# Supplementary material for: BRCA2 reversion mutation–independent resistance to PARP inhibition through impaired DNA prereplication complex function
Source: Proc Natl Acad Sci U S A. 2025 Jun 3;122(23):e2426743122. doi: 10.1073/pnas.2426743122 (PMC12167974; doi:10.1073/pnas.2426743122)
Supplement: Supplementary file 2 — Dataset S01 (XLSX) [file pnas.2426743122.sd01.xlsx]

## Sheet: Z-scores
Gene	Brca2Δ/ΔTrp53Δ/ΔPtenΔ/Δ (olap v. DMSO)	Brca2Δ/ΔTrp53Δ/ΔPtenΔ/Δ (olap v. T0)	Brca2Δ/ΔTrp53Δ/ΔPtenΔ/Δ (DMSO v. T0)	Brca2Δ/ΔTrp53Δ/Δ (olap v. DMSO)	Brca2Δ/ΔTrp53Δ/Δ (olap v. T0)	Brca2Δ/ΔTrp53Δ/Δ (DMSO v. T0)	Brca2Δ/Δ sgRb1 (olap v. DMSO)	Brca2Δ/Δ sgRb1 (olap v. T0)	Brca2Δ/Δ sgRb1 (DMSO v. T0)
Egln3	4.54037	3.57323	0.859004	0.65392	-0.716603	-0.808997	-0.263862	-1.28578	-0.680576
Slc25a53	4.47114	0.472729	-0.496148	2.00212	2.92128	0.92786	-0.200994	-0.493749	0.919165
Umps	4.39571	1.9029	-1.05053	0.665159	0.570566	-1.00626	-0.193454	-1.0298	-0.50929
Tspo2	4.2807	3.03016	0.228795	0.732349	0.639454	-0.31114	-0.10379	0.295317	0.172182
Prrc2a	3.97014	2.46833	-0.479349	1.68777	3.01145	1.14404	-0.324859	-0.960587	0.254045
Cmtm5	3.92567	1.14128	-0.170543	0.179938	-0.739009	-0.73473	-0.15949	-0.609818	-0.875121
Hddc2	3.88322	3.90834	1.51505	-0.00598205	0.362334	0.0841189	-0.519305	1.5769	2.3853
Cabp7	3.84998	3.26673	0.859538	0.0255576	-0.630276	-0.0411109	-0.369182	0.456913	1.33015
Ak7	3.82316	2.24686	0.27665	-0.278653	-0.197504	-0.253458	-0.0445063	-0.777729	-0.439475
F2rl2	3.80536	3.84692	1.49529	0.444597	0.183556	-0.293674	-0.302932	1.2807	1.74803
Adcy1	3.70878	1.01724	-0.902794	1.48686	1.27776	0.155913	-0.163226	0.43569	1.2928
2200002D01Rik	3.7024	2.1908	0.54438	-0.116032	-0.799628	-0.699175	0.0198864	0.251188	0.51911
Nans	3.66275	1.89184	-0.176773	1.1856	1.21684	0.702743	0.512886	0.695416	0.324128
Olfr495	3.66204	3.8591	1.60554	-0.615476	0.0233638	0.988619	-0.122782	1.35427	3.15145
Gpr149	3.65609	2.6479	0.472959	0.57682	0.177767	-0.992718	0.922271	0.888047	0.206181
Pabpc1l	3.64055	3.52396	0.31769	-0.510657	0.875891	0.600035	-0.320596	1.15157	1.59228
Ldb1	3.62864	3.20445	0.937047	-0.303488	-0.595076	-0.885964	0.588506	0.824339	0.310724
Apaf1	3.56225	3.06372	-0.188536	1.32819	0.568416	-0.418173	-0.198535	0.0405291	-0.10226
Pus1	3.55353	2.60191	0.35193	-0.617971	1.18552	0.5979	0.741184	0.945182	0.659368
Cyp39a1	3.5217	3.77399	1.5991	-1.51265	-0.258772	0.947212	-0.358196	1.10264	2.18068
Als2cr11	3.52144	2.78724	0.702828	0.745505	0.52907	-0.206322	-0.321509	1.43457	2.39486
4930579F01Rik	3.51796	0.96948	-1.38462	-0.964948	-0.0547353	0.716566	0.723739	0.557215	0.437328
Ptrhd1	3.51083	0.845454	-1.69121	-2.14978	0.41213	2.29734	0.0250304	-0.250723	0.000850863
2010109A12Rik	3.50856	0.901022	-0.45116	1.93255	0.214805	-1.56176	0.0708923	1.12317	1.12049
Pnkd	3.4903	1.85554	-0.416831	-0.0511393	-0.413242	-0.541865	0.40107	0.658715	-0.171935
Gstm3	3.48323	2.37627	0.144248	-0.0141685	0.0415681	0.133831	0.642806	1.32695	0.621716
Fmo9	3.47741	1.36418	-0.903149	-0.169794	-0.464386	-0.685386	0.588298	1.79141	0.539168
Heph	3.47493	2.50702	1.15129	-0.274642	-0.154815	0.124356	0.166319	-0.0517162	0.395863
Mup8	3.47246	3.31667	1.42378	-1.29752	-0.372704	0.832145	-0.0745016	0.699009	0.646439
Glra4	3.47213	1.88829	0.114866	-0.195281	-0.117023	0.901702	-0.065795	-0.668781	-0.528431
Gm5901	3.46444	2.19733	-0.0752446	-0.582453	-1.2283	-0.268449	-0.524014	1.5259	2.05702
Ssh1	3.4607	3.30856	1.10745	-0.435809	0.322578	1.01036	-0.116004	0.285599	0.319598
Pef1	3.45155	0.641174	-0.542522	2.33454	3.03036	-0.0103011	-0.116974	0.174892	0.0707136
Etnppl	3.45137	0.775296	-1.02551	-0.217688	1.09016	0.358176	0.478228	0.663374	0.619386
Pld6	3.42035	1.10872	0.0849887	1.41742	0.674999	-0.205469	-0.0196966	1.42299	0.93218
Zbed3	3.4151	2.55713	1.0919	0.189028	0.557243	2.15375	-0.0816515	0.193425	0.463054
1700012L04Rik	3.41301	2.72062	0.572765	0.263465	-0.201317	-0.414744	-1.96618	0.224525	2.34344
Sin3b	3.38966	1.85939	0.206532	0.433368	0.290562	-0.422691	-0.0726198	-0.107699	0.0347872
Mesdc2	3.38739	1.60368	0.154143	0.16532	0.40291	0.96695	-0.151719	0.229595	-0.396134
Adig	3.38623	1.05746	-1.12348	0.538716	0.0988886	-0.261998	-0.273757	0.560006	-0.298573
Trnp1	3.38134	0.268107	-1.55971	-1.5589	-1.21993	-1.04095	-0.450446	-0.541249	-0.433957
Olfr1257	3.37745	1.9008	-0.736072	0.0420147	-0.0738804	0.0501999	-0.198912	-0.399168	-0.471418
Rit1	3.37171	1.81916	-0.369665	1.30898	0.600801	-0.371608	1.2998	1.44518	0.506677
Rnaseh1	3.36657	3.08457	1.07601	0.0719575	-0.489775	-0.695306	-0.547189	0.926185	1.35508
3110009E18Rik	3.36627	0.523174	-1.71557	2.03442	0.77291	-0.957666	0.390569	0.124123	0.0802944
Ecm1	3.36103	3.09027	-0.693763	0.0669916	-0.506202	-0.475532	-0.484889	0.243643	0.87252
Ralyl	3.3549	2.20858	0.2003	0.868417	-0.345587	-0.436259	-0.217988	0.21627	0.525205
Zfp759	3.34789	2.80198	0.938536	-0.893007	-1.20414	-0.70508	0.0459421	-0.418521	-0.291227
Gdf9	3.34306	1.2574	0.458674	0.119143	-0.614077	-1.07924	0.0930148	-0.205868	-0.211831
Olfr293	3.33395	-0.0327697	-1.88381	-0.335231	-0.223926	0.0444227	0.665036	2.41165	0.935075
Adam7	3.33201	3.14002	1.10226	-0.232246	-0.223085	-0.165431	0.46001	0.5531	-0.331966
Arhgap24	3.32865	3.09281	0.931842	0.684021	0.139618	-0.47891	-0.148673	-0.251529	-0.257658
Sdc2	3.32048	1.89005	0.221435	0.311699	-0.117574	-0.560307	0.367655	0.673558	0.384319
Dclk3	3.31939	2.00596	0.265006	-0.427821	1.95803	2.6026	0.652621	0.273385	-0.272851
Wdr27	3.31827	2.09136	-0.742062	0.192451	-0.522025	-0.635982	-0.0663323	-0.428775	-0.598385
Lgals9	3.31609	2.97527	1.50546	0.518633	1.3911	0.10054	-0.341793	0.312271	0.747787
Prkag1	3.3128	-0.145776	-1.95951	-0.399763	1.02909	1.35661	0.0388155	0.168793	0.441504
Smok2a	3.31214	2.54484	0.441641	-0.329339	-0.279298	-0.248207	0.218191	0.30578	-0.0270349
Inpp1	3.30236	1.3315	0.0736244	1.66048	2.5157	0.569462	-0.629235	-0.212009	0.261591
Krt39	3.29864	3.16279	1.42095	-0.142895	-0.484652	-0.14511	1.03836	2.1189	0.223672
Piwil1	3.29769	2.53287	0.692637	-0.244546	0.734677	1.06356	1.16825	2.5705	0.993243
Sox12	3.29745	2.12548	0.0169269	0.695212	-0.345283	-0.999356	0.249535	-0.828039	-0.559672
Tmem67	3.2938	1.54338	0.790439	0.165245	0.143318	-0.0160268	-0.00412553	0.619992	0.0442095
Slc23a3	3.28726	3.30454	0.185102	1.11608	0.756065	1.21198	1.05981	1.07933	0.515908
Olfr1276	3.27866	3.07776	1.04113	-0.0334851	-0.858023	-0.416427	-0.0867051	0.684357	-0.0430429
Olfr1205	3.27468	2.34417	0.26931	0.542731	-0.307277	-0.380667	-0.368643	-0.362867	0.180143
Efcab1	3.27326	1.58529	-0.653962	1.19256	0.0892352	-0.47537	-0.21515	-0.223997	-0.0221649
Stk32c	3.27184	2.68358	0.015191	0.427037	-0.675918	-0.758668	0.309553	1.61512	1.07118
Olfr710	3.27024	0.908513	-0.757485	-0.237096	-0.734864	-0.0930765	0.902749	0.845397	0.205767
Kctd3	3.26585	1.07542	-1.80349	1.26961	1.58778	1.08222	-0.124863	0.25038	0.531704
Zar1l	3.26541	2.74676	0.378834	1.66497	0.475581	-0.756347	0.518684	0.472741	-0.337034
Zfp503	3.26112	2.86373	1.02706	0.589152	1.34336	0.559243	-0.31628	0.256835	1.12474
Nrip2	3.25135	1.41516	-0.297823	-0.46617	0.538625	0.186174	-0.308546	0.0132159	-0.17779
Nppa	3.24893	2.16743	0.798325	1.3776	0.2351	-0.654773	-0.122561	0.689423	0.90958
Jakmip2	3.24658	0.234109	-1.93943	-0.416264	-0.0078843	0.68283	1.26055	1.51784	-0.200464
Olfr1230	3.24644	1.67582	-0.417148	0.798351	-0.501508	-0.852677	-0.427256	-0.555142	-0.263857
Dlg4	3.23105	3.03045	1.02354	1.05945	-0.219562	-1.1652	-0.134749	-0.653454	-0.308362
Slc38a10	3.22398	1.73457	0.188799	0.441011	0.0706393	-0.77544	-0.247325	1.17114	1.67227
Wdr3	3.22233	1.4609	-0.251276	0.985999	-0.0936223	-0.545888	-0.405356	1.0231	1.45267
Prrc1	3.22189	1.79624	1.28174	1.17504	-0.095131	-0.853952	0.490992	1.07514	0.480444
1500015O10Rik	3.21637	0.532633	-0.27022	2.30347	3.94624	1.70004	-0.304453	-0.565458	-0.197142
Lyve1	3.21553	3.55115	1.54922	0.456108	-0.760884	-1.09271	0.066191	0.773613	0.939637
Rhoq	3.21511	1.81203	-0.198874	0.0503756	-0.224143	-0.469069	-1.6608	-0.860346	1.44842
Ube2d2a	3.21477	2.66078	0.632814	-0.174387	0.724151	-0.00231868	-0.200755	0.867918	0.676136
Pik3c2b	3.21462	2.05802	1.08468	1.89453	5.03602	2.45021	0.0933878	0.770907	0.475239
Mag	3.21406	1.67698	-0.50337	0.529787	0.0511455	-0.308915	-0.195188	0.255417	1.01734
Acap3	3.20469	1.36599	0.479115	-1.96128	2.2211	5.06634	-0.291384	0.440284	0.448948
Serinc5	3.1953	1.51198	0.748632	-1.5457	1.23095	3.32622	0.279199	0.403329	0.871789
Ptk2b	3.19306	1.63153	0.811758	-0.69056	-0.690644	0.00964449	-0.243524	0.830658	0.959094
Iqsec2	3.19257	1.93495	0.313396	-0.0673267	0.907308	-0.501485	-0.594137	-0.372059	0.303237
Ndufs5	3.19226	2.14765	0.00801177	-0.174285	-0.251196	0.0926648	0.55627	1.99811	0.350482
Klk1b22	3.18713	1.04069	0.347211	0.447371	-0.475035	-0.567933	-0.261099	0.0190786	1.56532
Gm5111	3.18674	2.75128	0.736594	0.0192601	-0.0484077	-0.532609	-0.192174	0.107717	0.0737921
Gpr20	3.18484	1.11533	-0.967054	0.919804	0.392673	-0.188241	-0.413321	0.274864	0.095032
Gm14325	3.17915	3.06689	1.24466	0.204105	0.832946	0.564708	0.907344	2.55918	0.822582
Slc46a1	3.17834	3.42939	1.48057	0.0636633	-0.129497	-0.969375	0.838642	1.54865	1.35306
Prph2	3.17745	3.23266	0.354842	-0.279212	-0.0984408	-0.465196	0.884164	2.23252	1.01676
Arid3b	3.17592	2.24615	0.136241	0.858673	0.890508	0.608508	-0.170996	-0.17784	0.0382895
Uox	3.1732	1.50966	0.137744	0.343203	-0.815265	-0.786605	1.06619	0.476617	-0.381546
Ran	3.1724	3.43904	1.46058	1.01416	5.24043	1.99331	1.22971	2.28418	0.920104
Zfp185	3.17193	1.24781	0.249839	-0.187267	-0.17323	-0.0427135	-0.194259	-0.408314	0.525231
Slc25a2	3.16005	2.03362	-0.63591	0.280804	-0.251517	-0.374901	-1.50807	-0.447656	0.605486
Wdr6	3.15399	1.94833	0.657929	-0.765253	0.536212	0.830004	0.254893	0.233865	0.0720397
Tshr	3.15139	1.43168	0.439558	0.0477458	-0.45079	-0.403505	-0.051011	0.162414	0.483336
Trpv3	3.14935	1.47654	0.741762	-0.07296	-0.678603	-0.725546	-0.421391	-0.508327	-0.0889475
Epgn	3.149	3.02982	0.877034	-0.504487	0.444821	0.500347	1.53237	1.18129	-0.269955
Olfr317	3.144	1.17552	-0.313572	-0.462802	-1.36305	-0.303334	-0.0881887	-0.091993	0.268319
Eme2	3.1439	2.08668	-0.172524	-3.26182	0.512665	3.47504	-0.459189	1.66985	2.42387
Fbxo38	3.14031	0.745315	-1.52825	-0.428023	0.111123	0.49162	0.682353	1.0394	1.17918
Rasal3	3.13738	2.52848	0.257252	0.0335758	0.152647	-0.4126	-0.0238183	0.266646	-0.922155
Cdc42ep5	3.1313	0.10642	-1.9959	2.70473	2.47492	0.145135	0.508939	0.807699	0.32017
Lsm12	3.12963	2.45323	0.828291	-2.34479	-0.641913	0.851074	0.139579	0.314163	0.665151
Ick	3.12809	1.52711	0.756905	0.362982	-0.373324	-1.57578	-0.135332	-0.697836	-0.594674
Atp11c	3.12505	2.53832	1.25427	0.107969	0.180148	-0.12379	0.312253	0.638317	0.299451
Zfp410	3.12206	1.34207	0.726789	-0.132158	-0.387913	0.0426852	-0.320897	-0.640042	0.628208
Irs2	3.12195	2.4271	0.478783	-0.273115	-0.138963	0.0629569	-0.173451	-0.575701	-0.1868
Tesc	3.11915	1.18203	-0.17794	0.187568	-0.152618	-0.456605	-0.0407957	-0.389014	-0.498326
Smim3	3.11324	1.41416	-0.598294	1.76861	2.83706	0.913556	0.206571	-0.170769	-0.123414
Sox10	3.10829	0.0215196	-2.0699	-0.105902	-0.0811043	-0.399062	-0.249072	-0.755605	-0.450939
Dnajc1	3.10822	0.231893	-1.99797	-1.15655	-0.245016	0.593821	-0.216662	-0.572274	-0.260538
Olfr243	3.10739	0.493662	-2.01616	0.0311424	0.572884	1.01383	-0.128724	-0.996653	-0.992381
Atp5g3	3.10716	0.244041	-0.98874	0.469112	0.942583	-0.269453	-2.61092	2.59138	5.71763
Ctage5	3.10612	3.06402	1.14389	-0.347457	-0.626796	-0.267718	-0.188117	0.178246	-0.025194
Muc15	3.09938	1.68594	0.639287	0.0118633	-0.604109	-0.162875	0.537986	0.282208	0.312293
Fndc3a	3.09705	2.86541	0.940357	-0.171829	-0.150269	0.0323758	2.58393	2.49201	-0.0389771
Eva1b	3.08522	0.351967	-1.23692	0.456012	-0.162857	-0.387213	-1.2016	-0.317959	0.985944
Wfdc9	3.06851	3.06957	1.07631	-0.633062	-0.425395	-0.215116	1.06167	0.868989	-0.171477
Hand1	3.06717	1.33207	-0.300723	1.29793	-0.0139453	-0.944003	-0.0242378	-0.413365	-0.236928
Baz2a	3.06282	1.54901	-0.296209	2.39472	3.01618	0.273375	-0.154137	0.522322	0.769843
Ncam2	3.06279	1.70737	0.701327	0.490369	-0.129811	-0.397943	-0.367091	-1.05748	-0.371428
Ubac2	3.05967	1.48545	-0.250548	0.262975	-0.49665	-0.678341	0.171959	0.111324	-0.0305628
Gtf3c5	3.05295	2.46048	0.091535	-0.796397	-0.127767	0.628546	-0.175935	-0.390068	-0.149481
Rnase10	3.0488	3.0828	1.20267	1.47706	2.48891	0.298586	1.92612	1.46996	0.204859
Trpm5	3.04868	0.499559	-0.285183	0.00862672	-0.506361	-0.502081	0.331134	0.167567	-0.478755
Olfr638	3.04742	0.275171	-1.76072	-1.67631	-0.401349	1.14985	0.447819	1.21102	0.735014
Olfr1247	3.04568	-0.475678	-2.28326	0.239184	0.172609	-0.534318	-0.0185732	1.00745	0.0766409
Atoh7	3.04244	2.27844	0.357739	-0.488026	-0.541928	-0.540103	2.63204	1.94911	-0.13245
Edar	3.04131	2.95562	1.18837	0.318156	-1.23943	-0.895496	1.0519	1.77514	0.761187
Mob3c	3.0374	2.32142	1.27862	0.198421	0.249379	-0.281624	-2.40997	-0.680943	1.71255
Naa11	3.03663	-0.706502	-2.04962	0.905993	-0.579539	-1.03752	-0.130237	-0.701212	-0.307441
Gdnf	3.03526	3.28254	1.39574	-1.50972	-0.998181	0.323291	-1.10814	0.364624	0.42783
Adipoq	3.02988	0.692257	-0.802461	0.313066	-0.935184	-1.53369	-0.50598	-0.758363	-0.309977
Tmem37	3.02951	1.77706	0.851468	-0.897057	-1.39023	-0.410482	0.0760468	-0.600703	0.144599
Btbd1	3.02855	-0.489592	-2.3146	-0.129231	-0.662934	-0.765841	-0.588871	0.0445494	0.851792
Map3k15	3.02661	0.296628	-1.72392	0.187001	1.5585	0.5916	0.705599	1.29563	0.830029
C8b	3.02337	1.65388	-0.288716	0.461125	-0.738209	-1.00352	0.853573	2.54238	0.187917
Kdelr3	3.02331	1.36259	-0.64039	-0.713257	-0.548765	-0.181182	-0.532559	-0.199599	-0.0699888
Capza2	3.01588	2.35904	-0.918519	-0.461212	-0.419429	0.327864	-0.177907	0.00596383	0.709186
Kcnk13	3.01157	1.80041	-0.439146	1.48252	-0.0595739	-0.427233	1.38741	0.192321	-0.663589
Vrk2	3.01097	0.0967665	-0.790649	0.592573	-1.86728	-0.860337	0.241585	-0.0673286	-0.638323
Trp53	3.00956	3.7535	2.04103	-1.30111	-0.0914822	1.80362	-0.0154662	-0.657334	-0.693229
Lpxn	3.00886	0.503483	-1.35667	-0.334272	-0.708536	-0.763841	-0.511204	-0.968484	0.0296584
Atm	3.00334	0.820082	-1.15544	0.327029	-0.836607	-1.34845	-0.202536	-0.502696	-0.366566
Pklr	3.00321	2.98825	1.13384	-0.204097	-0.115703	0.219678	0.123656	0.494399	0.614442
Stap1	3.00159	2.916	1.36944	0.751314	0.439568	-0.291701	-0.254576	-0.160612	-0.270841
Sowahb	2.9959	0.099545	-1.49574	-0.759916	0.123342	0.819407	1.94531	0.746053	-0.832654
Oas1f	2.99458	0.778848	-0.572543	0.533379	0.628118	0.0166654	-0.0463106	0.152897	0.550077
Hamp2	2.99328	0.394267	-0.740917	-2.19929	0.409407	2.39898	-0.719453	0.182824	1.42568
Skint8	2.99086	1.60311	-0.736818	0.56212	-0.564742	-1.01513	1.04728	0.897295	-0.35203
Etl4	2.9902	1.49363	-0.436267	1.84957	3.65818	1.08474	-0.372663	-0.525536	0.0955772
Gm4477	2.99019	-0.00612253	-2.01882	1.30002	0.908542	0.799629	0.410462	0.848945	0.195579
Olfml1	2.98875	-0.337225	-2.26893	-1.42692	0.858947	1.33312	-0.150614	-0.122582	-0.02562
Alg9	2.98524	2.93643	1.06435	-0.359285	0.0514686	-0.177666	-0.556362	0.103051	-0.108713
Gspt1	2.98252	0.528738	-0.680229	1.15646	-0.0474707	-0.766792	0.438939	0.879994	1.27707
Gm5878	2.97689	1.4888	-0.431419	0.605427	0.110544	-0.451406	-0.326349	-0.611077	-0.303437
Kcnk2	2.97531	-0.0590215	-1.59604	0.498559	-0.649774	-0.426071	-0.346133	-0.491383	-0.197997
Tep1	2.96996	0.752237	-1.20439	-0.786796	0.530089	0.525655	0.746949	0.800038	0.310057
Astn1	2.96672	0.0465768	-1.48764	0.217433	-0.424723	-0.910092	-0.652978	-0.132843	1.22731
Nfxl1	2.96624	0.406679	-1.68803	-0.655867	0.862422	1.07836	-0.326082	0.158279	0.725043
Olfr1385	2.96454	2.65276	0.805895	0.723437	-0.33335	-1.1751	0.310818	-0.268805	-0.288286
Klrd1	2.96198	2.5124	0.781433	-0.333673	0.294566	0.55426	-0.443928	0.349639	0.80523
Wdr62	2.96133	3.52004	0.927129	0.724126	-0.367837	0.376329	0.864421	1.6543	0.509695
Zfp937	2.95949	1.73353	-0.156678	0.0814153	-0.132929	-0.240719	2.43376	3.67456	0.548013
Ces5a	2.95881	2.42053	0.367381	0.324674	-0.0171019	-0.0638373	-0.166586	0.186425	-0.553431
Pcdhb13	2.95644	2.88468	1.22076	0.105306	0.939139	0.750775	-0.042149	1.31883	0.897125
Dnajb14	2.95342	1.95285	-0.0988927	0.176871	0.0454651	-0.450823	-0.00796485	0.669591	0.293447
Oosp2	2.94992	2.8392	1.40955	-1.34606	0.0355281	1.92813	-0.077525	-0.0358007	0.0232318
Bbx	2.9476	-0.441082	-1.69725	-0.301108	-0.751961	-0.153979	0.0985312	-0.414137	-0.377436
Fut11	2.94652	1.75276	-1.64738	-0.344033	-0.590437	-0.618698	-0.718424	0.750662	1.57713
Gpaa1	2.9457	0.544715	-1.14195	-0.0920925	-1.02336	-1.15549	-0.465398	-1.10887	-0.929661
Mcpt1	2.94429	0.722631	0.0809653	1.30559	1.8959	1.3021	-0.167452	-0.579694	-0.354057
Ctso	2.94425	1.1157	0.156377	-0.650615	-0.889441	-0.261153	2.14588	2.2142	0.147658
Doc2g	2.94326	1.2116	-0.490897	-0.0611867	0.0284357	-0.220896	-0.218832	0.172429	1.22215
Nktr	2.93958	-0.388313	-2.12478	0.60218	-0.740263	-1.27905	-0.110272	0.803575	0.188372
Tmem45b	2.93848	2.81221	-0.205995	-1.25814	-0.385083	0.478687	-0.664802	0.75325	2.00499
Qtrt1	2.93643	-0.693895	-2.32959	-0.272321	-0.997282	-0.632226	0.426654	0.492969	-0.0334839
Amy2a5	2.93491	0.623822	-1.67179	-0.19676	-0.394617	-0.44198	0.128481	-0.419092	-0.47326
Ash1l	2.93394	0.807615	0.679012	-0.0448586	-0.781879	0.274047	0.433079	-0.0364059	-0.217034
Dcn	2.93225	1.85861	0.631416	0.515109	-0.68324	-0.68674	-1.00488	-0.520631	0.152966
Ubtd1	2.9282	1.58122	-0.300757	0.134058	0.860359	1.10126	0.502002	1.16072	-0.120931
Wnt11	2.92655	3.04689	1.19325	-1.60215	-0.559671	1.01323	-0.352235	0.483195	0.582798
Tpsg1	2.92621	-0.59966	-2.3654	0.494239	0.541148	0.750174	0.259184	0.2369	0.0461133
Hexim2	2.92596	0.493264	-0.321036	-0.148984	0.0681744	-0.197806	-0.172755	-0.00578261	0.112263
2300002M23Rik	2.92149	0.638491	-1.29154	-0.0161385	0.292278	-0.362762	-0.479285	-0.145141	1.12811
Ifnar2	2.91966	1.15024	0.0305563	-0.00251525	0.143961	0.367199	1.35966	2.28503	1.07784
Olfr980	2.91808	2.00844	1.12615	3.13267	4.53892	1.06875	0.230137	0.862846	0.0378636
Snrnp200	2.91791	2.77523	0.84621	1.22336	0.964685	0.239557	-0.329359	-0.329341	-0.149408
Ppm1m	2.91655	1.83157	0.125374	0.36443	0.163621	-0.278414	-0.454534	-0.477294	-0.255077
Ccdc60	2.91406	0.368762	-1.61843	2.42251	2.75753	0.587256	-0.448419	0.407715	0.734679
Ppp1r3e	2.9099	2.04283	0.19905	-1.37965	1.23683	1.53887	-0.20411	-0.833053	-0.729254
Olfr1263	2.90946	2.79844	-0.282144	-0.450424	-0.180916	0.846315	-0.154803	-0.0585012	-0.0145945
Clpsl2	2.90908	1.96454	0.276278	1.00584	0.480475	-0.489878	-1.00265	0.916746	3.37815
Clic5	2.90876	2.67674	1.41365	0.555601	-0.0735018	-0.0972519	1.04748	1.08471	-0.0260008
Proser3	2.90324	0.293515	-1.64337	1.48237	2.68317	-0.118055	0.0562036	-0.304371	-0.301985
Myof	2.90207	-0.125316	-1.53026	-0.398022	-0.249736	0.783238	0.781281	0.21264	-0.158144
Olfr127	2.90112	1.56701	-0.231399	-0.331587	-1.16649	-0.610251	-0.255896	-0.188248	0.692665
Ott	2.90089	2.17705	0.69677	0.298662	-0.144657	-0.390545	-0.432447	-0.771958	-0.310766
Il1rapl1	2.90044	0.304	-1.48189	-0.135211	-0.454765	-0.464055	0.80563	0.278421	-0.276539
Msh4	2.89818	2.1648	0.830814	0.0862693	-0.354812	-0.420738	0.237415	-0.332602	-0.650752
Kcnc3	2.89461	2.13313	-0.210317	-0.207248	0.0201681	-0.262303	0.489322	0.105368	-0.328582
Lce1e	2.89379	1.51185	1.01846	-2.10679	1.84402	2.83366	-0.384982	0.3211	0.744698
Olfr1465	2.89298	-0.0907749	-0.740902	0.468998	2.53862	0.214644	-0.0893674	0.288826	0.0617954
Uba1	2.89268	2.68569	0.889504	-0.108378	-0.501146	-0.339854	0.205343	0.333135	0.201358
Fut2	2.89216	1.56622	0.405337	0.854055	0.428433	-0.182037	-0.299055	-1.11726	-1.04282
P2ry10	2.8918	1.97999	-1.15604	0.118403	-0.908669	-0.818727	-1.7924	-0.840101	1.56267
Ttc16	2.88857	2.15954	0.969271	-0.16267	-1.01572	-0.690046	1.12413	1.21737	0.796605
Naa30	2.88809	1.85666	0.841479	-0.202701	-0.151519	0.0415451	-0.213187	0.823796	-0.119448
Mettl20	2.88759	0.390693	-1.4643	-0.413384	-0.0548085	0.139973	-0.0533756	0.242655	0.190281
6030458C11Rik	2.87845	2.66384	0.876096	1.26425	-0.152878	-0.810159	0.837644	2.01466	0.661344
Paqr6	2.87363	2.17945	0.968008	-0.823466	1.86108	2.92592	-0.565386	-0.152367	0.553855
Zfp42	2.87309	3.01913	0.825642	0.447942	0.195597	-0.230023	1.25931	0.478657	-0.710031
Scaf1	2.86915	1.18991	-0.566135	0.0310215	-0.73348	-0.391107	-0.233339	-1.0353	-0.740959
Olfr1211	2.86826	1.61248	-0.00812226	0.066279	0.67035	0.77763	1.12174	1.62946	0.73916
1700020A23Rik	2.86717	1.95917	-0.785914	-1.51899	-0.737462	0.740716	0.998823	1.48134	1.36114
Smagp	2.86692	1.57128	-0.269604	-1.7611	0.276981	1.28245	0.85752	1.49556	0.00252367
Rcl1	2.86553	1.26116	0.0248807	1.98716	1.33466	-0.58988	0.629089	0.576337	-0.129484
Nutf2	2.86362	1.78697	-0.166112	1.27612	-0.1229	-0.783284	-0.0867199	0.307223	-0.15427
Scgb2b15	2.85743	0.670162	-0.828146	1.3478	2.56046	0.58372	1.13211	1.72591	0.845257
Olfr699	2.85685	1.58745	-0.152694	0.17758	0.0329462	-0.126084	0.675776	1.01054	0.506503
Olfr810	2.85598	0.733475	-1.17677	-0.155948	-0.874557	-0.0896981	0.597585	-0.0585097	-0.408629
Ppic	2.85301	0.366856	-0.860409	-0.413628	-0.253777	0.162849	1.4161	1.72483	0.536181
Vmn2r80	2.84933	2.9812	0.684522	0.293345	0.237261	-0.104919	-2.07694	0.132195	2.3804
Vmn1r224	2.84739	1.24396	-0.601918	0.621059	-0.0807363	-0.636753	-0.158586	0.591413	0.233837
Dhrs4	2.84674	0.261512	-1.39895	0.981626	-0.419599	1.06994	-0.259497	-0.432469	0.0418737
Idh3g	2.84281	1.07071	-0.706842	-0.464713	0.723095	0.434787	-1.2396	1.14794	3.14845
Nos1	2.83916	1.1267	-0.0802212	-1.0854	-1.50862	-0.105491	0.607817	0.393815	-0.115887
Rgag4	2.83774	2.57156	0.965097	-0.813033	-0.256411	0.0840487	1.11847	1.25361	-0.24642
Smim6	2.83632	1.19057	0.598483	0.925662	0.165671	0.291842	-0.00811372	0.145719	0.229639
Parp12	2.83424	0.501967	-0.553779	0.689112	2.15775	1.66367	-0.120497	0.685671	0.503484
Lce1m	2.83385	0.287381	-1.45976	-0.50557	-1.02599	-0.394371	-0.365981	0.418839	0.72851
Kcnk4	2.8314	0.210428	-0.837791	-0.164423	0.568372	1.62819	-0.329832	-0.502832	-0.00979755
Noc2l	2.83017	1.42724	0.849273	0.733716	0.0357998	-0.685845	-0.0505327	-0.312491	0.121427
Calm4	2.82897	2.00863	0.764029	1.03775	1.38098	0.4664	-0.0308224	-0.547323	-0.49995
A330050F15Rik	2.82868	-0.430394	-2.54208	0.154778	-0.501818	-0.602061	0.29594	-0.851857	-0.952516
Tpd52	2.82819	2.45146	0.686023	1.81125	1.50759	-0.0353598	1.73704	1.09727	0.737636
Gm438	2.82739	2.00009	1.27481	0.979337	-0.0953307	-0.758719	0.987234	0.998792	-0.0336335
Clrn1	2.82739	1.18749	-1.87563	-0.717529	-0.27244	0.201849	-0.549586	0.00613144	0.393439
Olfr659	2.8228	1.5082	-0.190551	-0.174957	0.30046	0.336403	-2.11432	1.51628	3.83456
Pcdhga5	2.82043	1.00229	-0.805265	2.39906	3.13934	1.49662	1.43345	1.3045	0.61238
Duox2	2.8204	-0.564839	-2.13609	0.186012	-0.332592	-0.490594	0.837664	0.712145	-0.202083
Ctla4	2.82027	1.42147	0.391112	0.286461	1.16164	0.926367	-0.272854	1.35619	1.42324
Cdc42	2.81945	0.116359	-0.776682	-0.325658	0.0389803	0.231001	0.142771	-0.266169	-0.352409
Jak3	2.81452	0.744134	-0.314532	-1.97446	2.95394	4.75293	-0.0964124	0.777368	0.294138
Lgals4	2.81297	1.86922	0.52929	-0.170953	1.47106	0.583258	-0.585187	0.0633165	0.577761
Slc23a2	2.81147	1.58244	-0.220136	0.79226	-1.07782	-1.36748	0.0255115	-0.358529	-0.748485
Mbd3	2.81123	1.28624	0.715459	-0.555668	-0.729679	-0.352454	-0.148347	0.0350642	-0.173864
Chst8	2.80915	2.16696	0.71228	2.59156	3.30691	2.5996	1.87835	1.55096	-0.313324
Pdzd3	2.80462	1.11297	-0.715272	0.997351	0.24827	-0.641027	-0.643961	-0.329493	1.24367
Cfd	2.80427	0.955193	-0.967581	0.230547	0.0172912	-0.54153	0.217004	-0.607223	-0.781575
Otud7a	2.80361	0.475849	-0.531317	1.2772	0.789332	-0.508724	1.47317	1.74168	0.339433
Xpnpep1	2.80105	1.58746	0.870883	-2.06298	0.524482	1.62265	-0.107664	-0.583007	-0.232712
Spryd3	2.79985	2.95569	1.23766	0.957877	0.46282	0.0379863	1.51012	0.999394	-0.465253
Gabra1	2.79763	0.699965	-1.22087	-0.292813	-1.16801	-0.680416	-0.766608	-0.297805	0.13939
Fzr1	2.79628	0.476052	-1.37795	0.970103	0.691615	-0.268147	0.289362	0.583333	0.643026
Nell2	2.79606	1.29936	-0.506651	-2.36709	0.909301	2.28861	-0.377324	-0.883314	-0.255786
Cnn3	2.79547	1.16123	-1.43225	0.00996291	-0.28974	-0.563976	0.0289574	0.754014	-0.0563815
Myo1f	2.79492	1.69477	1.36527	-0.361478	-0.657584	-0.650737	-0.439887	-0.768543	-0.345762
Uhrf2	2.79447	0.278076	-1.81452	-0.276209	-0.530646	0.306151	0.486844	-0.246375	0.348379
Kctd8	2.7917	-0.328011	-2.01531	1.37675	1.10014	0.986958	0.212517	0.681721	0.00867915
C130060K24Rik	2.79092	2.31823	-0.538355	-0.74869	0.0547372	-0.604411	-0.277753	-0.554174	0.0131621
Cryab	2.78981	0.238379	-0.369085	-2.21629	-0.0148357	2.1137	0.0414179	-0.528087	-0.453859
Htr4	2.78857	1.85398	1.26792	-2.29955	0.672368	2.93272	1.50939	2.99358	1.08053
Prkab1	2.78725	1.13695	-0.783739	0.0640365	0.60147	0.442343	-0.379101	0.3983	0.58331
Zfp324	2.78376	1.56879	-0.711615	-0.73193	-0.666956	-0.0618011	-0.25736	1.12461	2.67703
Krt23	2.78355	2.66533	0.97868	-0.370922	-0.983438	-0.932389	-0.329986	-0.505799	0.735831
Serinc1	2.77951	-0.0568698	-1.92922	-1.47083	-0.772204	-0.16836	-0.745494	-0.966213	-0.653341
Ptp4a2	2.77699	1.57722	-0.0140088	-0.981296	-0.179642	0.752702	0.0730838	-0.741821	-0.742538
Gnrhr	2.77663	2.69434	0.841701	-1.1916	0.475062	1.27221	-0.736285	-0.581553	0.476323
Olfr411	2.77506	1.61778	-0.956398	0.601016	1.16766	0.474464	-0.197116	-0.836364	-0.58825
Zfp438	2.77486	0.849846	-1.02158	-0.0798879	-0.00468675	0.464794	0.106974	-0.37314	-0.432123
Cbx4	2.77219	1.53793	0.165489	-0.788063	0.958867	0.740581	-0.18785	0.00345673	1.27027
Myh3	2.77058	2.55045	0.829692	1.45657	0.817415	1.54884	-0.440006	-0.605493	0.349121
Gemin7	2.77051	1.25581	0.0276469	0.694304	-0.795664	-1.20254	0.781503	1.70466	0.898437
E430025E21Rik	2.76923	1.92102	0.844665	-1.30245	0.00164107	0.405071	-0.131648	-0.745153	-0.388382
Cys1	2.76344	0.746196	-0.337574	-0.347931	1.02447	1.04912	-0.296418	-0.49582	0.0551746
Kcng4	2.76065	-0.428081	-1.18882	0.189396	0.842414	0.0567666	0.0185536	-0.300061	-0.119336
Epc2	2.75886	1.70926	1.0224	-0.524108	0.142519	0.619063	-1.52644	-0.435903	0.703936
Stab1	2.75793	2.55786	1.10444	0.0354658	0.189687	0.145129	-0.128167	0.375836	0.626499
Mov10	2.75623	1.34012	-0.666516	-0.515101	-0.75091	0.131774	-0.225044	-0.90507	-0.458542
Gm5114	2.75588	2.98033	1.03021	-0.80677	-0.125763	-0.804533	0.250599	1.02218	0.359528
Arl15	2.75454	-0.0321229	-1.62989	0.333378	-0.0877826	-0.508372	-0.433021	-0.650421	-0.151394
Prdm4	2.75413	1.36731	-0.347586	0.661367	1.74634	0.151171	-0.41306	2.37332	2.88427
Ccl1	2.75402	1.51145	0.615326	0.186774	0.518842	0.488158	-1.15864	-0.716487	0.373927
Gan	2.75389	1.40432	-0.166654	0.0336841	0.23793	-0.843834	-0.0290138	-0.00473693	-0.491503
Zcchc17	2.75364	2.64869	0.944922	-1.26921	-0.333246	0.291329	-1.16518	-0.434388	0.842754
Wrap53	2.75335	0.731938	-1.10184	0.367299	-0.195049	-0.261334	-0.461861	0.796031	0.997489
Arhgap9	2.75298	-0.159899	-2.01997	1.5767	3.20846	2.4122	-0.0689235	-0.725628	-0.598336
Phyhip	2.7509	2.77978	1.08519	-0.183393	0.233781	0.31475	-0.0883749	-0.273646	0.552217
Mrvi1	2.74991	1.62665	0.871665	0.00268292	-0.0572085	0.0254438	0.597879	1.24693	0.919213
E330017A01Rik	2.74918	1.50079	1.25994	0.344746	0.769758	0.17079	-0.201178	0.264876	0.552888
Olfr1221	2.74877	0.705317	0.538856	-0.0646942	-1.27469	-1.11548	0.756096	0.465299	0.663871
Olfr1030	2.74819	1.85472	-0.376822	0.132208	0.697884	0.619326	-1.82018	0.237983	2.34753
Ankub1	2.74809	1.73931	0.524182	-0.0893337	-0.927984	-0.57405	-0.430594	-0.452315	-0.502587
Zdhhc24	2.7456	1.78703	0.00735969	0.226459	-0.0439425	-0.072107	-0.20911	0.503898	0.371295
Chst14	2.74377	-0.800531	-2.26029	0.291146	-0.521054	0.166387	-0.291108	-0.588252	-0.289702
Xkr6	2.74269	0.182817	-1.58342	-0.628954	0.325042	-0.277389	0.0963477	0.361974	-0.113249
Spata31d1b	2.74078	1.72744	0.857593	-0.797359	-0.342792	0.623028	1.83246	1.90356	0.227862
Mthfs	2.73919	0.716587	-0.963316	-0.741479	0.721819	1.01862	-0.288385	0.626172	1.01642
Olfr820	2.73553	1.62664	0.88969	0.820462	-0.644052	-1.34044	-0.099297	-0.0236452	0.37664
Foxo6	2.73333	0.0110079	-0.466211	-0.1856	1.06251	1.88653	0.597429	0.404111	-0.619325
Hspa13	2.72743	1.03672	-0.93951	1.50812	0.335091	-0.0773502	0.533266	0.937691	-0.118677
Rbm12b1	2.72229	-1.24219	-1.83153	1.72437	0.842094	-0.392921	-1.31907	-0.308959	0.517633
Poteg	2.71958	1.77691	0.978242	-0.590081	0.663244	0.546672	-1.27676	0.228747	1.56122
Tmc5	2.71505	1.15537	0.530829	1.15184	2.28938	1.08488	0.0421802	-0.23504	-0.154931
Tmem109	2.71475	0.811229	-0.786203	2.09487	3.07557	1.52498	0.788184	0.964545	-0.0971904
Trp53inp1	2.71254	1.68378	0.817061	-1.41454	-1.0467	-0.0776948	0.950087	1.168	0.290172
Pcdh19	2.71217	0.0902404	-1.97581	0.278615	0.0988141	-0.505349	1.0067	-0.107247	-0.697159
Decr1	2.71152	2.29841	0.691864	-2.25476	-0.00406672	2.00907	-0.0368162	-0.339505	-0.493869
Mtcp1	2.70457	2.08081	0.694831	0.118851	-0.0554136	-0.453947	1.64777	1.34887	0.565953
Dnajc12	2.70433	0.859089	-0.267622	-2.59346	2.56869	4.46092	0.377654	0.257935	0.124928
Glo1	2.7042	1.38435	-0.529667	0.686409	0.0553848	-0.774329	1.30911	1.81086	0.336844
Slc20a1	2.70419	0.708697	-1.45017	-0.306519	1.87563	1.05075	-0.2312	0.547328	0.697111
Fbxl4	2.7038	-1.11168	-2.26222	0.997806	0.602377	-0.037062	0.0927642	-0.676292	-0.584571
Fyn	2.70285	1.70577	0.273808	-0.264147	-1.01834	-0.53201	-0.964289	-0.453709	0.251181
Trmu	2.69896	0.363417	-1.42381	0.225587	-1.01731	-0.842272	-0.0454607	-0.113083	0.00103619
Tor4a	2.69888	0.522617	-0.376825	1.38135	-0.168253	-1.39299	-0.700589	-0.00730131	0.144962
Dnaaf3	2.69851	1.2268	-0.495236	0.465	-0.00212596	-0.81975	0.069131	1.27917	0.156618
Slc22a13	2.69831	2.23641	0.45171	-0.157994	0.354468	0.470886	-0.376526	-0.931659	-0.736602
Depdc1b	2.69711	2.5829	0.91389	-0.368437	-1.14425	-0.938906	0.114972	0.247709	0.233591
Ttc39a	2.69655	1.13559	-0.643563	0.685832	-0.851787	-0.605939	0.190785	0.12172	-0.00179502
G630090E17Rik	2.69532	0.0831947	-1.37837	-1.90665	-0.141096	1.6231	0.307061	-0.273901	-0.335324
Vmn2r17	2.69498	0.874079	-0.0403939	-0.657764	-0.099512	0.427435	0.0139524	-0.613846	0.0103971
Ext2	2.69424	0.583728	-2.14188	0.365415	-0.642419	-1.24995	0.600946	0.6755	1.31409
Cd209g	2.69381	1.60181	0.129401	0.839753	0.179055	-1.10192	1.00208	2.00334	0.629022
Rhobtb3	2.69192	0.275706	-2.23981	0.500109	0.447549	-0.0549658	-0.149645	-0.457631	-0.234362
Sv2a	2.68971	0.616049	-0.254266	-2.08446	0.327315	1.42116	0.622881	-0.265916	-0.807186
Pwp2	2.68861	2.81379	0.901438	0.719754	-0.317604	-0.796943	-0.350751	-1.08856	-0.689136
2310057J18Rik	2.68802	0.246123	-0.712702	-0.526365	-0.346845	0.183619	-0.464928	-0.509206	0.0224731
Slk	2.68717	2.1943	0.935557	2.06082	0.600962	-1.35519	-0.0661485	0.174239	-0.103721
Igfbp3	2.68499	-0.0988186	-0.911586	2.24922	2.12818	-0.163513	-0.224847	-0.0666512	1.44971
Unc13b	2.6835	0.0683448	-1.56468	0.280784	-0.472712	-0.989362	-1.94673	-0.493512	1.27236
Ceacam15	2.68285	1.21115	0.655363	-0.946571	1.24787	0.236145	0.119953	0.745719	0.450645
Ccl21b	2.68147	-0.23015	-2.32545	-0.492102	0.0487975	0.809497	0.142998	0.909218	0.728801
Olfr726	2.68123	0.688815	-0.904189	-1.46935	-0.798794	-0.206239	-0.286058	0.0930023	0.166058
Clec2g	2.6788	0.561038	-1.90132	-0.527605	-0.196053	0.319581	1.55857	1.7689	-0.0557182
Abca6	2.67608	2.33755	0.404824	0.94345	0.210892	-0.114599	-0.16086	0.0712866	1.38433
Ccbl1	2.6705	1.28298	0.770121	0.971249	-1.63486	-1.44737	-0.361148	-0.10999	0.331938
Fzd10	2.66706	1.67951	0.579376	-0.182599	-1.17223	-0.684994	-0.0823453	-0.166321	-0.555849
Zfp536	2.66666	1.48194	0.832231	-1.0361	2.4788	3.85497	0.706294	0.148037	-0.373315
Azin1	2.66481	1.62769	1.1077	0.131247	-0.85123	-0.477349	-0.117427	-0.306406	1.22299
Plxdc1	2.66335	1.43319	-0.351353	1.57562	0.0511033	-0.225994	-0.280101	-0.892188	-0.678442
Dsc2	2.66075	0.492464	-1.40978	-1.17107	-1.25065	-0.447968	0.28109	-0.22525	-0.121786
Srrd	2.65948	2.59723	0.579075	-0.0376223	-0.31275	0.0769959	-0.255553	-0.288135	0.743828
Kifc5b	2.65889	1.11397	0.214564	0.132531	-1.18429	-0.775964	0.122683	-0.934486	-0.771433
Nkd2	2.65767	1.94807	-0.770839	-0.790075	-0.121749	1.83847	-0.183595	-0.505893	-1.09365
Hoxa5	2.65643	1.49583	0.892533	0.422025	-0.378822	-0.452587	-0.69113	-0.516776	0.286516
Padi2	2.6549	1.61259	1.00315	0.602571	-0.576132	-1.20415	-0.258181	-0.27256	0.0165813
Gm5800	2.6533	0.167337	-0.64071	-1.0341	-0.576763	-0.0209568	-2.56632	1.27198	3.52594
Krtap3-2	2.65275	2.50194	0.85855	0.370367	-0.464749	-0.987256	1.00517	0.34836	-0.473902
Ankra2	2.65176	2.73737	1.10779	-2.03027	-0.155455	1.97239	-0.259697	0.322647	0.368076
Stip1	2.65162	0.396106	-0.658646	0.278849	-0.420825	-0.755006	-0.566179	-0.136975	0.516917
Higd2a	2.65073	0.971053	-0.409152	0.217235	0.0630702	0.24072	-0.507685	0.449598	1.85645
Rps6ka5	2.64943	1.74313	0.870593	-0.369371	-0.298174	0.688612	-0.436424	0.334656	0.253871
Zfhx3	2.64927	2.67659	1.0229	-2.47853	0.721887	2.93966	-0.111487	-0.686714	-0.71712
Tm4sf20	2.64805	1.85809	-0.263264	0.378788	0.717161	-0.733464	-0.308198	-0.598077	-0.590928
Yes1	2.6443	1.81918	0.143435	-0.8461	-0.971892	0.0417753	2.3356	2.15995	-0.018766
Evi5	2.64204	1.78327	0.858762	0.267921	-0.555939	-0.546809	0.203211	0.308318	0.177949
C1qb	2.63898	1.25717	0.533531	-1.3551	0.0961791	1.43823	-0.280323	-0.653745	-0.407619
Troap	2.63803	1.72951	1.0883	-0.890345	-0.134613	0.637065	-0.00267983	-0.26865	-0.203981
Mafa	2.63763	0.245793	-1.26055	-0.212933	-0.446974	-0.309273	0.672761	0.349747	-0.103696
Defb34	2.6371	1.8484	0.139674	0.557303	-0.260947	-0.858873	-0.202057	0.163734	0.196602
Ptpro	2.63593	1.26204	-0.439118	-0.433611	-0.559839	0.690972	-0.238926	-0.380804	-0.0351628
Gstt3	2.63435	1.52189	0.682578	-2.29517	0.932695	1.58694	-0.355802	-0.620401	0.299266
Slc35d1	2.63356	0.662405	-1.04893	-0.273298	0.279374	-0.149323	-0.19016	0.889242	0.414739
Gnptab	2.63273	0.235836	-1.43088	1.55185	2.33796	1.16308	0.163633	0.834889	0.0101026
Ndufa2	2.6326	0.176124	-0.81526	-0.809185	-0.106513	0.700012	-0.0034152	0.691181	0.435886
Gm10413	2.63215	1.60861	-0.299144	-0.289237	-0.390897	-0.0225895	-0.298669	-0.423564	0.554141
Rab7	2.63034	0.150894	-1.6407	-1.41973	-0.50386	0.387825	-0.250687	-1.01765	-0.644447
Slc16a3	2.62008	0.461968	-1.31329	0.540741	-0.105673	-0.181813	0.043471	-0.879925	-0.832013
Arhgef12	2.619	-0.104133	-0.87937	-0.658257	0.63571	1.62234	0.303863	0.537282	-0.129383
Slc39a13	2.61887	1.46211	0.307076	0.351129	-0.549302	-0.837834	0.343311	0.531664	1.51397
Kctd2	2.61806	1.48443	-0.0120999	-3.90163	1.79423	5.98246	0.0220316	-0.46535	-0.2139
Kntc1	2.61724	1.0049	0.294079	-1.11358	-1.79625	-0.659239	-1.01718	-1.08676	0.23761
Pigp	2.61375	0.102173	0.855685	-0.356347	-1.46215	-0.380403	0.298616	0.127617	-0.225145
Glipr2	2.6137	-0.203969	-0.774347	1.48459	3.20472	0.9745	-0.102774	-0.919497	-0.991686
Ascl4	2.61304	0.184959	-1.70252	1.27161	-0.297895	-0.523578	-0.562498	1.31406	0.082306
Vmn1r237	2.61282	0.559179	-1.48477	-2.58145	-0.00966826	2.42171	-2.73005	0.763891	3.69627
Arfgap2	2.6108	1.04507	0.0153554	0.173405	2.50978	0.971609	-0.329337	-0.187886	0.247571
Ruvbl2	2.6089	1.58729	0.910082	-1.05812	0.041378	0.923573	-0.326275	0.277434	0.714552
Prdm8	2.60682	0.651689	-0.210419	0.439729	-0.0410542	-0.417345	-0.438482	0.250533	-0.358533
Mmel1	2.6064	2.44293	0.827748	1.95016	1.51739	-0.433767	-0.222984	-0.659817	-0.351773
Vmn1r213	2.60377	2.05956	1.0141	-2.29874	0.815413	2.94688	-0.363138	-0.430936	-0.354916
Ric8b	2.6032	1.81072	0.114046	0.1086	-0.0962147	-0.250122	-0.744701	-0.667226	0.154804
Fgfr1op	2.60315	0.241574	-0.72764	-0.931431	-0.716432	0.686583	-0.486551	-0.424188	-0.0870544
Olfr834	2.60175	1.00642	0.309543	-0.1825	-1.13262	-0.727606	0.0187725	-0.31991	-0.281725
0610040J01Rik	2.59964	1.91314	0.586682	-0.732806	0.227982	-0.188146	-2.01118	-0.309073	2.30496
St8sia6	2.59896	2.17827	-0.664298	0.41031	0.0158596	-0.210335	-1.58838	-0.966945	1.09624
Atp6v1a	2.59519	0.866487	0.525346	-1.90642	0.305001	1.57954	-0.16189	0.160458	0.404303
Cideb	2.59517	0.72798	-2.50354	0.227186	-0.221017	0.656961	-0.1502	-0.885246	-0.663398
Slc12a4	2.59495	1.27364	0.586702	-0.000743234	-0.128342	1.62025	-0.184345	-0.189285	0.383849
Rpl10	2.59397	0.534416	-0.324071	-0.885753	1.62325	1.04019	-1.39481	0.578632	1.49627
Ankrd13b	2.59288	1.13331	-0.0396639	-0.331103	-0.465683	-0.213866	0.259981	-0.0954811	-0.297864
F7	2.59209	0.975635	-0.711718	1.52743	1.21143	-0.681488	0.0243187	0.0176604	-0.0832017
Olfr1131	2.59189	1.50032	-0.183784	-0.258555	1.45199	0.249345	-0.899971	0.472654	0.187083
Sla2	2.5907	0.703891	-0.268138	1.7074	3.44651	2.50287	2.41829	1.60378	-0.526792
Mkl1	2.58688	0.523088	-1.826	-1.02361	-0.0316823	0.924012	-0.0138183	0.405158	-0.626228
Nfasc	2.58501	-0.130684	-1.82429	2.83294	3.26556	0.816567	-0.194128	-1.04793	-0.870352
Psma5	2.58437	1.70805	0.0668263	-2.18773	-0.804325	1.30585	-0.374797	-0.618415	-0.056326
Ss18	2.58432	1.18986	0.0763503	0.936845	0.347951	-0.488957	-0.335264	0.411529	1.00167
Sipa1l3	2.58427	1.09935	-0.575784	0.792856	0.24221	-0.485853	0.645491	0.621124	0.240404
Vmn2r105	2.58295	1.52242	0.732446	0.689513	-1.01065	-1.5313	-0.180638	-0.237802	0.171375
Nat1	2.58245	0.447394	-0.843291	-0.269142	-0.686306	-0.724569	0.0753292	-0.277685	-0.386238
Defa-rs1	2.58163	1.70403	0.0860028	-0.173677	0.984339	1.46714	3.43944	2.97229	0.303037
Slc25a27	2.58069	1.18588	-0.640624	-0.252652	-1.07097	-0.929869	1.3164	0.554332	-0.493027
Ccdc61	2.57874	0.331466	-0.698188	0.689972	-0.344269	-0.878343	-0.393977	-0.936433	-0.513537
Dnpep	2.57737	-0.219387	-0.335458	1.77248	2.00417	0.805339	-0.880359	-0.944054	0.572751
Amotl1	2.57697	2.6604	1.04373	0.97546	0.971663	0.504151	-0.541902	0.631583	1.07246
Esd	2.57299	-0.0277237	-1.59134	-0.907106	-1.0174	-0.304318	-0.383106	-0.856735	-0.416208
Siglec1	2.57157	0.171015	-1.5473	0.505797	0.172282	0.0424796	-0.0650645	-0.328568	-0.482183
Mpst	2.57053	1.30676	0.894446	0.503157	1.97712	1.19069	0.0704088	-0.323288	-0.30484
Spint1	2.56825	-0.248471	-0.484209	-0.0136462	-0.209442	-0.181945	1.16788	1.67076	0.193746
Gchfr	2.56689	0.553968	-0.336464	0.228937	-0.28275	-0.333022	0.376103	0.252742	-0.219995
Slc17a9	2.56638	0.958155	-0.390034	-0.446142	-1.05538	-1.14451	0.627287	0.465013	-0.0630477
LOC100048884	2.56586	-0.203221	-1.93854	0.488226	0.245354	0.110002	0.398937	0.0954961	-0.522561
Ggact	2.56549	2.03319	0.334407	1.69437	0.829959	-0.812468	0.642205	1.78836	0.186017
Nt5dc1	2.56476	0.400853	-1.21022	0.776027	-0.0682812	-0.829407	0.552434	0.944871	-0.136883
Rhbdd1	2.56453	2.19985	0.599554	-1.39066	-0.0120802	1.25346	1.04824	0.94337	1.17537
Atp6v1c2	2.56285	2.89424	1.33385	0.0420248	0.0821455	0.0429295	-0.287422	-0.533459	-0.181786
Mlph	2.56163	0.779498	-0.473793	-0.188812	-0.000666072	-0.399747	-1.71979	-0.218509	1.35523
Myo18b	2.56087	2.50868	1.05268	1.16488	1.0266	0.676846	-0.189567	0.137788	-0.513824
Ddx41	2.55981	0.844761	-0.0355006	-0.710554	-1.42102	-0.676556	-0.614426	-1.04624	-0.371724
Dnajc13	2.55548	0.821696	-0.21999	-0.260532	-1.23398	-1.09606	-0.207859	-0.382148	-0.626505
Arhgdig	2.55315	0.429093	-0.282912	0.808799	-0.18336	-0.60359	-1.88118	-0.622001	1.38125
Slc7a1	2.55296	1.57676	0.75014	-1.04964	0.0311471	0.0664909	0.434556	0.515057	0.168121
Atp5c1	2.5525	1.10199	-0.100315	-0.063556	0.123601	0.00798847	0.708408	0.427186	0.0622704
9930012K11Rik	2.55206	0.745768	-1.38643	-1.50983	-0.303123	1.02424	0.688467	1.45161	-0.0803845
Ms4a6d	2.55095	0.141131	-0.422971	0.226517	0.278624	-0.410003	-0.887092	-0.417969	0.124158
Ccdc27	2.5497	1.05022	-0.348535	-2.35289	-0.368	1.56995	1.87181	2.02003	0.0855721
Tcf21	2.54776	0.160931	-0.498425	-0.516524	-1.11466	-0.59847	0.865218	0.160482	-0.625109
9130019O22Rik	2.54767	2.79542	1.10444	-0.668998	-0.61473	-0.00433633	-0.02554	1.5058	0.904348
Rangap1	2.54522	0.622512	-0.476163	0.868936	-0.105734	-0.208947	0.640277	1.84588	0.745233
2300003K06Rik	2.54383	2.4099	0.835397	-0.61167	1.1057	1.79576	-0.415528	-1.1765	-0.732053
Olah	2.54181	0.907163	-1.75686	-0.583603	-0.988236	-0.301908	-0.544309	-1.0445	-0.736592
Epha2	2.54155	2.80317	-0.236816	-0.138898	-0.977705	-0.914371	-0.537764	-0.470652	-0.149139
Zfp771	2.54089	2.36706	0.600517	0.242526	0.135081	-0.74797	-0.399179	0.296231	-0.00719865
Zfp772	2.53964	-0.355052	-1.8303	2.30326	3.3749	2.18742	0.172507	0.147495	0.71969
Timp1	2.53845	2.86738	1.32206	0.344851	-0.947437	-1.11493	-0.607814	0.351956	1.17309
Enpp6	2.53746	0.885401	0.418554	-1.04502	-0.372834	-0.0187147	-0.387966	-0.966215	-0.640112
Grin3a	2.5347	1.20661	-0.388748	-1.216	-1.4631	-0.178327	-0.897793	1.80578	0.858065
Olfr667	2.53184	2.57541	0.148083	0.357479	0.340137	0.289551	0.0681707	0.0272256	-0.525448
Mansc4	2.5274	1.79212	0.913077	-0.0711467	2.79883	3.1536	0.39412	1.18414	1.18049
Asic5	2.52241	2.0124	-1.05332	0.0730136	0.155901	0.0802902	0.231265	2.6186	1.75936
Tacc1	2.52088	0.224571	0.000944575	-0.121378	-0.546932	-0.617517	-0.268253	-0.598387	-0.270618
Lrp10	2.51957	1.88333	0.357058	-0.990036	-0.119354	0.387775	0.594372	-0.102204	-0.293829
Nxph3	2.51817	2.42085	0.799869	-0.119777	-0.208762	-0.167032	-1.01177	1.07633	2.08446
Tmem131	2.51377	1.47149	0.144036	-1.47314	-0.0167016	1.58444	-0.0821918	-1.03572	-0.981217
Mettl17	2.51368	0.680193	-1.51103	-0.053743	-0.285943	-0.287665	0.73017	-0.276148	-0.468306
Hexb	2.51009	1.47916	0.426979	0.401266	0.0773704	-0.292675	-0.00760626	0.36337	0.171673
L1td1	2.50959	1.25153	-0.938823	1.88482	1.97998	-0.174316	-0.133217	1.08654	1.85519
Fbf1	2.50929	0.397258	-1.83313	-0.0835557	-0.561304	-0.483014	-0.90857	0.238063	1.29674
Skil	2.50606	-0.18513	-1.8788	0.753354	-0.320355	-0.716861	-0.0166881	0.0930609	-0.625634
Ttf2	2.50576	1.1652	-0.10257	0.113202	0.223681	0.605585	0.367382	1.07166	1.68142
Pcf11	2.50401	1.355	0.101208	-0.29437	-0.954734	-0.91857	-0.276858	0.707321	1.3961
Zfp362	2.50321	1.39698	-0.00631727	0.23803	0.134117	0.369499	0.653021	0.621374	0.205562
Mrgprb1	2.50313	2.90919	1.39539	0.117444	-0.185025	-0.258491	-0.573096	-0.764343	0.0593851
Cst13	2.50284	2.6945	1.16375	0.33397	0.353159	-0.906344	-0.775442	-0.795747	0.230743
Tpte	2.50126	1.83241	0.630896	-0.131181	-1.01597	-1.12555	1.29198	0.686389	-0.524367
Cenph	2.49904	2.49081	1.63041	-0.512902	0.514543	1.38477	-0.321574	3.04444	3.44801
Gata1	2.49865	0.293762	-0.431656	0.436462	-0.111991	-0.669529	-0.21437	0.274237	-0.197095
Ces2f	2.49859	3.07519	1.25043	-1.198	-0.875797	0.631764	0.142444	-0.507087	-0.600794
Bckdha	2.49827	0.1428	-1.39562	0.439695	-0.667411	-0.773967	0.431846	-0.0454654	-0.372166
Mab21l3	2.49788	2.37701	0.713067	-0.269316	-0.323599	0.0761476	0.772992	0.440387	-0.155375
Gjb1	2.49753	2.29184	0.777988	0.503781	0.233886	0.321999	1.15484	1.9131	-0.192338
Fry	2.49071	1.59161	0.518446	0.684298	-0.769096	-0.883124	1.23191	0.903577	-0.27537
Omd	2.49065	1.59469	0.341125	-0.487365	-1.28207	-0.433259	0.586256	-0.0218915	-0.560589
Gltscr1	2.48985	-0.218627	-1.76755	1.31208	1.83105	0.513771	0.333286	2.06268	1.10441
B3gnt3	2.48655	1.9567	1.35643	0.684482	0.277887	0.411028	0.508781	0.782174	0.304563
Rgs9bp	2.48577	0.35787	-1.03454	0.379491	1.13514	0.542291	-1.21229	1.06605	2.97534
Scara3	2.48503	2.24978	0.701911	0.383556	0.0208647	-0.938335	0.509733	1.52272	-0.258105
Fbln1	2.48408	-1.19665	-1.6794	-0.157141	-1.03701	-0.70309	-0.255359	0.689597	0.102048
Cxcr5	2.48386	1.47368	0.99261	-2.51454	-0.551482	1.83439	0.376629	-0.0387535	-0.843772
Fgf13	2.4837	0.202886	-1.39393	-0.122214	-0.377855	-0.308463	0.720257	0.423963	-0.165514
Ambp	2.48349	0.325307	-1.32454	0.169349	2.46678	1.04694	-2.52007	1.2869	3.91978
Rpl35a	2.48203	2.81347	1.3035	0.0517682	0.0105626	-0.145227	-0.180354	0.167483	0.677767
Fam46c	2.48001	0.518549	-0.259896	0.202859	-0.0836198	-0.0603751	-0.340063	-0.619101	-0.0639124
Mtap	2.479	0.102819	-1.4041	-0.962293	-0.493333	0.204106	1.05054	0.183814	-0.182269
Prepl	2.47706	1.2532	0.785269	0.766136	-0.188149	-0.951227	-0.395035	-0.749224	-0.309147
Padi6	2.47571	1.82445	-0.0767864	0.292617	0.797059	-0.564131	0.366251	-0.487637	-0.466117
Glycam1	2.47568	1.19534	-1.47873	1.70704	1.27494	-0.0267954	-0.164532	-0.541649	-0.436606
Ugdh	2.47539	2.66798	1.07536	0.968579	0.21151	-0.442399	-0.373441	-0.651606	-0.232147
Sorbs3	2.47359	-0.015236	-1.41227	-0.7445	-0.530948	-0.285923	-1.06413	-0.860979	0.694169
Taar7e	2.47352	0.806532	-0.335398	0.293988	0.738772	0.397608	0.243689	0.203763	-0.169485
Gm11487	2.46715	2.77325	1.266	-1.7997	2.29273	3.35038	-0.156725	0.618707	1.43243
Tfe3	2.46706	-0.0341332	-1.69287	-0.130107	-0.619299	-0.493061	-1.10481	1.14844	1.85364
Gdap2	2.46513	1.44412	0.168909	0.537281	-0.498088	-0.575685	1.7297	0.884187	-0.787837
Rab3d	2.46423	1.16668	0.789669	-1.33604	0.659898	2.16301	-1.03864	-0.459136	0.0338067
Tdp2	2.46417	0.64611	-0.9727	-1.53046	1.81082	2.52204	0.151289	-0.279949	-0.375769
Ldhc	2.46377	2.85266	1.10673	-0.209382	-0.47975	-0.339002	1.98224	1.16243	-0.328792
Txndc12	2.46216	0.946303	-0.654385	0.401968	-0.872686	-0.823063	-1.23608	-0.436067	0.199606
Gm382	2.45979	1.14725	-1.18921	1.48064	3.31198	1.25215	-0.200908	-0.0639074	-0.384414
Vmn1r12	2.45632	0.142852	-1.46291	1.47845	0.494004	-0.919758	0.405372	0.499482	-0.107364
Catsper1	2.4562	1.1591	0.713808	-0.450674	2.18133	1.93305	-0.907554	0.298787	1.41559
Gm5082	2.45424	2.40606	0.892223	-0.263787	-1.85118	-0.935767	0.309864	-0.459869	-0.567007
Rpl21	2.45404	1.32575	0.346248	0.212677	-0.146432	-0.318831	0.174744	0.820083	0.307612
Olfr1471	2.45392	-0.0192246	-1.52518	2.79682	3.39422	-0.0652108	-0.417379	-0.363793	0.415968
Atg2a	2.45128	2.27343	0.797769	-0.841631	-1.23275	-0.521465	-0.387892	-0.692693	-0.0801328
Nudt11	2.45085	0.907365	-0.309964	-0.467275	-0.814363	-0.613965	-0.392964	-1.42037	-0.77987
Zfp14	2.45051	2.31142	0.794847	-1.56387	-0.177289	0.411555	2.35329	2.45654	0.69168
Cyp3a59	2.4471	0.973659	0.430124	0.143656	0.153165	-0.337337	-0.406392	0.0933772	0.58886
Tnfaip3	2.44277	2.53563	1.01985	0.505056	0.359979	0.0963306	-0.428211	-0.526899	-0.161533
Glra1	2.44018	2.0775	0.96926	-0.933473	-0.261621	0.768517	-1.96022	1.9983	4.6415
Gab3	2.43939	1.98293	0.59582	3.35945	4.82524	1.98507	-0.0985029	0.293332	0.369689
Vmn1r159	2.43866	2.3985	0.932226	-1.13624	-1.21457	-0.435164	-0.320678	0.890079	0.316374
Itgb3	2.43677	1.13315	-0.946453	-0.874283	-0.535075	0.33622	-0.198081	0.462799	0.334437
Ar	2.43633	1.02463	-0.802973	0.474678	-0.0948757	-0.54299	1.7227	2.97317	0.750612
Nfil3	2.43606	0.84404	0.744996	1.62489	-0.935859	-1.01871	0.524634	0.0465298	-1.12518
Fjx1	2.43587	1.51795	0.833727	0.970822	-0.543143	-1.37277	0.612249	-0.0738677	-0.641232
Zfp935	2.43379	1.4422	-0.134656	0.988076	0.493704	-0.492471	0.314925	0.860899	0.32977
Ptf1a	2.43324	0.324644	-0.341214	0.441042	0.217937	-0.719171	-0.498842	-1.28899	-0.651054
Rufy3	2.43228	0.920526	0.0337589	0.0703852	0.0925836	0.0261045	0.301974	1.65516	0.886726
Ppil3	2.43227	0.536743	-1.47539	-0.233173	0.593674	0.593094	-0.515795	-0.108236	0.412133
Ppp1r3a	2.42291	-0.819305	-1.40421	-0.65011	0.274904	0.114164	0.217457	-0.226326	-0.471647
Kbtbd12	2.42264	0.867001	0.16751	0.301779	-0.19046	-0.718475	0.127663	0.546121	0.0720582
Rps6kb2	2.42111	1.07538	-0.739239	-0.0993939	-1.21958	-0.909939	-0.129138	-1.15975	-0.734486
Adh7	2.421	2.69689	1.22188	-0.80804	-0.70931	-0.206898	0.255763	0.0193307	-0.672683
Abhd12b	2.41966	1.12922	0.527484	1.14268	0.109639	-1.03489	-0.212259	-0.489929	-0.536316
Myh10	2.4189	1.57377	0.885778	-0.239611	0.604885	0.414963	-0.257138	0.208917	0.51677
Rilpl1	2.41782	2.35384	0.892356	-0.502809	0.530088	0.0582443	-0.064822	-0.689189	-0.925974
Pde6a	2.41734	-0.504816	-1.54016	0.762913	-0.756	-0.843863	-0.594512	-0.592577	-0.266489
Gde1	2.41643	-0.685869	-2.42908	-2.25743	-0.904028	1.45718	-0.28072	-1.11315	-0.68702
Mtl5	2.41623	0.575653	-0.152799	-0.417255	-0.415677	0.384534	0.99575	0.763667	-0.399959
Il19	2.41548	2.31092	0.818118	0.347277	-1.17626	-0.614251	-0.326414	-1.08296	-0.892825
Zscan4f	2.41389	-0.219998	-1.10466	1.23255	0.371739	-0.213013	0.221941	-0.104876	-0.268075
Ptms	2.41366	1.5534	0.476023	-0.324821	-0.441504	0.134841	-0.0501109	-0.695624	-0.687289
Lhx5	2.41335	0.908989	0.363833	2.69207	1.73929	-0.699645	-0.113992	-0.848877	-0.681923
Gpx4	2.41219	-0.311643	-1.50162	-0.856863	-0.453296	0.131036	-0.426512	0.860457	1.10263
Gm16532	2.41125	0.62225	0.659182	-1.0964	0.874266	1.80113	0.154416	0.0221066	0.264515
Sptan1	2.41117	0.270896	-1.25337	-0.314671	-0.500805	-0.700518	0.245463	-0.651927	-0.869666
Klk1b27	2.40867	0.840095	-0.393103	-0.420409	-0.219648	-0.201064	1.46732	1.32278	0.222624
Pla2r1	2.4085	2.40439	0.92155	0.312234	-0.130982	-1.03532	-0.396845	0.521691	0.901605
Igsf21	2.40704	1.0108	-0.553155	-0.195904	0.0606762	0.178393	1.56319	1.96969	1.26096
LOC100038947	2.40608	0.34512	-1.51223	-0.61601	-0.0488335	0.532744	-0.353259	-0.936597	-0.654892
Csde1	2.40482	0.874214	0.6627	0.0720472	-0.071384	-0.512849	-0.394932	-0.397426	0.0132357
Bcl3	2.40066	1.54883	0.0235707	-0.0734194	-0.892013	-0.612522	-0.0518753	-0.0682129	-0.435722
Zc3h4	2.39819	1.57376	0.252999	0.735762	-0.0697187	-0.429684	-2.72297	0.477905	2.79463
Ogdhl	2.39734	2.31323	0.832886	-0.0363885	1.96969	0.775916	0.880046	0.463569	-0.236347
Echdc1	2.39696	1.06266	-0.298986	-0.209781	-0.679377	-0.643873	1.19918	0.852261	-0.448266
Ankrd9	2.39641	2.29138	0.810455	1.22558	0.146041	-1.23976	-0.828171	-0.288825	-0.41058
Chid1	2.39614	1.8232	0.825339	-0.135418	0.278833	0.576418	0.192193	-0.314689	-0.0470077
Ccdc151	2.39588	2.55449	1.02515	0.34282	-0.0863408	-0.671669	0.144408	0.673778	-0.341723
Olfr819	2.39448	-0.727799	-2.34319	-1.38902	0.674905	2.06799	0.107115	-0.330941	-0.180608
Olfr1434	2.39427	2.50469	1.25092	0.931768	1.25516	0.865238	0.185284	-0.327088	-0.884663
Rspo3	2.39398	0.816798	-0.937289	0.842033	0.718419	-0.48742	-0.594918	-0.364684	0.5717
Defb4	2.3938	1.65485	0.140174	0.428857	0.281425	-0.00112882	-0.36232	0.3427	0.59749
Nedd1	2.39365	0.000474777	-2.05607	-1.50023	1.35225	0.400929	-0.333419	-0.859908	-0.258533
Vmn2r97	2.39263	0.903357	-0.0824498	0.663245	0.408575	0.77738	-0.813904	-0.899929	0.155913
Olfr9	2.39204	0.664159	-0.419031	0.0937734	1.85054	0.225968	0.137189	-0.734372	-0.624912
Fam83f	2.39194	2.59394	1.13293	0.307556	-0.714048	-0.700705	-0.154208	0.497922	-0.206921
Nog	2.38982	0.0338959	-1.56855	1.08501	-1.01158	0.308263	-0.418977	-0.471276	-0.0601791
Cacng4	2.38952	1.24741	0.180334	-1.39113	-0.31353	-0.0767691	0.608182	1.21243	0.690964
Olfr1141	2.38918	1.76024	0.433173	0.0814937	0.523063	0.637248	-0.808481	0.272569	0.767136
Gm5132	2.38696	1.26387	0.79848	-1.26071	-0.250237	0.947292	0.00343392	-0.779803	-0.36821
Appl2	2.38557	1.43595	-0.472819	1.0155	-0.0714708	-0.877051	-2.70192	0.576096	3.26314
Gja1	2.38541	0.935567	-0.613563	0.20519	0.438645	0.463762	0.0506048	-0.666256	-0.248236
Prl8a8	2.38516	1.41893	-0.166464	-1.49141	-0.857646	0.158761	-0.709249	-0.547102	0.0772975
Dbf4	2.3808	1.59872	0.818438	1.0593	0.099621	0.918421	-0.326473	0.534593	0.541637
Olfr967	2.37692	2.26272	0.729411	-0.829962	-1.27947	-0.166739	-0.478665	0.490317	0.766181
Mapk4	2.37678	0.536007	-0.428429	-2.50153	1.24657	2.55673	0.16576	-1.07037	-1.26102
Plin3	2.37633	0.0853479	-0.984783	-0.353968	-1.36459	-0.468783	0.34375	0.511783	0.242116
Gjb6	2.37631	1.26538	-0.259158	1.64062	2.86903	1.12067	-0.683949	0.737775	2.77626
Ang6	2.37583	2.09578	0.723688	0.236134	0.629636	0.990412	-0.0978114	-0.622258	-0.470293
Gnmt	2.37444	2.0013	0.386415	0.162495	-0.569117	-0.295635	-0.281508	-0.268845	-0.205294
Cdc34	2.37352	2.23666	0.899432	1.46636	1.78014	1.04311	-0.0988491	-0.322878	0.0544615
Vmn1r13	2.37167	2.01437	0.534791	-0.207785	-0.719333	-0.549945	0.0787219	0.747626	-0.549505
Cachd1	2.36676	2.05649	0.678036	-0.930025	1.14966	2.29313	-0.418822	-0.321998	0.839091
Vgll4	2.36533	1.59533	-0.201709	1.29201	-0.403701	-1.24001	-0.635922	3.1673	4.35786
Atg7	2.36514	2.10362	0.276529	-0.102266	-1.43729	-1.18247	-0.328638	-1.18478	-0.81142
Gm8909	2.36432	1.08972	-1.1663	0.887735	0.344465	-0.00027911	-0.271449	0.124595	0.562929
Rasgrp4	2.36321	2.86858	1.11686	-0.997669	-0.77305	-0.10735	0.340191	0.977397	0.222131
Pla2g15	2.36019	-0.206187	-1.00471	-1.81779	-0.488186	0.756663	-0.0258227	1.38022	0.125224
Exog	2.35974	0.258756	-0.963747	0.716385	0.897132	0.578118	1.45085	1.79389	0.41651
Gm13272	2.35885	0.632619	-0.92273	-0.83059	-0.237284	-0.192499	0.0365153	-0.237187	-0.567329
Trib3	2.35799	0.758161	0.220771	0.608369	-0.217523	-0.960121	-2.44593	1.30157	3.2299
Lhfpl2	2.35671	1.68313	0.541316	-0.837613	-0.123945	0.400862	-0.17476	-0.97329	-0.456545
Rac3	2.35648	-0.922056	-2.5376	-0.0898925	0.148656	-0.15342	0.906086	0.704953	0.070635
Ssbp3	2.35526	0.061503	-1.51592	-0.754617	0.391715	0.816834	-1.12655	-0.957055	1.65248
Stoml3	2.35422	-0.225771	-2.32514	-0.0149577	-0.859696	-0.888913	-0.161694	-1.39122	-0.978775
Spata18	2.35419	1.40547	0.918503	1.11273	0.621772	0.245999	0.906793	-0.285906	-0.875491
Slc18a3	2.35194	0.942751	-0.583231	-0.206937	-0.0143176	-0.36098	-0.886875	0.479347	1.06504
Hnrnpk	2.35169	3.23874	1.48435	-0.396709	0.456403	0.725534	0.303625	0.518136	-0.516727
Elac1	2.35109	0.883574	0.642578	0.960545	-0.212908	-0.92384	-1.2348	0.561553	-0.280213
Trpv5	2.35057	1.25047	0.675531	1.04881	3.12822	1.13305	1.18121	1.13476	-0.0416864
Ube2r2	2.35045	1.46239	0.283771	0.413987	-0.728968	-0.723989	0.033602	0.891002	-0.0812972
Cstb	2.34995	0.457663	0.0262536	0.0768654	-0.470168	-0.470654	-0.256672	-0.747883	-0.626015
Hbb-bh1	2.34983	0.641486	-1.27167	-1.16605	-0.133214	0.237448	-3.02468	0.845523	4.08336
Bpifa2	2.34937	0.398544	-1.59758	0.252173	-0.925008	-1.09883	0.418438	0.130442	0.322177
1700030K09Rik	2.34679	1.84667	-0.0533056	-0.451071	-0.0437142	0.222528	-1.31849	-0.669896	1.62239
Scamp5	2.34596	1.17983	-0.332653	0.454064	-0.13673	-1.06736	1.3846	1.27092	0.490683
Grm2	2.34277	0.977666	0.625072	0.975018	-0.199665	-1.22774	-0.412432	-0.698338	-0.420802
Cyp2d22	2.34274	1.2198	-0.410992	0.325454	-0.43484	-0.490938	-0.176646	0.0382309	0.403098
Klhdc1	2.33959	1.35417	-0.140449	-0.153925	-1.13874	-0.726238	-0.373952	-1.07322	0.176007
Gvin1	2.33926	0.495845	-1.04646	-0.263669	-0.400507	-0.438105	-0.0553986	-0.887459	-0.700747
Arpc1a	2.33865	1.23194	-0.0264782	0.662634	1.64687	-0.0881006	0.613887	2.75173	0.679762
Slc22a8	2.33709	0.883663	-1.06853	-0.153161	-0.299617	-0.444779	-0.106935	-0.239325	-0.783727
Ccp110	2.33574	2.4175	1.01227	0.530435	-0.21806	-0.49423	-0.0399103	0.0182748	-0.506769
Slc24a5	2.33352	2.48367	0.390902	-1.24518	-0.154492	1.83921	0.89301	0.0116778	-0.900891
Lce3a	2.32995	0.314415	-1.43077	-0.647272	-0.10451	-0.308596	0.381183	1.70267	0.598922
Akr1e1	2.32941	2.21191	0.772074	-1.47623	-0.262748	1.48694	-0.38844	-0.235508	1.28509
Fahd2a	2.32786	1.09827	-0.278521	0.507736	-0.50538	-0.538373	1.90059	2.50278	0.4134
Wnt7a	2.32634	1.44377	0.970595	0.0905565	-0.924619	-0.369609	0.4665	0.131336	-0.371435
Cd247	2.32478	0.808437	-1.32026	-0.179186	1.59002	1.12522	-0.32558	-1.23083	-0.894196
Scgb1a1	2.32267	0.375223	-0.964245	0.715195	0.281992	-0.141597	-0.079507	-0.52503	-0.710115
Ssh2	2.32259	0.753795	-0.365698	-0.654329	4.25829	3.55119	-0.0486089	-0.487296	-0.382034
Stag3	2.32131	0.5043	-0.892498	0.874622	-0.398116	-1.11684	-0.674706	0.223521	2.35189
Lrrc47	2.32131	0.259754	-1.03171	0.218898	1.12127	-0.846897	1.26624	1.88519	0.25177
Zw10	2.31851	0.24543	-0.967522	0.196594	0.405973	0.189892	-1.60055	0.455172	2.15533
Plb1	2.31767	1.40269	1.03774	-0.302986	-0.432582	-0.35387	0.826311	1.34933	-0.466227
Sdk1	2.3173	1.27217	0.904544	-0.227946	0.742019	1.05914	-0.0987986	0.657652	-0.317041
Zp3	2.31529	3.22579	0.529952	-0.274653	-0.861194	-0.275788	-0.546378	-0.358685	0.267467
Rock2	2.31319	1.3182	0.930708	1.40084	1.68285	0.00762631	-0.197839	-0.61876	0.850041
Raly	2.31312	1.13689	0.0863079	-0.191241	-0.201938	-0.298348	0.597914	1.24894	1.76916
Msrb1	2.3128	2.07031	0.71155	-0.453373	0.286294	0.682367	-0.2359	0.729104	0.415792
Trmt2b	2.31144	1.31452	0.04107	0.297726	0.272375	-0.500341	-0.194988	0.407148	-0.468393
Tcf4	2.31054	2.32758	0.935761	0.755787	-0.343737	-0.314497	-0.721065	-0.832405	-0.475101
Adarb2	2.3104	2.58125	0.294221	-0.842169	1.29509	1.01485	0.831774	1.80521	-0.15381
Terf2	2.30997	1.55444	0.559679	0.0336212	0.253974	0.204307	-0.224499	-0.737414	-0.319497
Ugt1a5	2.30944	1.50652	0.547786	0.342075	-0.41217	-0.858128	0.796176	0.260893	-0.868855
Klc3	2.3093	2.60904	1.05444	-1.55005	-0.565007	0.902797	-0.860326	-0.170097	1.50847
Msl3l2	2.30764	1.64064	0.63714	-1.83973	-0.472656	1.59111	-0.0384211	0.0259964	-0.21916
Txnl4b	2.30496	0.844506	-0.277203	-0.185203	0.239094	0.109027	0.227172	0.369449	-0.841501
Phkg1	2.30438	1.08592	-0.42886	-0.757903	0.169239	0.675074	-0.0333478	1.68159	2.24041
Cd47	2.304	1.13938	1.0894	-0.703117	-0.718718	-0.189735	0.335465	-0.54041	-0.54171
Il17rd	2.3033	2.207	0.784641	-0.449726	-0.84765	-0.394929	-0.753411	-0.562375	-0.445322
Fbln2	2.30298	0.422223	-0.634207	-0.714454	-0.422513	0.576475	0.388761	0.0395666	-0.816701
Klk11	2.30187	0.962961	-0.136251	-0.786363	0.0550589	-0.444241	1.22654	0.965379	-0.205996
Emp2	2.30184	1.97673	0.66671	-0.820232	-0.539502	0.372247	-0.433453	-0.686544	-0.121261
Psd	2.30168	-0.0427095	-1.93432	1.06496	0.982341	-0.42481	0.0816158	-0.712235	-0.749444
Tmem55a	2.3003	1.78128	0.278681	1.24918	-0.346143	-0.268717	-0.16353	-1.10059	-0.622192
Sqrdl	2.29926	2.20634	-0.469931	-0.252127	-0.0856149	-0.216013	-0.581354	-0.165754	-0.447466
Gm2913	2.29855	0.562817	-0.135366	2.0587	0.68685	-0.989641	-0.115108	-1.1141	-1.12445
Mnd1	2.29819	1.29669	0.541198	0.130252	-0.303257	-0.333451	0.203494	0.177673	-0.16433
Prss30	2.29811	1.24542	-0.421749	-0.122284	-1.36816	-1.07952	-0.226221	-1.13768	-0.652094
Slc25a1	2.29782	0.128996	-1.52679	0.767908	-0.0133683	-0.938902	-0.110041	-0.41765	-0.652334
E030030I06Rik	2.29721	2.91467	1.71892	-0.129885	0.149672	-0.265682	1.39174	2.65545	0.455775
Etfb	2.29574	-0.0451966	-0.982785	0.799036	-0.556863	-0.862589	-1.44533	-0.272948	1.07879
Pspc1	2.2945	0.678023	-0.0947834	0.485143	0.224929	0.19512	-0.53481	-0.673035	-0.0850783
Ccr1l1	2.2932	1.18732	0.0889882	0.506797	0.836965	-0.141631	0.036802	-1.10898	-1.09549
Mab21l1	2.29249	2.24242	1.2313	-0.0317152	-0.444294	-0.621145	-0.429219	0.98758	1.2257
Cep95	2.2907	0.780022	-0.280808	1.61168	1.68675	0.378699	-0.834371	-0.217481	0.640169
Mpzl1	2.29066	0.482187	-0.500306	0.30809	1.60373	1.15794	1.0044	1.38145	0.454155
Tmem30c	2.29062	0.435833	-1.49681	1.52707	0.375402	-0.183799	-0.190012	-0.674416	-0.470659
Hba-x	2.29034	0.65967	-0.088836	-0.662943	-0.442937	0.223675	-0.159952	0.430242	0.255753
Fam122c	2.28874	1.2689	0.816685	-1.28738	-0.149822	1.06167	0.614228	1.24644	-0.00063581
Moxd2	2.28805	1.32461	-0.290348	-2.10477	-0.605934	0.598848	-0.0328498	-0.46788	-0.429695
2610020H08Rik	2.28687	0.390544	-0.755684	-1.75714	-0.599213	0.859776	1.04625	1.00739	0.151118
Sar1a	2.28673	1.45229	0.84263	0.636704	0.0370908	-0.545837	-0.160577	-1.02723	-0.881472
Pitpnm2	2.28586	0.505167	-0.239179	-0.0427802	0.422409	-0.135624	1.61155	1.17114	0.357119
Olfr1124	2.28487	2.16415	0.751918	-0.218362	0.523871	0.778344	-0.252997	0.278868	-0.126349
Sorcs3	2.28355	1.65563	0.215916	0.802117	0.320871	-0.26755	0.332105	0.0949016	-0.118073
Rfxap	2.28315	0.244934	-0.395277	-1.56611	-1.931	-0.579274	-0.755136	-1.15255	0.247055
Myo19	2.2821	0.772958	-0.450039	-2.0936	-0.120197	1.6043	-0.40964	-1.38564	-0.787243
Agbl5	2.281	-1.23608	-1.76198	-0.315439	-0.576926	-0.21663	-0.144954	0.0986783	-0.163106
Fyttd1	2.2809	1.08178	-0.533306	0.893805	1.47154	-0.822231	0.887656	0.554682	0.658116
Olfr979	2.28084	2.04853	0.594642	-0.0811261	-0.626238	-0.466648	2.32314	1.46137	-0.945873
Olfr198	2.28027	3.22926	1.66698	-0.529683	0.218928	0.854651	1.17923	2.46315	1.54003
BC048502	2.27701	1.47801	0.577122	-0.0578971	-0.616942	-0.75369	0.405076	-0.5375	-0.976694
4932443I19Rik	2.2744	1.78067	0.354153	0.187345	-1.37815	-1.04789	2.79847	2.65485	-0.093566
Fscn1	2.27277	1.769	0.75371	0.534894	1.05377	-0.497491	2.67984	2.64273	0.682882
Ipo13	2.27267	2.59295	1.19897	0.050805	-0.932687	-1.24442	-0.229471	-0.373151	-0.423758
Pbrm1	2.27206	2.09882	0.69166	-0.624542	0.687325	0.338198	-0.478688	-0.31891	0.537795
Zfp882	2.27149	0.068751	-0.535627	-0.586207	-0.700158	0.522836	-0.0328863	-0.673979	-0.702774
Grm5	2.26773	1.28175	0.864555	-0.809569	-0.849865	-0.396612	0.241222	-0.112947	-0.145757
Olfr553	2.26661	2.48942	1.1634	1.07539	-0.212814	-0.584764	-0.336284	0.953112	1.15111
Klhl8	2.26494	0.200677	-0.327175	-1.4683	-0.817368	0.631702	-0.222568	-0.392433	-0.427409
Dlx3	2.2634	2.14728	0.748702	0.746497	0.445938	0.223771	0.369896	1.29322	1.36238
3632451O06Rik	2.26222	0.0820808	-1.71021	-1.48372	1.27681	4.13451	0.854667	1.72179	1.28955
Ramp3	2.26184	0.0422	-1.57311	1.67786	3.529	1.06615	1.21005	0.99723	-0.186686
Htr1b	2.2615	0.646956	-0.976523	0.947257	-0.00522803	-0.143903	0.345294	0.0271302	-0.120988
Tmem169	2.26062	0.419991	-0.070237	-0.237322	-0.636057	-0.171092	-2.52741	0.957475	2.94654
4632428N05Rik	2.25815	1.07931	-0.611703	-0.0943849	-1.00035	-0.763875	0.296105	-0.368164	-0.28735
Ufl1	2.25757	1.46626	0.955789	-1.33598	0.47708	3.37855	-1.22323	-0.405533	1.49791
Klrb1f	2.25494	-0.901312	-1.6024	0.0381999	-0.1401	-0.179583	0.503799	0.329379	0.461582
Mfsd3	2.25486	0.86728	1.41428	0.299947	1.54601	0.653326	-2.06806	0.826009	2.65635
Olfr1053	2.25136	-0.679637	-1.78837	-0.490166	-0.580606	-0.201463	0.0182088	0.827845	1.28481
Fam174b	2.25088	1.33318	0.71462	-0.912695	-0.555025	-0.0686635	-0.726454	-0.320255	0.189713
Serpinb6e	2.25057	0.806351	0.150141	-0.251182	0.574912	0.753928	0.100939	-1.06592	-1.13465
Clnk	2.25018	1.15492	-0.0522292	-0.172869	0.0347423	0.608961	-0.534642	2.25595	2.00617
Olfr340	2.24957	0.364184	-0.0545871	0.276118	0.472547	-0.0426513	0.270506	-0.499981	-0.599448
Ablim2	2.24809	0.83811	-0.955276	-0.395166	-0.770046	-0.846213	-0.548979	-0.209761	0.393981
Gfra1	2.24784	0.42941	-0.603602	-0.0583743	-1.4812	-0.876266	1.55682	1.71823	0.228396
Spice1	2.24602	1.29309	0.797895	0.177477	-1.69126	-0.759063	0.798665	0.390857	-0.110785
Ahnak	2.24337	1.16764	-0.160347	-0.0740924	-0.714983	-0.562662	0.146708	-0.947526	-0.867809
Rcn3	2.24255	1.34563	-0.271605	1.01393	0.826037	-0.509125	0.323631	-0.361258	-0.625038
Tacc2	2.2424	1.57637	0.599822	-1.85067	-0.485002	0.726978	-0.0237897	0.0204597	0.135735
Prkcb	2.24207	0.314819	-0.680443	-1.79131	0.329746	1.95522	2.12135	1.5597	0.0430094
Pqlc3	2.23993	0.748404	-1.10418	-0.739593	-0.308468	0.287252	-0.372865	-0.385291	-0.0165474
Hyls1	2.23839	2.81581	1.47154	1.7289	1.31091	0.476516	0.664834	1.4167	1.41226
Cdt1	2.23643	1.47365	0.374131	2.06187	2.02123	-0.0863332	-2.30849	1.19443	3.17058
Adrb2	2.23579	1.08238	0.594596	-0.294902	-0.304744	-0.397396	-0.793858	-0.64507	0.144339
Olfr1477	2.23579	0.386229	-0.170551	-0.602899	-0.44233	0.211839	0.968366	0.140962	-0.72191
Pik3c2g	2.23407	1.27848	0.774028	-0.304897	-0.349874	-0.0173178	0.736881	0.399119	-0.15666
2310036O22Rik	2.23341	0.0521231	-1.56854	0.569206	-0.742288	-0.184001	-0.760683	-1.0515	-0.364483
Fa2h	2.23013	1.17026	0.553437	0.471498	-0.372268	-0.503854	-0.611458	0.436977	0.173409
Abhd17b	2.22955	-0.272951	-1.75179	0.388862	-0.0375978	-0.302576	-0.434023	-0.920308	-0.389045
Ust	2.22878	2.07264	0.788935	-0.987222	-1.15736	0.104583	-0.368301	-1.22943	-0.624878
Stmn1	2.22767	1.8589	0.468505	-0.10895	-0.283933	-0.0958833	0.147129	-0.885679	-0.926748
B9d2	2.22651	0.456341	-0.279398	0.16828	-0.819444	-0.28994	1.51522	1.27781	0.148938
Fam110b	2.22549	0.357625	-0.0348429	1.42034	3.78576	1.98953	1.00074	0.735992	-0.142401
Ebi3	2.22514	1.61614	0.213915	0.331662	0.108631	-0.309237	-0.318539	-0.318432	0.0201454
Kif2b	2.22487	0.0703726	-1.38458	0.00955746	-0.0440819	-0.213921	-0.349621	-0.488623	-0.0827821
Ackr2	2.22412	1.22618	0.840898	1.60463	2.94202	1.39898	1.0565	1.2338	0.247633
Slc11a2	2.22206	1.54451	0.0824971	-0.0618073	-0.222081	-0.27416	0.128304	-1.09199	-1.18997
Ucn	2.22011	1.67137	0.528843	-0.646335	-0.694365	0.0143638	-0.555571	-0.359129	0.341289
Nagk	2.21976	0.200262	-0.462387	-0.204708	-0.890422	-0.357088	-0.245882	-0.822471	-0.355057
Pparg	2.21837	0.424338	0.255163	-0.105623	0.55	0.679637	2.27417	2.54791	0.340298
Crh	2.21725	1.05968	-0.790387	-0.941335	-0.578736	-0.39226	-0.0364792	0.979556	0.317414
Donson	2.21571	0.559349	-1.41178	0.57632	-0.159672	-0.316081	2.74902	2.92613	0.34835
Themis3	2.21559	0.868672	0.585505	0.382676	-1.04289	0.780091	-0.271956	-1.17679	-0.497577
Scrg1	2.21547	1.14845	-0.497434	-0.874017	-0.417789	0.210864	0.482552	0.639905	0.602947
Rnf32	2.21499	0.586675	-0.0474931	0.726942	0.70901	-0.157495	1.38523	1.1316	-0.199123
Uqcrc2	2.21218	2.11654	0.948917	0.754107	-0.390134	-1.30628	2.17998	1.28311	-0.523397
Xrcc2	2.20901	0.675772	-1.39257	0.332198	0.513297	-0.721323	-0.0346801	-0.346525	-0.0914877
1500012F01Rik	2.20652	0.391627	-0.356875	1.14931	2.21318	0.523451	-0.764548	0.663468	1.79729
Tmtc1	2.20627	-1.18908	1.15405	0.40046	0.0837038	-0.296144	0.258309	1.13628	-0.521151
Rnase4	2.20617	2.50662	1.167	0.153471	0.382896	-0.393408	0.913466	1.11994	-0.169715
Gm3776	2.20562	1.00739	-0.252035	1.18476	-0.927622	-0.831858	0.120639	0.32479	0.0685516
Pkhd1	2.20479	0.845713	-0.384897	-0.860739	0.590525	-0.293155	0.696549	0.370826	1.07106
Klc2	2.20425	0.502357	-0.180702	-0.110319	-0.532682	-0.699447	0.919848	-0.024924	-0.654889
Zfp960	2.20363	0.699989	-0.834	1.12558	0.320347	-0.453206	-0.711999	0.110346	0.918746
Pinx1	2.20293	2.51363	1.19083	-0.843863	2.46607	3.57228	-0.0764961	-0.878816	-0.75729
1810043H04Rik	2.19973	1.92438	0.522902	-0.0605337	-1.2094	-0.968445	0.0176775	-0.380381	-0.617013
Kcnq2	2.19873	-0.295227	-1.78618	-0.0473269	-0.354094	-0.201796	0.164507	-0.59275	-4.22828e-05
Scn1b	2.19834	1.09029	0.661874	0.264173	-0.288098	-0.834831	-2.53522	-0.715378	1.9638
Crybb3	2.19804	1.46473	0.62693	0.141284	-0.160896	-0.100769	-0.576615	-0.342318	0.52448
Atp11b	2.19523	2.02261	0.663401	-0.27759	-0.518095	-0.19894	-0.463224	-1.11131	-0.62551
Pcp2	2.19441	0.484928	-1.26748	1.23353	-0.440801	-0.778672	1.45907	1.23056	-0.30021
Gys2	2.19407	-0.186832	-0.956418	-0.365666	0.0178924	0.641055	0.763856	-0.0948607	-0.74601
Il2rb	2.19387	2.55091	1.22211	0.980254	0.151499	-0.242128	-0.00632325	0.128708	0.665476
Spata31	2.1919	1.70841	0.982488	0.928625	0.0892618	-0.744725	2.584	2.58227	0.373827
Ammecr1l	2.19158	1.51759	0.265719	-0.698343	-1.10526	-0.166153	-0.502808	0.22108	0.941961
Higd1b	2.19145	2.36358	0.840401	-0.338276	-0.181656	0.544183	2.85658	3.53851	0.400009
Cfap36	2.19133	0.70729	-0.789896	-0.107007	-0.482179	-0.367581	-0.253307	-1.04416	-0.693612
Ttc37	2.19095	0.985548	0.449787	-2.22499	-0.467473	1.35806	0.288282	-0.779944	-0.844686
Npy5r	2.19015	0.849129	-1.2454	2.15144	2.98552	0.880789	0.0182763	0.192901	0.680757
Pla2g3	2.18979	1.45582	1.15133	-0.638563	-0.476599	0.236914	0.459089	0.592407	0.205622
Thra	2.18857	1.41047	0.0216192	1.40915	1.64853	0.363755	-1.65185	0.158899	1.27661
Comtd1	2.18836	2.62871	1.70271	-0.830297	-0.829246	0.290095	-1.79442	0.483547	3.45584
Unc93b1	2.18831	0.749359	-0.958357	-0.333182	-0.531323	-0.414101	0.122749	-0.543449	-0.236698
Tmem69	2.18808	1.16554	-0.459703	-0.222476	0.31067	-0.533921	2.91308	1.93743	-0.503848
Foxd2	2.18798	0.496498	-0.454528	0.0819124	-0.396311	-0.755416	-0.0488646	-0.704722	-0.460885
Tsga13	2.18698	2.20917	0.790249	1.51618	-0.379617	-1.72956	0.936482	2.55167	0.239596
Tprn	2.18638	0.13508	-1.32346	-1.25433	-1.09509	-0.00887379	0.810491	1.45894	0.738427
Tm4sf19	2.18637	0.816831	-0.603652	1.61287	0.0565152	-0.803892	0.44364	-0.258124	-0.585893
Hectd1	2.18574	2.26937	0.894314	0.687911	-0.030778	-0.653746	1.34062	1.45472	0.149913
Coro1c	2.18402	-1.12355	-2.56174	1.61128	-0.616379	-1.71222	-0.418962	-0.673831	-0.287207
Olfr152	2.18119	-0.110829	-1.57957	0.917823	-0.508747	-0.0803306	-0.451863	-1.05837	-0.490255
Olfr792	2.18066	0.863682	-0.620625	-0.218622	1.28366	0.865091	0.917917	-0.0328874	-0.793435
Cyp2c67	2.1806	1.29303	1.03269	0.541217	0.0244897	-0.469034	1.62103	1.33417	-0.744241
Kcnh5	2.18042	-0.50949	-1.89335	0.3784	-0.860874	-1.0076	-0.698169	1.74252	1.59935
Txnip	2.18013	0.215693	-1.1901	-0.0342207	-0.0772237	-0.0338598	0.0742748	0.8337	-0.252981
Commd8	2.17793	2.45536	1.13207	1.04929	-0.21057	-1.25619	0.472103	-0.564894	-0.97969
Sirt2	2.17707	2.7649	1.41881	0.390299	0.495783	-0.542078	0.128414	0.405355	-0.17904
Lrfn1	2.17625	0.0594292	-1.9555	0.150872	0.479396	0.305733	0.352715	1.78913	0.881278
2610002J02Rik	2.17471	0.521271	-0.893943	0.152281	-0.476471	-0.558204	0.76853	1.00249	-0.288114
Cxcr3	2.17345	0.219877	-0.971803	0.457886	-0.368341	-0.391488	0.0562624	-0.803678	-0.905058
Prkaca	2.17299	0.351133	-1.45981	0.107644	-0.740125	-0.32487	0.981466	0.519202	-0.313139
Gtpbp1	2.17235	1.23311	-0.271373	1.01448	0.654947	-0.56363	-1.20192	0.331068	1.94936
Il1b	2.17093	0.253249	-0.137372	-0.0263088	0.373058	0.366051	0.50214	-0.120857	-0.471054
Olfr441	2.17003	-0.440766	-1.98837	0.675244	-0.175965	-0.77187	-0.801781	0.0974855	1.00355
Phf2	2.1698	-0.176969	-2.32386	-0.681475	0.0452404	-0.363657	1.09011	0.77461	-0.391846
Gkap1	2.16967	1.05175	0.402815	0.614386	0.321348	-0.367158	0.327139	-0.22782	0.206604
Tnfrsf23	2.16855	1.32662	0.624092	-0.117769	0.0761431	0.670174	-0.608873	-0.74607	0.383571
P2ry6	2.16674	0.163415	-1.48965	1.51741	1.48549	0.649589	0.649635	0.226187	-0.329199
Pten	2.1663	1.20609	0.119033	-2.22758	-0.78949	1.69235	-1.16162	1.13677	2.16054
2300005B03Rik	2.16531	1.6349	0.444367	1.17495	-0.140582	-0.247247	-1.17405	0.144267	0.456681
Vmn1r59	2.16484	2.06649	0.730383	-0.0490329	-0.550385	0.0249623	-1.20144	-0.303822	1.6197
Dll4	2.15974	2.36564	0.754692	1.75522	0.876493	0.206353	1.01769	0.237291	-0.272319
Git1	2.15931	-0.0582953	-1.50923	-1.04474	-0.695194	-0.133565	0.0518968	-0.110861	-0.236343
Sulf1	2.15846	1.34056	-0.226422	-0.0563495	-0.265705	-0.233558	0.0670083	1.07743	2.24323
Capn3	2.15643	0.771876	-0.443228	-1.27004	-0.90892	0.30445	-2.72144	-0.247756	2.68841
Pxk	2.15533	0.587577	-0.91003	-0.548419	-0.107114	-0.73894	0.212373	0.322822	-0.121751
Vmn2r89	2.15363	-0.469884	-1.65635	0.543602	2.46972	0.707951	-0.0888089	-0.17332	-0.0552704
Ints3	2.15354	1.19825	0.480393	0.291098	0.693145	-0.164833	-0.630956	-0.490575	-0.653218
Atp13a1	2.1516	0.713013	-0.7099	-0.019805	-0.730698	-0.716498	-0.233385	1.37301	0.281822
Zfp260	2.15153	0.995411	-1.03416	0.253534	0.387273	0.0102764	1.17233	1.38436	0.621279
2310057N15Rik	2.1515	1.36677	0.356865	-0.240098	-1.04443	-0.635494	0.354073	0.0180168	-0.202335
Zcchc24	2.15117	2.59459	1.13402	-0.376687	-0.107293	1.01869	-0.144945	0.44589	-0.23861
Krt33a	2.15091	2.26833	0.787132	0.461609	-0.396854	-0.735993	-0.670155	0.918537	0.718815
Trmt1l	2.15088	0.786164	-0.311105	0.32135	0.391951	0.132267	-0.477373	-0.994645	0.0756365
Vmn1r101	2.14935	2.57296	1.27565	-0.236247	-0.813632	-0.184211	2.59542	2.79561	0.262537
Ercc6l2	2.14925	-0.1364	-1.25152	-0.779857	-1.15478	-0.39882	0.0685402	-0.280804	-0.290461
Acsf3	2.14833	0.430081	-0.946895	-0.196223	-0.979111	-0.706339	3.30835	4.25141	1.65234
Mta3	2.14785	0.739316	0.639404	-0.814144	-0.887129	-0.0340082	-0.00538106	-0.905321	-0.809209
Igfn1	2.1464	-0.176275	-1.79379	0.402737	-0.0280461	0.110923	0.826286	0.0946709	-0.746378
Irf4	2.14465	0.140827	-1.76533	0.842636	1.29501	0.315448	0.498924	0.515348	0.412089
E430018J23Rik	2.14408	2.36181	1.0563	1.57266	0.762675	-0.291443	0.809311	1.16073	0.462443
Nup107	2.14154	0.892648	-1.63808	1.06896	-0.251474	-0.0578868	0.14199	-0.606118	-0.827936
Hes2	2.13894	1.4536	0.100885	-0.129518	0.622478	1.703	0.402162	0.737955	0.13797
Med8	2.13865	0.905607	-0.0824889	0.442573	0.308384	-1.21703	0.131161	0.288098	-0.545733
Usp40	2.13773	1.32513	0.935764	-1.23918	-0.507813	0.232992	-0.264421	0.496441	0.766798
Rnf216	2.13755	0.598841	-0.439858	-1.27815	0.915656	1.18616	-0.527298	-0.394088	0.221996
Rsph14	2.13665	3.94625	1.8081	-0.0793087	0.327169	0.373906	-0.0647045	0.415659	-0.669321
B4galnt1	2.13569	1.26531	0.226501	-1.13897	-0.99447	0.547131	1.34172	1.72686	0.460597
Sema4g	2.13543	0.886647	-0.296683	-0.796781	-0.65719	0.362714	-0.123042	-0.226061	0.445262
Olfr1012	2.13497	1.37144	0.697065	-0.291221	-0.835856	-1.01435	-1.00478	-0.769276	0.36108
Upf2	2.13473	2.08592	1.17488	-0.266731	0.118159	0.037274	0.108894	-0.494106	-0.552565
Chchd4	2.13465	0.874942	-1.15364	2.38429	3.17152	0.880517	-0.288307	0.427384	-0.0578951
Mael	2.13448	2.26641	0.962094	1.15922	-0.0745036	-0.230236	0.10216	-0.0428535	-0.213418
Aldh1a3	2.1344	0.506957	-1.49535	1.73125	3.09392	1.11174	-0.491845	-0.94991	-0.137641
Prickle1	2.13226	1.79651	0.113533	0.648343	-0.0620617	-0.645221	-1.55922	0.574361	2.28216
Tlk2	2.13219	1.23591	-0.124364	-0.795052	-0.248013	-0.173264	2.08431	2.23065	-0.0999681
Vmn2r104	2.1256	1.42343	0.319088	0.160861	-0.541397	0.925932	1.33149	0.184368	-0.640002
Esp3	2.12506	2.17186	0.880547	0.256427	-0.82343	-0.998511	-0.101134	-0.153927	0.0166617
Ifitm1	2.12475	0.710193	-0.674369	0.840822	0.0140067	-1.06189	-0.419327	-0.611088	-0.190917
Olfm4	2.12373	1.64471	0.609657	0.231094	0.0284689	-0.987698	0.805504	0.501512	-0.247824
Dedd2	2.11901	2.67808	1.96941	0.452707	-0.393024	-0.760686	-0.185994	0.340541	0.0604995
Fgd6	2.11835	0.331746	0.171278	0.135036	-1.39735	-0.608559	-0.0511782	-0.650121	-0.667029
Mrgpre	2.11677	1.16074	-0.612857	-0.840206	-0.631674	0.545771	-0.42434	-0.386731	-0.178497
BC003331	2.11602	1.10748	0.593004	-2.85885	-0.326478	1.79995	-0.750271	-0.856938	0.741653
Itgae	2.11595	-0.280208	-1.5948	-0.541337	-0.73136	-0.210811	-0.373933	-0.605399	-0.198098
Spag8	2.11546	2.23752	0.957777	-0.274154	-0.639077	-0.0593516	-0.210958	-1.37869	-1.02036
Ahcy	2.11515	-0.901156	-1.30303	-0.773591	-1.12992	-0.679523	-0.112894	-0.259679	-0.321709
Myog	2.11346	1.54403	0.716655	0.0336429	-0.0173655	-0.0383095	-0.0341147	-0.51783	-0.202483
Col19a1	2.1097	-0.381396	-0.786026	-2.19012	1.62163	2.02619	-0.317356	-0.737022	-0.283018
Mnat1	2.10892	-0.0614957	-0.404812	0.911189	-0.375852	-0.940514	-0.153543	-1.01243	-0.769645
Adck3	2.10469	0.862669	0.798118	0.400399	1.31823	0.202981	-0.337702	-0.58495	-0.273296
Katnal1	2.10233	1.06255	-0.0522786	-0.175424	0.858752	0.520102	-4.68209	0.622572	5.45071
Spaca4	2.10119	1.25147	0.703617	1.74515	0.451571	-0.794997	-0.674448	-0.388581	0.569707
Vmn1r219	2.10012	1.95676	0.92972	-1.25606	0.458177	1.09877	-0.214455	-0.630936	0.177202
Atp1a2	2.09751	1.91166	0.710087	-0.486304	-0.182161	-0.240381	0.918358	1.0334	0.456669
Kprp	2.09708	1.04616	0.76794	-0.557405	-0.947115	-0.0191034	0.860246	0.840141	0.0449512
Ndufaf7	2.09416	0.424058	-0.516264	-0.421015	1.81267	1.39082	-2.37614	0.689273	3.0285
Ttpa	2.0932	0.682741	-0.874304	-0.586406	-0.330462	-0.234352	0.260386	-0.459034	-0.905168
Polm	2.09296	0.540034	0.0350022	-0.347934	1.8842	0.521019	-0.0367798	0.396677	-0.124637
Nek11	2.09219	1.11188	0.193082	-0.749684	-1.61767	-0.935146	-0.148048	-0.317096	0.26326
Arhgap33	2.09069	1.11048	0.354447	-1.14975	2.35333	3.90382	-0.112754	0.983641	1.25905
Mcm5	2.08949	0.268454	-1.21578	0.101453	-0.356193	-0.973693	2.76541	2.79191	0.0640928
Cpsf1	2.08894	1.07942	1.04392	0.078809	0.218556	0.327735	-1.83286	0.326553	1.83453
Notch1	2.08697	-1.06192	-2.22358	-1.62075	0.175171	1.78308	0.589265	0.811911	0.297106
Scamp2	2.08525	0.859407	-0.77138	0.228988	0.127249	-0.357411	0.131939	0.320583	-0.0385149
Hsf4	2.08503	0.235148	-1.68844	-0.351736	-0.821087	-0.242953	-0.323341	-0.785174	-0.553703
Clec4e	2.08413	2.3604	1.03991	0.598831	-0.97422	0.0130285	0.632517	0.325786	-0.24967
Zgpat	2.08302	1.90871	0.299211	0.772881	0.978982	0.166137	-0.295201	-0.960199	-0.588117
S100a9	2.08281	1.39502	0.742761	-2.23488	1.03743	2.51958	0.05298	-0.105107	-0.108298
Tbc1d32	2.0821	-0.717042	-2.39615	1.10494	1.94874	-0.336478	0.369499	0.346399	-0.83842
Ak5	2.08208	1.19387	-0.34081	0.261426	-0.235389	-0.330311	-0.898648	-0.898088	-0.227028
Pou3f4	2.08165	0.328547	-0.641478	0.945621	-0.627224	-1.54587	0.987843	2.02542	-0.424433
Ptprn2	2.08094	0.596377	-0.764759	-1.07561	-0.265961	0.960242	0.391494	0.13986	-0.139923
Rerg	2.07847	0.0356628	-0.308753	-2.2641	0.494386	2.76314	-0.321184	-0.806808	-0.106575
Ihh	2.07659	-1.45625	-2.44829	-2.78423	1.34001	2.87127	3.03349	2.48975	0.295464
Podxl	2.07625	1.32951	0.390122	-0.849911	-0.284528	0.537747	-0.472779	-0.507452	-0.0994268
Plekha4	2.07378	0.608564	0.161078	-0.404093	-0.383469	-1.0021	-0.315035	-0.650261	-0.261733
Zkscan5	2.07219	2.11583	0.787706	0.0484573	1.88773	0.76226	0.0466641	-0.0284956	-0.540741
Ergic2	2.06644	1.61819	-0.818074	-1.93993	0.266381	2.03564	-0.6054	0.812636	-0.368325
Cnga4	2.06451	-0.111832	-1.4608	-0.0616028	-0.291673	-0.292191	0.482592	0.803613	0.233274
Bcl10	2.06395	1.13486	1.03025	-0.448856	-0.789462	-0.289387	-1.0224	-1.02303	0.0757434
Gpr183	2.06319	2.34566	1.09422	-0.926626	-0.484207	0.250586	1.30693	1.70335	-0.0648392
Llgl1	2.06072	0.93647	-0.391944	0.128805	-0.0769013	-0.179309	0.375134	-0.240147	-0.696292
Syt4	2.06054	0.0358145	-0.554677	0.687081	0.329577	-0.487074	0.0170398	-0.207617	-0.138621
Spic	2.05827	-0.344352	-0.857382	0.886195	0.877707	0.0118783	1.14211	1.66968	-0.0440926
Ubtfl1	2.05625	1.07236	0.316322	-0.974504	0.336227	0.812323	0.694843	1.28444	0.688487
Bola1	2.05582	0.180062	-0.285379	-0.259652	-0.303352	-0.311374	0.0574199	1.06895	-0.947739
Olfr610	2.0539	0.937054	1.35062	-0.00503748	0.81949	0.745573	3.80596	4.06331	1.41743
Itm2b	2.05334	0.309838	-0.255035	-0.246235	-0.958803	-0.528547	0.657078	-0.271984	-1.04229
Dzip3	2.05169	1.04411	1.42901	0.0509663	0.317983	0.571799	-0.130466	0.705239	0.65202
Hsd3b3	2.05015	0.0724869	-0.405132	-0.0399293	0.550421	0.0536971	-0.310589	-0.866547	0.00270207
Tarm1	2.04767	0.0427151	-1.16525	-1.94349	0.50411	2.29776	-2.37249	-0.56909	1.94589
Hlcs	2.04691	0.218629	-0.553729	-0.392455	-0.255726	-0.329352	-0.364099	-0.758941	-0.337532
Zfc3h1	2.04508	0.198786	-1.24616	2.0121	1.20291	-0.99503	-0.252166	-0.850819	-0.83258
Xndc1	2.04479	0.89945	-0.693943	1.56878	2.12075	1.77937	0.934466	1.00616	-0.169469
Eri1	2.04194	2.38832	1.1537	-0.0833068	-0.285102	-0.409445	-0.197859	-0.358307	-0.349551
Golga3	2.04188	0.811425	-0.129807	-0.0629918	-0.481171	-0.243134	1.33498	0.882293	-0.604278
Gab1	2.04162	1.98586	0.670879	-0.668715	-0.0679595	0.416193	0.0847714	-0.978664	-0.531331
Chfr	2.04059	1.01146	0.812745	-4.02597	1.64595	5.36999	1.18975	1.03086	-0.691333
Ptpra	2.03704	-1.46633	-2.80566	0.0656944	-0.869453	-0.358702	-0.20616	-0.676951	-0.0673469
Mrpl46	2.03694	1.09381	-0.240675	0.638562	0.926943	1.15309	0.213903	-0.445601	-0.611496
Arl5c	2.03674	1.18705	0.801621	0.957352	0.149101	-0.375684	-0.759773	1.02265	1.26883
Abi1	2.03641	1.75213	0.05194	-0.362277	-0.398106	-0.0135536	-0.176705	-0.812904	-0.317681
Esp16	2.03611	0.30824	-1.03851	1.28136	0.890855	0.0106351	-1.65209	-0.500201	2.15202
Vmn2r67	2.03351	-0.32917	-1.68508	-0.706919	-0.208326	-0.117588	0.756342	-0.613838	-1.20313
Nlrp4a	2.03312	2.03853	-0.687177	-0.290728	0.278907	-0.104692	0.945985	0.159754	-0.692201
Olfr549	2.03298	1.04259	-0.261052	0.0548638	0.550032	-0.694133	1.41557	1.53661	0.0486659
Ndufs2	2.03148	1.49134	0.0648028	0.997914	0.0328577	-0.378139	-0.0217018	0.637798	1.56419
Rps28	2.03042	0.399584	-0.796868	-1.72827	-0.136796	1.4503	-0.798556	-0.514674	-0.166509
Pcdhb5	2.02916	-0.1447	-1.25419	0.285237	3.06017	0.115166	-0.376769	-1.51217	-1.37892
Gckr	2.02881	1.68355	0.919622	0.81034	0.349099	-0.711845	0.0967342	-0.407405	-0.0711939
Rabl6	2.0283	1.04759	-0.988425	0.192844	0.533609	0.363925	-0.522269	0.155155	0.372601
Wfdc17	2.0275	0.654404	-0.362078	-1.9253	-0.25062	1.11603	-0.322058	-1.10552	-0.836039
Greb1l	2.02551	0.525546	-0.511902	-0.466153	-0.703702	-0.662537	0.633929	1.47716	0.535766
Vmn1r86	2.02515	0.790318	0.196729	0.132366	-0.600733	0.28606	-0.436964	-0.393976	0.110859
H6pd	2.02396	2.12534	0.888258	-0.00224576	-0.751261	-0.362077	-0.2279	-1.01866	-0.640506
Ptprcap	2.02362	0.502993	0.0104647	-0.118093	-0.738335	-0.163329	0.00273643	-0.9151	-0.876999
BC061212	2.0216	-0.0191311	0.0402324	0.059597	0.34362	0.0688267	-0.0159191	-0.407909	-0.700003
Dok3	2.02154	0.934002	-0.800821	-1.34185	3.09509	3.57349	-0.479483	-0.664382	-0.117577
Ube4a	2.02141	0.153503	-0.375917	0.327231	0.0567689	-0.966903	1.1024	0.42747	-0.526198
Fam25c	2.02026	0.226428	-0.422499	-0.366811	-0.0233804	0.289385	-0.90323	-0.448323	1.78734
Lef1	2.01921	0.708172	-0.448969	-1.29622	0.806514	1.3952	-0.199546	0.252019	-0.0938413
Ccdc34	2.01883	-0.463747	-1.27967	-2.21748	-0.672338	0.644955	-0.897377	-0.710728	0.13312
Wbscr22	2.01859	1.55137	0.60639	-2.78841	-0.444207	2.04799	-0.604257	-0.0441263	-0.0206815
Zfp229	2.01813	1.4111	0.387797	-0.0895408	-0.500495	-0.0845796	-1.99819	1.54925	3.00597
C2cd4c	2.01798	1.32546	0.00690709	0.313723	-0.0915992	-0.344079	0.0261619	0.577703	0.0224689
Nedd9	2.01743	-0.0758655	-0.972591	1.20221	0.0336549	-0.675386	-0.0720277	-0.917174	-0.80153
Faim2	2.01736	2.09124	0.861922	-1.58209	0.402076	1.46782	-0.283488	0.220059	0.571354
Xpo1	2.01451	0.508034	0.670648	0.195301	0.130747	-0.458985	-0.579842	-0.82165	-0.227774
Vmn2r55	2.01444	0.898238	-0.525713	-1.52403	-0.022303	1.60662	-0.151636	1.4558	0.655049
Ssr4	2.01303	2.33663	0.866813	0.750273	-0.406753	-1.04741	-0.303323	-1.26137	-0.8817
Itga2b	2.01216	1.17268	0.199766	0.067046	-0.220764	-0.444556	-0.16392	0.787095	0.00266002
Hmgn5	2.01134	-0.0537906	-1.43179	-0.240468	-0.419775	0.020822	-0.165202	-0.979414	-1.05279
Tbc1d7	2.01133	-0.449294	-1.77279	1.79652	-0.213455	-0.92023	-0.312633	-0.137713	0.879901
Ybx3	2.01084	0.483004	-1.12133	1.47478	-0.473754	-1.39808	-0.128674	0.824509	-0.464198
Tdrd6	2.01063	0.645266	-1.26969	-1.43078	-0.450646	0.642062	0.237527	-0.59169	-0.514021
Defb20	2.00954	1.69645	0.946504	0.443439	-1.19839	-1.26054	-0.29648	-1.14448	-0.507693
Ctrl	2.00494	-0.0448419	-1.53869	0.733817	-0.856507	-0.901252	-0.125377	-0.741567	-0.102802
Tll2	2.00491	0.0443268	-0.2708	0.626829	0.111879	-0.579845	-0.246577	0.874875	0.329619
Gm2825	2.00448	-0.705891	-2.08775	0.115755	-1.18951	-1.16203	-1.56167	-1.50776	0.135114
Grxcr1	2.00412	0.869433	0.494811	0.372457	-0.822285	-0.461598	0.312111	0.455579	-0.0428404
Ces1g	2.00352	2.22782	0.987416	0.212986	0.0122839	-0.131374	-1.02227	-0.465222	0.265684
Fbxw26	2.00279	1.50815	-0.197231	-1.27722	-1.08236	-0.410226	-2.35303	0.227177	2.7224
Cnih4	2.00209	1.06128	-0.477641	0.4178	-0.978555	-1.18489	-0.280738	-0.881799	1.08644
Vwa1	1.99968	0.506837	-0.804076	-0.290752	-0.295215	-0.244884	-2.22612	1.09242	2.85437
Strada	1.99904	1.09028	-0.498536	1.13186	-0.338787	-0.655319	-1.082	-0.814911	0.12363
BC037034	1.99884	1.82033	0.949192	0.882407	0.622656	-0.595512	0.167847	0.118575	0.80013
Adamts13	1.99567	-0.351474	-1.53635	-1.39191	-0.845678	0.429548	-0.590431	-0.67218	-0.137232
Klra3	1.99441	1.165	-0.62815	2.23783	2.95026	0.812475	1.18669	1.33378	-0.296455
Ciart	1.99217	0.27632	-1.8656	-0.077468	-0.387118	0.0514243	-0.403141	-0.764085	0.63044
Vgf	1.99216	1.33572	0.676395	-0.421192	-0.392367	0.224448	0.11485	0.449813	-0.186316
Ceacam12	1.99163	1.56648	0.320186	0.488324	0.128965	-0.768479	-2.39493	0.640385	3.21785
B630005N14Rik	1.99158	2.00899	0.787424	0.149247	-0.136331	-0.400955	0.642428	-0.0676805	-0.593492
Zbtb7b	1.99098	1.67364	0.725793	0.204696	-0.69831	-0.840346	-0.121249	-0.947477	-0.667575
Wfdc3	1.99052	1.91345	0.65304	-1.21488	-0.824874	0.391258	-0.227352	-0.905529	-0.531645
Lin7a	1.98781	1.19852	0.942355	-0.23068	-1.29797	-0.489469	-0.0726337	-0.253918	0.554701
Agmo	1.98622	2.36737	0.949733	-0.147091	-0.783276	-1.25978	0.200878	-0.290963	-0.562688
Tshz1	1.98507	1.23275	-0.507236	-0.0953715	-0.221213	-0.623261	-0.22738	-0.318888	0.16616
Kcnj16	1.98411	1.33989	0.713447	-0.0569922	-0.523121	1.50273	-1.67671	-0.550974	1.10318
Gnb2l1	1.98163	0.656536	0.323868	0.495471	0.564677	-0.274931	-0.653915	0.619021	0.938008
Aimp1	1.98101	1.7936	0.298137	1.76522	0.666136	-1.30241	0.124478	1.21946	1.20127
Lmo2	1.9805	0.975416	0.640128	0.138552	-0.841799	-0.210689	-0.103652	-1.12578	-1.03075
Plag1	1.97909	1.01853	0.879343	0.305281	-0.624132	-0.804174	-0.374305	-0.614083	-0.264254
Ap4b1	1.97847	1.83921	0.515	-0.530018	0.693611	2.07747	1.36649	1.15777	0.0492667
Fam132b	1.97626	-0.270966	-1.76811	0.215677	0.56607	0.0954588	-0.0917332	0.183192	0.468337
Armc7	1.97535	1.10623	-0.0333756	-0.293258	-1.15215	-0.469982	-0.0373588	0.168519	0.354239
Ing2	1.97355	0.946272	-0.322351	-0.919015	-1.28773	-0.444479	-0.140753	0.504365	1.63254
Abracl	1.97308	2.36011	1.17071	0.15588	-0.357867	-0.0912707	-4.24576	0.183044	4.38068
Aldh5a1	1.96992	0.0217563	-1.296	-0.464967	-0.768351	-0.339023	-0.311845	-1.2225	-0.867799
Olfr1371	1.96977	0.500445	-0.901869	0.609055	-0.471187	-0.575609	-1.17276	-0.0352862	0.916286
AU021092	1.96896	1.20951	-0.215812	-0.650501	0.537298	0.336166	-0.217718	0.203564	0.73504
Tdg	1.96588	-0.0207079	-0.503365	0.217894	0.289949	-0.368182	0.00673136	1.30714	0.655028
Tbr1	1.96571	1.06182	-0.0302022	-0.0424012	-0.583486	-0.749212	0.489706	0.517122	-0.123855
Dpf3	1.96175	1.74311	0.732394	0.347586	0.91007	-0.0696803	-0.380081	0.201663	0.0641478
Sema4d	1.96166	1.35675	0.409555	-0.4337	-0.00736198	0.401674	-0.526196	-0.772068	-0.391759
Fam188a	1.95997	0.851125	-1.02967	0.932286	-0.114709	-0.599245	0.593067	2.46434	1.66132
Ggnbp2	1.95942	2.27524	0.700202	-1.72726	1.72104	3.17497	-0.628961	-0.601109	0.8661
Clec16a	1.95921	1.77217	0.62371	0.65846	-0.385494	-0.943723	0.227678	0.19188	-0.220784
Dcdc2c	1.95805	0.445973	-1.92232	0.871856	0.66105	-0.204859	-0.407615	-0.856823	-0.261685
Nxph2	1.95537	0.459374	0.619019	-0.283798	-0.771297	-0.179727	0.426518	-0.932692	-1.40309
Tnnt3	1.95467	1.48431	1.06611	0.737658	-0.28783	-0.1344	0.406426	1.19712	-0.457977
1700012A03Rik	1.95303	1.23187	0.899749	0.0585358	-0.116584	0.396493	-0.482986	-0.791528	-0.412873
Plcxd3	1.95302	1.89203	1.65349	0.0603145	0.823631	0.492727	-0.117395	-0.20143	0.267188
Ptprj	1.95286	1.91692	1.05988	-0.876112	-0.538855	-0.398373	0.245555	-0.241391	-0.315027
Adamdec1	1.95286	-0.41564	-1.54176	0.374541	-1.41731	-1.26008	1.34909	0.859915	-0.325951
1110012L19Rik	1.95157	0.664738	-1.10485	-3.2756	-1.12565	0.933359	0.338125	0.691689	0.323908
Saysd1	1.95102	0.3186	-0.559225	0.346818	0.355698	-0.285499	0.253156	0.377793	0.251127
S100pbp	1.94931	2.48077	0.917441	0.0939368	-0.378171	-0.288538	1.97287	2.15445	1.12886
Nsg1	1.9484	-0.916836	-2.12182	1.59243	2.66455	1.04323	0.0499174	-0.257678	-0.247254
Selo	1.94768	2.23861	-0.547998	0.325003	-0.371676	-0.207331	0.257967	-0.255644	0.593747
Mknk2	1.94746	0.830213	-1.35419	0.367567	-0.426668	0.185069	1.08582	1.44056	0.0975136
Slc22a23	1.94737	1.9147	0.320467	0.0962626	-1.1263	-0.737836	1.12348	0.623394	-0.0363138
Sppl3	1.94615	-0.198103	-1.66088	0.141101	0.37485	0.213248	-0.582746	-0.931323	-0.511768
Cd79b	1.94613	0.520374	-0.801252	0.045037	0.0883027	0.0862605	-0.575953	-1.58581	-0.745625
Trim34a	1.94552	-0.195595	-2.01157	-0.0296984	-0.505612	-0.262479	-0.169725	-0.50779	0.262272
Ndc1	1.94364	0.597668	-1.68769	-0.00665994	0.799031	0.449804	0.371161	1.93621	1.35802
Erich2	1.94186	1.57049	0.971641	-0.146431	-0.551844	-0.350085	-4.30537	0.68413	4.7361
Il27	1.94147	1.79774	0.760444	-2.24446	-0.502243	1.7887	0.982609	0.980587	-0.312809
Odam	1.93895	1.00268	-0.306179	0.070653	-0.823225	0.784646	-0.143209	0.195222	0.420801
Itih2	1.93868	0.0830581	-0.191723	0.406994	0.435337	0.300677	-3.75107	-0.0994095	4.87428
Fastkd2	1.93824	1.09135	0.713341	0.370642	1.55835	1.5257	-0.250999	-0.429836	0.254756
Bcl2l2	1.93682	0.619633	-0.712021	2.28965	3.88354	0.894378	0.0663178	0.513076	1.59278
Tmub2	1.9365	-0.973165	-1.81985	-0.181729	0.99291	1.27194	-0.163024	-0.548249	-0.0196671
Olfr1233	1.93556	0.097165	-0.665639	1.54159	0.917198	-0.975668	-0.017061	-0.00938572	0.216488
Il20ra	1.93415	0.0836955	-0.0836451	-0.19569	-0.863125	-0.606824	-0.709617	0.730421	1.34
Me3	1.93366	0.387947	-0.636326	-0.210398	-0.158817	-0.426137	-1.36147	0.92175	1.41981
Kcnb1	1.93351	0.922336	-0.320415	-2.96217	-0.165829	2.45732	-0.240348	-0.993601	-0.470951
Gm1110	1.93339	0.891499	0.604041	-0.20581	0.51024	-0.436776	-0.431058	-0.589138	0.21415
Lrig1	1.93257	-0.607998	-2.30374	0.107629	-0.052961	-0.734522	-0.215128	-0.756074	-0.581708
Cib2	1.93235	-0.58864	-1.91493	-0.577212	-0.0503219	0.178094	-0.301531	0.400298	0.0540609
Prok2	1.93003	2.11242	0.938451	0.215818	0.470213	0.466563	-0.207357	0.667923	-0.166904
Stxbp5l	1.92785	1.16209	-1.189	-0.147118	-0.297969	-0.595653	-0.1765	-0.205597	0.0739905
Prdm11	1.92696	2.19483	0.277668	-0.505661	-0.856737	-0.22466	-0.183933	-0.716884	-0.501432
Tmeff2	1.92441	-0.813063	-1.68324	-0.0880604	-1.56762	-1.09201	-0.253551	-0.436199	-0.465561
Cyp2c65	1.9236	0.841686	0.462934	1.54578	0.221534	-0.864719	1.21975	0.729888	-0.416363
Anp32e	1.92278	1.17371	0.630447	-0.970371	3.02696	1.47437	-0.425087	-0.861158	-0.213082
Pnma1	1.92263	2.01839	0.844206	1.0622	-0.608076	-1.22441	-0.188122	-1.03148	-0.88719
Esr2	1.92117	-0.911407	-1.62446	-1.58615	-1.25291	0.708825	-0.261578	-1.53278	-0.973505
Snip1	1.92087	1.54268	0.00606727	-2.38986	-0.303452	1.85086	-0.137806	-0.0133643	-0.697897
Ankrd22	1.9195	2.08361	1.1822	-1.39305	1.69838	3.87517	-0.417896	0.214689	0.704274
Vmn1r36	1.91912	1.40238	0.13985	0.16609	0.805294	1.32757	0.267954	-0.264709	-0.43512
Mpp1	1.9186	2.82429	0.885734	-0.885179	-0.626774	-0.441282	-0.417596	-0.458854	0.344565
Guca1b	1.91404	1.008	-0.53798	-0.138642	-0.348409	-0.475776	-1.37784	-0.725037	0.615274
Nrm	1.91226	2.00135	0.944736	-0.624791	-1.01447	-0.58999	1.74779	1.62426	-0.40462
Stard3nl	1.91012	1.85613	0.944068	-0.780888	-0.596781	0.00240311	-0.633989	0.438143	1.46932
Gigyf2	1.90994	1.45566	0.803126	0.0373561	-1.0822	-0.575776	0.846477	0.385293	-0.410341
Kank3	1.90852	0.423609	-0.464039	-0.0511711	1.47953	2.92844	-0.241372	0.264475	0.144771
4930550C14Rik	1.90851	-0.507426	-1.35097	0.0590448	0.283426	-0.73749	-0.0624012	-0.303646	-0.327487
Mapk1	1.90832	2.42156	1.2796	-0.220713	0.0929342	0.0720985	1.66831	2.46099	0.263448
Bco1	1.90724	2.33533	0.0979119	-0.197808	0.210053	0.282699	0.187293	0.906381	0.0764042
Spink3	1.90696	0.145249	-0.984476	0.919735	1.38772	0.404145	-0.253355	0.352553	-0.0466285
H2-D1	1.90677	0.12458	-1.39871	-0.0415591	-1.03861	-0.343183	-0.0772058	-0.474394	-0.444737
Nubp1	1.90671	-0.891757	-0.371597	-1.43556	-1.46789	-0.525841	-1.05871	-0.295242	0.738721
Ncapd2	1.90499	-0.518338	-2.18076	0.313642	-0.267519	-0.369388	-0.347378	-0.384059	-0.483357
Cpne2	1.90452	0.952785	-0.489049	0.0435746	2.20484	0.567739	-1.56808	0.227928	1.50146
Olfr1095	1.90441	3.95087	2.27473	-0.0398677	0.416813	0.135628	-0.029328	-0.407449	0.359199
Azi2	1.90309	2.13265	0.650248	0.182448	-0.309413	-0.436666	-0.142099	0.108751	-0.339592
Ptpn1	1.90267	2.17082	1.01871	-1.96958	-0.438607	0.743108	0.0651365	-1.11749	-1.15072
Nr6a1	1.90227	0.0379219	-0.0826721	0.219439	-0.467771	-0.0248599	-0.285895	0.0803721	1.16984
St6galnac2	1.90177	-0.435859	-2.07122	1.08396	-0.369831	-1.0874	-0.106589	-0.177693	-0.522764
Grem2	1.90131	0.819755	-0.406841	-0.860364	-0.401811	0.37505	2.25538	1.32458	-0.427787
Asic4	1.90027	1.72844	0.689493	0.907083	0.432614	-0.735991	-0.0456006	1.04617	0.421073
Elane	1.89989	2.64871	1.39835	-0.159443	1.15671	2.49282	-0.280467	-0.185057	0.469048
Synm	1.89952	1.04556	-0.281294	0.148308	-0.225235	1.11387	-0.0250096	-0.812876	-0.730414
Hacd4	1.89931	1.11834	-0.109751	-2.73776	0.0460488	2.4711	0.833723	-0.0293128	-0.680908
Slc25a18	1.89894	-0.909383	-2.50471	-0.50682	-0.6679	-0.446591	1.41221	0.825669	-0.270128
Rptn	1.89856	1.54816	0.926025	-1.41449	0.195437	1.67657	-0.239978	0.437875	0.919442
Pold2	1.89846	1.95755	0.58547	-0.28533	-0.334415	-0.103416	-0.264768	-1.16794	-1.13358
Il1f9	1.89819	1.49597	0.707173	1.68483	0.833493	0.653411	-0.198222	-0.945306	-0.621488
Olfr307	1.89747	0.729938	-0.584728	-2.42503	0.066968	1.19349	0.854369	0.524168	-0.451923
Gm15293	1.89697	1.85688	-1.39066	-1.18772	-0.484342	0.670668	0.938391	-0.276409	-1.05063
Btbd16	1.89693	1.17875	-0.233411	0.62364	-0.160373	-1.19045	0.000676004	-0.0883547	-0.962432
Mfsd9	1.89607	0.989216	-0.224353	1.00206	-0.0810715	-1.16454	-0.400949	-0.808036	-0.368901
1700024P16Rik	1.89486	0.165185	-0.689333	0.138598	-0.810312	-0.848343	0.0469463	-0.656181	-0.347652
Zfp41	1.89471	0.586623	-0.957557	-0.565551	0.429107	1.89395	0.521679	0.818062	-0.519411
Insm2	1.89403	2.14482	0.822139	-0.433515	0.296225	0.840225	-0.0126535	0.0431522	0.0616818
Lelp1	1.89396	0.176919	-0.505145	0.455895	-0.237274	-1.22539	0.143463	-0.328474	-0.331658
Dazl	1.89385	1.33251	0.561939	1.38978	0.556994	-1.29422	1.45926	1.28928	-1.11255
Tspyl4	1.89352	2.26741	1.1806	-0.939838	0.613167	0.378053	0.609233	1.37013	0.753562
Poldip3	1.89261	1.09336	-0.301516	0.546177	0.477032	0.488563	-0.948628	0.880762	1.01827
Zfyve26	1.8918	-0.590049	-2.27848	-0.849162	2.6163	2.10969	-0.0697658	0.289425	0.441817
Zpld1	1.89161	1.24349	-0.176374	0.69142	3.59309	1.18049	-0.174409	2.1519	0.589818
Mllt4	1.88968	0.135216	-0.27971	1.60139	3.48354	0.98031	-0.480506	-0.88957	-0.773042
Nid2	1.88838	1.11934	0.669234	0.229697	-0.517878	-0.512184	-0.840054	-1.23706	-0.415439
Aldh6a1	1.88805	0.44877	-0.571173	0.27921	0.370274	-0.572098	-0.324609	-0.662309	0.0943649
Nat3	1.88789	1.44514	0.786447	0.289592	1.73245	0.600893	0.100907	-0.668166	0.30074
Aqp2	1.88758	0.477198	-0.437908	-0.0524965	-0.0516185	0.184898	0.641158	0.358676	-0.0513101
Itga3	1.88657	0.426116	-0.812429	0.286477	-1.07256	-1.44434	-0.28774	-0.747392	-0.139972
Olfr50	1.88585	0.0452214	-0.798579	0.856522	0.22618	-0.181004	1.40854	2.00879	0.682288
Colgalt2	1.88492	0.0855419	-1.33858	0.360815	-0.711473	-0.413978	-0.107319	-0.906226	-0.753593
Acsl3	1.88441	0.624266	-0.161218	-1.44854	-2.04951	-0.731002	-0.134841	0.311151	-0.675864
Vmn1r95	1.88198	-0.0313826	-0.280239	0.338601	0.361371	0.0190381	-1.89223	-1.05174	0.937475
Olfr547	1.87817	0.195735	-1.04996	0.460565	0.637606	-0.389376	-1.62375	1.44215	2.29102
Krtap4-1	1.87743	1.20878	0.202285	0.116563	-0.0434139	-0.0243227	0.950461	0.600563	0.218244
Pmel	1.87557	1.00971	0.693818	1.21748	1.03252	-0.191516	-0.52276	0.75228	0.370596
Klf7	1.8747	1.18685	-0.321091	0.123767	0.210211	0.0820358	-0.711864	0.941319	1.78138
Slc47a1	1.87425	1.16351	0.589232	-0.118145	-0.589716	-1.25926	-0.322947	-0.548914	-0.340292
Vegfc	1.87425	0.363805	-0.254882	-0.379273	0.252981	0.352783	0.593012	-0.210565	-0.555708
Gsx1	1.8741	1.35613	0.689839	0.837591	0.110393	-0.497941	-0.0251583	-0.375685	-0.367794
Casp14	1.87353	0.744983	-1.68278	-0.229042	-0.455847	-0.630997	-1.37153	-0.746527	0.723631
Cntln	1.87147	1.05289	1.19916	-0.488154	0.0267727	-0.0510538	0.680305	0.437227	-0.118216
Rtkn2	1.87083	-0.494993	-1.51463	1.38673	-0.536692	-1.89092	1.35602	0.513764	-0.773283
Kdsr	1.87061	2.01656	0.857469	2.08427	1.55966	-0.689925	0.379783	-0.517432	-0.793143
Serpinb3d	1.87052	2.30803	0.704802	-0.304113	0.955093	1.14266	0.370239	-0.88083	-1.11976
Scp2d1	1.86629	1.59224	-0.0115464	-0.257454	0.308191	0.274528	0.757877	0.492496	-0.352268
Emilin3	1.86598	0.973288	0.239907	-0.173484	-1.50244	-0.815551	-2.16525	0.143489	1.84511
Bbs2	1.8659	-0.106434	-0.38711	0.594291	-0.228543	-0.128155	0.227622	0.480852	0.130494
Spata20	1.86478	-0.235457	-0.728129	-0.194077	-0.648737	-0.525838	-0.5841	-0.876603	0.148814
Olfr149	1.86447	1.08604	-0.13189	-2.07508	-0.0473745	1.7592	0.143048	0.680514	0.161553
Emc7	1.86328	0.170558	-0.466801	-0.243168	-0.700632	-0.319725	-0.642139	-1.11811	-0.432932
Lbh	1.86305	0.00746651	-1.56837	1.43578	0.343106	-0.384595	-0.042632	-0.769697	-0.509487
Eif1a	1.86293	-0.0529519	-1.40811	0.197304	-0.0302278	-0.424626	-1.49768	0.892791	2.22353
Zic4	1.86195	0.738629	0.616177	-0.437979	0.518922	0.566944	0.632548	0.32045	-0.25521
Fam103a1	1.86161	1.1592	-0.0214614	1.51145	3.33794	1.43161	0.916082	0.350277	-0.671199
Pid1	1.86084	0.648283	-0.259821	1.28416	2.40291	0.288216	0.199793	0.90784	1.0211
Srgap2	1.86031	2.37363	1.03615	-0.858297	-0.291278	-0.559694	-0.335095	0.531401	0.293303
Gprin2	1.8601	-0.489581	-1.18971	-0.0418584	-0.563854	-0.457272	0.282565	0.468523	0.352053
Prrc2b	1.85935	0.768916	-1.75052	-0.805195	-1.06441	0.0241734	-1.30998	-0.862886	0.251342
Mmgt1	1.85898	0.450051	0.168497	1.09716	-0.400776	-0.306227	0.0380723	0.225058	0.390992
Bak1	1.85587	1.51086	-0.147483	-1.15201	0.0086837	0.631047	0.606005	1.2676	0.246763
Btbd6	1.85401	-0.279826	-1.20969	0.0127234	-0.305465	-0.726359	-0.765183	-0.609302	-0.319066
Gapt	1.85349	0.935771	-0.327804	0.618181	0.927578	-0.12389	-3.67156	-0.591381	3.27141
Zscan4b	1.85341	0.488795	-0.567089	0.167659	-0.627315	-0.539107	0.735114	0.34437	-0.314925
Cd44	1.85187	1.6649	0.519076	-0.640209	-1.51065	-0.760408	-0.0646429	-0.799816	-0.316845
2810403A07Rik	1.85159	0.344389	-0.506785	-0.636296	-0.860963	0.259822	-0.437927	-0.805928	-0.603186
Npy2r	1.85105	1.45094	0.697473	-0.998469	-1.77575	0.571432	-0.266039	-0.970048	-0.294717
Gm21379	1.85099	-0.17446	-1.50205	-0.387836	-0.988844	-0.485029	-0.862706	-1.07986	0.144064
Il17ra	1.85028	0.121281	-1.15521	0.583762	-0.0968966	-0.431772	-0.212196	0.414827	0.798934
A2m	1.85025	1.24919	0.9959	0.625364	-0.911017	-1.58078	-0.110818	0.91988	0.178496
Cryzl1	1.85023	-0.964081	-2.25552	0.118277	-0.184686	-0.426014	-1.13323	-0.480709	0.214811
Cox19	1.84956	-0.397707	-1.65636	-0.274976	0.450801	0.981339	-0.498757	0.10041	0.582051
Lcn10	1.84907	1.22648	0.889457	-0.351503	0.0376519	0.294516	-0.622487	-0.876026	-0.187629
Hsp90b1	1.84887	0.991957	-0.189385	-0.111799	-1.58963	-1.72977	-0.301886	-1.17169	-0.825682
Vmn2r78	1.84862	-0.619981	-1.12054	-0.40595	-1.19817	-0.249007	-0.14894	-0.72791	-0.564667
Spint2	1.84795	1.08061	0.514263	-0.501155	0.800389	1.18607	-0.0437198	0.558586	0.694211
Flna	1.84787	1.31805	0.648501	0.268961	-0.156789	0.229716	-0.613083	-0.503702	0.00634895
Gne	1.8478	0.616913	-0.584635	0.55559	-0.256349	-0.1964	-0.0686578	0.274766	0.513675
Pi16	1.84683	1.03849	-0.250891	-0.705114	-0.53185	-0.47006	-0.243894	0.109734	0.852222
Ppp1ca	1.84633	0.443258	-1.47489	0.183309	0.174399	-0.942017	-0.153714	0.269769	0.475543
Ap4s1	1.84461	1.28466	-0.521395	1.88537	1.64364	-0.261145	1.83089	1.09107	-0.402144
Tbc1d20	1.84376	0.493567	0.369697	0.289879	-0.381072	-0.142263	0.487325	0.323403	-0.149123
Ccl26	1.84166	0.481067	-0.723889	1.20163	0.183813	-0.142106	0.559228	1.57881	0.536683
Tmem42	1.8412	-0.318654	-1.34281	-0.549598	-1.47868	-1.07934	-0.607988	-1.3625	-0.576984
Slc13a1	1.8392	1.06806	0.475728	-0.379843	1.09412	0.683887	-0.2649	-1.13576	-0.650053
Tnfrsf13b	1.8389	0.0324193	-1.66633	-3.48604	0.240055	3.51899	-0.121611	0.505094	0.718293
Klhl3	1.83761	-0.238484	-0.597485	0.130035	0.481464	1.93614	-0.340112	-1.15566	-0.627579
Dcaf6	1.83669	0.724573	0.0575305	-0.259754	0.0364161	0.750688	-0.247203	-0.785027	-0.483255
Krt76	1.83629	2.10511	1.00611	-0.536795	-0.984632	0.00339883	-0.123548	-1.30241	-0.915676
Grrp1	1.83587	1.58475	1.0183	0.252029	-0.43372	-0.165601	-0.341865	0.513483	0.931753
Prr12	1.83563	1.48009	0.0326283	-0.661012	-1.41835	-0.626213	0.22039	0.47721	0.656694
Rbm18	1.83351	0.238042	-1.37714	1.89394	1.27735	1.05958	0.242185	0.102892	-0.575414
Shoc2	1.8327	0.583018	-0.523	-1.0399	1.02596	1.68382	-0.203477	0.515931	0.349748
Sema4f	1.83217	1.05431	-0.184557	-1.69232	0.321948	1.36804	0.163998	-0.845085	-0.789783
H2-M2	1.83209	1.85434	0.795959	-0.433883	-0.288044	0.150893	0.0452775	-0.307123	-0.800823
Yif1a	1.83017	-0.423441	-1.64096	0.0164904	-0.495078	-0.461725	-0.352222	-0.892884	-0.847487
Phox2b	1.82951	1.28221	-1.38742	0.531503	-0.16641	-0.630752	0.158266	0.688902	-0.142925
Fam221b	1.82668	0.983434	-0.279096	-0.268015	-0.176879	0.716679	2.04301	1.28246	-0.276367
Clspn	1.82659	-0.365142	-1.06602	-0.201176	-0.0805033	0.121819	-0.32367	-0.650988	-0.202939
Gm6588	1.82563	0.99951	-0.241371	0.185996	-0.402106	-0.381731	-0.769134	-1.0251	-0.343744
Obox3	1.8252	0.758763	-0.186744	0.483306	0.0797393	-1.02373	-1.70725	-0.236008	3.3842
Krtcap3	1.82469	1.37613	-0.118237	2.20478	0.220031	-1.02368	0.205232	0.0840284	-0.259848
Slc29a1	1.82341	0.554271	-0.701254	-0.396801	-0.425189	-0.374281	0.00809779	0.647667	0.428605
Asb3	1.82226	0.657848	-0.944621	0.383848	0.0271826	-0.152471	-0.00265414	0.383793	-0.794514
Tsku	1.8206	0.393404	-0.639264	0.984396	-0.0717942	-0.740341	-1.17235	-0.5369	0.665089
Gprin3	1.82031	1.66465	0.617931	-1.47822	-1.50624	0.593013	1.79571	1.01204	-0.753876
Jag1	1.81992	0.81794	0.883464	0.115786	-0.377782	-0.870552	-1.24031	0.176305	0.972879
Calhm2	1.81746	0.374618	-0.690928	0.204751	-0.16041	-0.478845	0.948349	0.571378	-0.0400468
Mef2a	1.8171	1.94231	0.75932	-0.325793	-0.992727	-0.824495	-0.0411468	-1.28685	-1.15498
4930564B18Rik	1.81636	-0.711273	-1.96559	0.27304	-0.0928763	-0.23857	0.135009	-0.11624	-0.692899
Hsp90aa1	1.81591	0.850642	0.632769	-1.766	1.06027	3.14024	0.2136	-0.579548	-0.739939
Svs3a	1.81559	1.22298	0.285661	0.97221	2.43514	0.948491	0.606105	1.38419	1.04639
Vmn1r125	1.81538	0.0536589	-1.1573	0.378402	0.695483	0.0471357	1.47355	2.26072	0.504754
Gpsm3	1.81257	0.510943	-0.588384	-0.278563	0.0385219	0.300792	2.05336	0.927101	-0.663426
Olfr95	1.81165	1.11601	0.141096	-0.41991	2.14875	0.88008	-0.631106	-1.48278	-0.74625
Got1	1.81103	0.757488	-1.67981	0.288585	0.151996	-0.654191	-0.485645	-1.25233	-0.826131
Tmem18	1.81033	1.30066	0.0164401	0.429376	-0.149662	-0.854451	-0.0474286	-0.356079	-0.479451
Scgb2b20	1.80954	1.21678	0.0258622	-1.23703	-0.297913	1.1036	1.39162	0.321631	-0.736585
Ppp1r42	1.80947	1.30839	0.310923	-0.324913	1.95582	1.55361	0.00952852	0.940894	0.897683
Dsel	1.80933	0.538125	0.261763	-0.176566	-0.274319	-0.225024	1.47416	0.911555	0.191794
Kctd9	1.80868	1.23894	0.676325	1.87583	1.08484	-0.708331	-0.132388	0.536187	-0.347517
BC030307	1.80798	1.04374	0.363	0.114068	-0.337956	-0.399118	-0.560422	-1.25673	-0.632082
Ctps2	1.8078	1.37646	1.12684	0.967818	-0.606443	-1.42659	-0.0336256	-0.297314	-0.108842
Foxp1	1.80699	1.89201	0.758932	0.417798	-0.1612	-0.0961258	-0.56596	-1.07663	-0.333526
Tmem200b	1.80684	1.43292	0.671381	-0.066143	-0.263881	-0.412953	0.325282	-0.684228	-0.0841303
Herc3	1.80672	0.0369195	-0.3026	-0.364021	0.477539	0.242752	-0.635705	-0.950531	-0.37881
Adam4	1.80643	1.08759	-0.418066	3.71836	5.40005	1.16146	0.245302	0.182493	-0.0200557
Gm10778	1.80589	0.833087	0.671062	-3.438	1.35958	4.86712	-0.148008	0.602672	-0.175156
Isy1	1.80554	1.60232	0.17206	-0.00623106	-0.00719089	0.00427775	-0.177995	-0.589153	-0.0452158
Styxl1	1.80459	0.389115	-0.612243	0.589179	-1.16791	-1.57936	0.627547	0.974617	0.401003
Ogfr	1.80368	0.576278	-0.23055	-0.386474	0.196126	1.12924	-1.86974	-0.782417	0.925215
Krtap4-8	1.80317	2.61363	0.815246	-0.0128657	-0.848007	-1.05868	0.679241	0.520683	0.0467478
Gm765	1.80304	0.231504	-1.38856	-3.2262	0.385536	2.81961	0.781051	0.233067	0.194897
Olfr677	1.80209	-0.130584	-1.24465	-0.601039	-0.856607	1.12298	-0.398786	-0.666927	1.02815
Hoxc4	1.80151	-1.13718	-2.40517	-0.178139	-0.935068	-0.485495	-0.33344	0.0839565	-0.558875
Lyzl6	1.79982	1.80886	0.706444	0.268455	-0.314226	-0.430269	-0.0425974	-0.0430078	0.114361
Sdf2	1.79938	0.670877	-0.58082	-1.86585	1.21284	2.69988	-0.121226	-0.452499	-0.233
Psme4	1.79919	-0.507806	-1.73909	-0.265584	-0.651777	-0.822663	-0.444123	-0.269629	-0.720163
Xlr3b	1.79844	2.47778	1.17619	0.870469	0.387397	0.66419	-0.480065	-1.04695	-0.694061
Cep83	1.79811	-0.848782	-2.39586	-1.50565	-0.074465	1.4108	-0.0738098	-1.00638	-0.679697
Tcea2	1.79803	-1.36919	-2.37755	0.0299868	-0.908976	-0.803501	-0.119502	-0.111568	-0.820388
Gpbar1	1.79779	1.22365	0.569082	1.60726	1.38265	-0.646758	-1.28851	-0.406665	0.29077
Mrgprh	1.7976	-0.0756447	-0.954182	-0.0695003	-0.892293	-0.720251	0.231514	0.581267	1.24952
Zfp866	1.79729	0.952966	-0.593794	-0.946526	-0.760886	0.0806992	1.083	2.38861	0.390793
Chp2	1.7955	2.34745	1.07431	1.23571	0.322906	-0.953777	0.671077	0.591158	0.0955332
Gstk1	1.79544	1.54895	0.435007	2.46052	2.98326	1.08278	-0.0561604	-0.117266	0.0742124
Fuca1	1.7947	-0.124144	-1.77288	0.31247	-0.681384	-0.889157	-0.232386	-1.04355	-0.947732
Plxnb2	1.79457	0.671068	0.785766	0.412607	0.161701	-0.77713	1.06578	1.62357	0.0923109
Ly6g6e	1.7945	1.33634	0.772616	0.606243	0.0455136	0.128503	1.1983	0.568103	-0.488653
BC021614	1.79405	1.77066	0.801279	0.470495	0.111972	-0.73224	-0.126055	-0.290451	0.0703282
Fbxo44	1.79173	1.80318	0.719856	-0.402829	-0.127786	-0.0161221	0.0476733	-0.195021	-0.664732
Pros1	1.79166	2.07917	0.696613	1.56559	1.29716	-0.270748	0.243255	-0.808585	-0.739978
Phka1	1.79156	1.84426	0.749432	-0.0962503	-1.54512	-0.57787	-0.188115	-1.21611	-1.20897
Olfr545	1.79101	0.878627	-0.0277988	1.42241	-0.721225	-1.30072	-0.677207	-0.685088	0.0716733
Cypt15	1.79076	-0.730112	-1.87131	1.72981	1.9002	0.802091	0.288465	0.269625	-0.15554
Actr1a	1.79003	0.552479	-1.61894	-0.317245	-0.0205476	-0.337594	1.1413	0.935425	-0.441914
Chmp4c	1.78789	0.32288	-1.02563	1.85526	0.201923	0.700794	-0.622616	-0.50328	-0.353021
Ppil4	1.78783	0.793393	-0.133123	-1.20046	-0.677386	0.729983	-0.82671	-1.02012	-0.504395
Acbd4	1.78767	0.233985	-1.50865	-0.885715	-0.77049	0.451441	0.546569	0.516316	0.108508
Adam23	1.78728	1.00858	-0.666874	0.131696	1.01731	0.372313	1.37018	1.05026	-0.205771
Rpl7a	1.78649	0.939391	-0.556849	0.0503407	-0.268608	-0.446801	1.74798	2.62026	0.207956
Anxa4	1.78646	-0.112129	-1.33787	-0.400732	0.290527	-0.105044	-1.10043	1.10888	1.63573
1700129C05Rik	1.78611	0.890206	0.460767	-0.265937	0.541845	0.701654	-0.107936	0.158918	0.237158
Tex26	1.78588	1.72424	0.951605	0.647253	-0.330322	-1.03229	-1.23747	-0.62636	0.778974
Zfp345	1.78397	1.21072	0.567866	-2.34233	-0.658607	0.992288	-0.35323	-0.669817	-0.789822
Olfr1347	1.78358	2.57265	1.07655	0.549057	0.785666	0.232906	-0.803823	1.25478	1.03317
Trak1	1.78348	0.804772	0.63854	0.762487	1.47275	0.136464	-0.144466	1.62188	1.89499
Cyp4v3	1.78017	1.87335	0.867547	-1.51933	-0.729393	1.19202	-0.226938	-0.397717	-1.21223
Nt5m	1.77967	1.00758	-0.324478	-0.649382	-1.071	-0.104035	-0.32329	-0.297263	-0.0548471
Gm5634	1.77946	0.458129	-2.55395	1.97592	0.884433	-0.378942	1.56199	1.22132	-0.0787512
BC100530	1.778	0.454127	-0.25823	1.26636	0.666547	-0.161026	0.0736008	-0.328936	-0.165837
Hk1	1.77699	1.86563	0.656748	-0.26187	-0.538061	0.423689	-0.294432	0.491605	0.0250583
Sh2d5	1.77697	0.844636	0.451371	1.98191	1.39559	-1.35305	0.320423	0.223414	-0.363628
Setd3	1.77614	1.73566	0.593495	3.94858	4.03746	1.37123	-1.53267	-1.06014	1.34229
Twist2	1.776	0.200325	-0.347902	2.42951	2.28261	0.284178	0.89949	0.770412	-0.0523887
Tmem222	1.77551	1.17909	0.535896	-0.8279	-0.583225	0.250391	-0.255986	0.419173	1.25884
Gm614	1.77459	0.0934251	-1.08759	-0.986547	-0.776242	0.486149	0.0313991	-0.295952	0.267621
Olfr1248	1.7733	2.44184	1.3842	-0.804654	-0.0710364	-0.0911192	-0.348718	0.701075	1.40591
Vash2	1.77304	1.32015	-0.666914	-1.83498	-1.75464	-0.727546	0.146444	-0.223376	-0.312043
Rxra	1.77295	-0.221021	-1.5032	0.782026	-0.341019	-1.14064	-2.18308	-0.555923	1.15019
Gm4951	1.77169	2.4756	0.754608	1.46913	0.185396	-1.02578	-0.296347	-0.434192	-0.225204
Fbxl20	1.77096	1.53799	-0.0485133	0.622199	-0.0560434	0.186984	-0.180243	-0.499116	-0.146855
Spns3	1.76936	0.266355	-0.89046	-0.680573	-0.620195	0.0814538	-0.104939	-1.10271	-0.722222
Serpinb1a	1.76886	1.77537	-0.388877	-1.42654	1.15965	1.75236	-0.755513	-0.96517	-0.39414
Pyhin1	1.76863	0.510813	-0.195662	-0.725563	-0.478031	-0.233228	0.000696241	-0.339068	-0.666629
Trim21	1.76835	1.66273	1.03265	-0.161943	0.0957459	0.078681	-0.88579	-0.241042	0.103827
Tmem80	1.76817	1.83895	-0.0872353	0.735143	0.262561	-0.53138	-0.796861	1.70293	2.99407
Syt12	1.76676	0.112543	-1.06208	-0.349965	-0.604142	-0.605628	-0.218151	-0.0787888	-1.04286
Nkx2-2	1.7662	0.0526594	-1.30249	-0.463781	-0.0825439	-0.0541442	0.647993	0.329337	-0.22762
Slc1a4	1.76534	0.0906705	-1.41245	-2.40186	-0.444132	1.39701	0.223687	2.25612	0.121586
Arrdc5	1.76478	1.21318	-0.294444	0.406235	-0.0461152	-0.636235	-0.691087	0.708998	2.07073
Ckmt2	1.76425	2.04176	0.976512	1.48024	0.843008	-0.701717	0.0394911	0.838302	-0.0980557
Fam19a1	1.76389	1.8591	0.783903	1.00113	1.13685	-0.781271	0.0264082	-0.340682	-0.308543
Gm13283	1.76363	-0.739133	-1.80138	-0.575719	-0.0928391	0.869982	-0.219117	-0.509209	-0.742076
Nmu	1.76332	1.43017	0.314032	0.625318	-0.445096	-0.559596	-0.191894	-0.442134	-0.575657
Igtp	1.76241	1.12795	0.545369	-0.0483567	-0.0780274	-0.10566	-0.860657	-0.572365	1.34316
Hist1h3g	1.7622	0.397805	-0.307135	0.560663	-1.60084	-1.76322	1.93381	0.92749	-0.979319
5430427O19Rik	1.76035	1.56966	1.05868	0.0518901	-0.527058	-0.552231	-0.627055	1.02833	2.3805
Ptchd3	1.76025	0.308338	-0.152082	1.07815	0.352087	-1.04224	-0.386444	1.04603	1.08284
Trappc4	1.75984	1.5044	-0.0145744	0.65212	0.380858	-0.32725	0.61203	1.13596	-0.164303
Gm16451	1.75971	2.80007	1.1831	0.361979	-0.617497	-0.8777	2.52875	2.39957	0.49011
Las1l	1.75957	1.83235	0.60799	0.741005	-0.76188	-1.74624	-1.2034	-1.07238	0.225661
1190007I07Rik	1.75916	0.758115	-0.375313	2.18406	3.60834	1.21996	-0.138706	0.928356	-0.332335
Fam76b	1.7586	2.30912	1.21645	-0.694407	2.14254	2.18239	0.0417675	0.793495	0.755645
Olfr1234	1.75784	2.17395	1.30131	0.937127	-0.140107	-0.229156	-0.16054	0.513025	0.798146
Hmbox1	1.75561	-0.177342	-1.23021	-1.87577	0.563853	2.24243	-0.788098	-0.481474	0.10476
Scrn1	1.75491	1.07491	0.558939	-3.73865	0.640922	4.43984	1.04394	-0.147778	-0.843006
Tpd52l1	1.75417	-0.817904	-2.22277	0.363984	-0.852692	-1.4155	-0.758525	-0.546428	-0.157845
Ccdc115	1.75183	1.34608	-0.934829	1.20317	1.02604	-0.000687343	1.77315	3.6771	1.03543
Atg101	1.75105	2.39878	1.17427	0.0119641	0.457364	0.149891	-0.285426	-0.521831	-0.365986
Sart3	1.75009	0.498551	-0.447075	-2.01103	0.657942	2.224	0.0276387	0.128276	-0.213065
Olfr1395	1.74988	0.55042	-1.96327	-1.42922	-0.257085	1.09659	-0.113593	1.26442	-0.140923
Tdrd3	1.74919	1.19147	0.704592	-3.04663	2.56979	3.77303	1.75591	1.63306	-0.104791
Sh2d7	1.74735	-0.330932	-1.32464	0.269124	-0.253313	-0.466452	-1.82314	-1.06604	1.90359
Gm4177	1.7456	0.843674	-0.176134	-0.0166675	0.693374	0.352208	-0.376575	-0.0449394	0.60588
Ehbp1l1	1.74526	1.25963	0.803441	0.324023	-1.05789	-0.849058	1.47223	2.27585	0.17665
Siah1a	1.74464	0.987128	0.676796	-0.420519	0.0494326	0.440295	1.97911	2.40833	0.578662
Lims2	1.7445	1.37524	0.286215	2.47187	2.89782	0.319248	-0.23914	-0.0483688	0.519081
Pla2g4c	1.74429	1.36852	1.0069	0.572317	0.498172	0.167852	0.657524	2.29388	0.0216477
Golga2	1.74401	0.98569	0.57	2.51049	2.43746	-0.301954	1.11431	0.895138	-0.0454771
Olfr720	1.74381	1.27179	0.589149	-1.37769	-0.904901	0.551664	-0.127586	-0.517706	0.412067
Tyms	1.74377	1.95828	0.902302	-0.306064	-0.188233	0.65733	1.69034	1.92098	0.299113
Olfr1352	1.74287	1.63374	1.05588	1.91726	1.06882	-0.288327	-0.150705	0.178477	0.411294
Vmn2r96	1.74208	0.0716167	-1.04936	0.0181189	0.265169	-0.517592	-1.49263	0.158222	1.37297
Gm4788	1.74117	-0.151254	-0.830724	0.178056	-0.687324	-0.770494	0.128262	0.00203531	-0.538083
Hoxd12	1.73976	0.45346	-2.01081	-0.635127	-0.686708	-0.843482	-0.403645	-1.20614	-0.562907
Cdyl2	1.7392	2.08673	0.363213	2.12146	3.17807	0.892996	0.0150281	-0.29246	0.0160729
Fam163b	1.73768	1.23127	0.00548895	0.73159	-0.167075	-0.337741	-0.26581	0.469349	1.19161
Htr7	1.73725	0.139661	-1.20592	-0.181702	-1.16231	-0.475872	0.475189	-0.648132	-0.788676
Fkbp15	1.7368	0.877482	-0.370291	0.0303334	0.191559	0.720946	0.139866	0.649743	0.670219
Rarres2	1.73584	-0.240682	-0.664413	0.5806	0.196658	0.536316	-0.0897586	1.86497	0.452127
Prss21	1.73433	-0.62827	-1.75444	-0.929518	-0.195108	0.493579	0.0466588	-0.839397	-0.993674
Hhatl	1.73263	2.73411	1.729	-0.79858	-0.815144	-0.36867	0.528106	1.58108	0.62277
Aes	1.73251	1.45635	-0.215347	0.767491	0.92362	0.408871	1.80186	1.60088	0.472415
Capsl	1.73225	2.89457	1.14325	-0.69684	-1.96131	-0.899457	0.0681796	-0.627257	-0.681232
D3Ertd751e	1.7287	1.62532	0.438576	-2.12212	-0.821548	0.834597	0.562524	-0.554622	-1.15649
Gjb3	1.72739	0.688029	0.275037	-1.2596	0.523561	1.18714	-0.15775	0.804142	1.60841
Prl8a6	1.72639	-0.231863	-1.20679	-0.327541	-0.909497	-0.624711	0.736798	0.0777717	-0.374635
Slc7a2	1.72625	0.326853	-0.80828	-0.354398	-0.593306	-0.195343	0.66876	0.219648	0.504924
Olfr569	1.72532	2.0008	1.05259	-0.0352919	-0.764785	-0.426647	-0.086784	0.795038	-0.0465522
Fbxo48	1.72513	0.596487	-0.201508	-0.655489	-0.0925983	0.530027	0.139288	-0.0861342	-0.18268
Krt26	1.7239	1.95656	1.00358	1.17523	0.995353	0.116022	-0.0446274	0.364157	0.426698
Gsdma	1.72295	0.24273	0.702494	-1.64024	-0.417919	1.14742	0.155478	-0.518833	-0.550844
Nup210l	1.72218	0.999909	-0.395894	1.6344	1.36826	-0.83087	1.2307	1.93745	0.206034
Fbxo45	1.72204	2.14136	1.04604	0.474223	-0.715374	-0.121386	-0.66619	-0.973882	-0.245499
Itih1	1.72188	-1.14219	-2.2808	-0.377958	-0.562537	-0.753802	-0.0256378	-0.607618	0.128944
Slc13a4	1.72165	0.412078	-1.51021	0.405967	-0.93374	-1.22648	0.0333859	-1.08481	-0.787335
Ccdc152	1.72148	1.78656	0.736138	-0.106845	-0.105177	-0.701625	0.841378	-0.338074	0.0280667
Sprr2e	1.72039	2.97667	1.37501	0.191985	0.244036	-0.386634	-0.339334	0.0644006	0.454299
Krt2	1.72023	1.10041	-1.13879	1.17678	-0.0241622	-0.655889	1.24713	1.48342	-0.296857
Tspo	1.71995	1.34405	0.96519	-0.222163	0.591321	0.741834	0.0462795	-0.0510565	-0.0301614
Eps8l1	1.71941	-0.534734	-1.17419	-0.333095	-0.533966	-0.0749752	0.372179	-1.05736	-0.281042
Stard3	1.71743	0.436284	-0.120077	-1.13129	-0.835649	-0.11405	-0.0554311	-0.966595	-0.52875
Ttc24	1.71724	0.613782	-0.49921	0.412647	0.203819	-0.0538776	0.676278	1.69883	0.0407472
Olfr685	1.7165	0.5634	-0.240978	1.25149	2.79977	-0.446979	-0.318422	-0.50849	-0.0333487
Defb5	1.71596	-0.226666	-1.3857	-0.982215	-1.18318	-0.191713	-0.384519	-0.616356	0.586772
Armc2	1.71583	2.22817	1.02115	0.296405	-0.597424	-0.799273	1.20847	0.819629	-0.39694
Hist1h1a	1.71544	1.80816	0.747576	0.0240838	1.59243	1.40978	0.1071	1.05405	0.0608881
Plxnd1	1.71488	-0.253999	-1.43996	0.0113406	-0.974813	-0.290603	-0.309722	1.53485	0.730962
Adora1	1.71422	0.954321	-0.137611	0.885097	0.0789179	-0.234772	-0.407548	0.196616	0.0679688
Dusp22	1.71405	1.34544	0.430694	-1.67993	-1.23986	0.0167799	-0.0135462	-0.646722	-0.626173
Cebpg	1.7139	0.730306	-0.373913	2.02272	0.00750704	-1.65731	-0.0741947	-0.540429	-0.508933
Suv420h2	1.71377	-0.269276	-1.5811	-1.80073	-0.803604	0.95062	0.295056	-0.378791	-0.23998
Ermp1	1.71178	1.46564	1.16226	-1.34912	1.51909	1.48553	0.380018	1.01376	0.961162
Asb10	1.71084	0.22092	-0.299659	0.706562	0.330845	1.22544	0.223975	-0.732666	-0.651457
Fcamr	1.70927	1.16749	0.697705	0.245083	-0.454924	-0.624532	-0.156876	-0.582872	-0.317502
Hook2	1.70765	-0.453705	-1.23431	-0.233271	-0.725975	-0.369814	-0.161457	0.362623	0.37165
Sod3	1.70639	2.30834	1.03508	-0.200469	-0.692795	0.0162466	-0.217119	-0.413325	-0.542507
E2f8	1.70567	1.57477	0.569804	-0.920146	0.991422	2.88473	-0.0338689	0.501829	1.61801
Zfp516	1.70488	1.65158	-0.564571	0.912774	3.20772	1.35692	-0.0229671	1.51051	1.35563
Olfr1106	1.70459	1.54654	0.703589	0.0331562	0.111455	-0.126661	-0.549014	-0.450026	-0.161458
Mapk12	1.70402	1.56406	-0.631877	1.25127	-0.0236251	-0.650034	0.56141	-0.115119	-0.644896
Fanca	1.7037	0.935585	0.0231721	0.557511	-1.26946	-1.64094	1.11758	0.146119	-0.938689
Hist1h4b	1.70318	0.0327658	-0.210211	0.523943	-0.922526	-0.547958	-0.0738832	-0.486997	-0.0719452
Rnps1	1.70149	0.737207	-0.201271	0.735803	0.363538	-0.780652	1.43075	1.66244	0.547072
Olfr1348	1.70098	-1.26373	-1.66295	0.709344	0.428352	-0.0754584	-0.0911559	-0.880407	-0.563868
Tmem205	1.70019	0.0112021	-0.219374	0.147131	0.492155	0.264758	0.320163	0.680555	-0.228879
Olfr390	1.69955	1.55565	0.507241	0.693701	0.223519	-0.626489	-0.405437	1.16455	3.28427
Bhlhe41	1.69914	0.381149	-0.0561469	-0.507956	-0.918399	-0.598466	-0.367887	-1.12365	-0.931746
Trdmt1	1.69906	1.93043	0.872322	-0.00490805	-0.336426	0.183575	-0.0701875	-1.18914	-1.14517
Rhebl1	1.69783	0.686063	-0.823262	-0.241854	-0.544254	-0.599643	-2.88538	-0.49317	3.10592
Sh2d1a	1.6965	2.07742	1.5663	0.942417	-0.842757	-1.58166	-0.0462826	0.512427	0.133408
Pex14	1.69535	0.577921	-0.252664	-0.36393	-0.702874	-0.498016	-0.0208992	-0.9209	-0.696071
Eif4enif1	1.69532	1.85584	1.37787	-2.34911	-0.926369	1.15077	0.616195	2.05085	1.11323
Emc6	1.69505	0.900362	0.606663	-1.00951	-0.451114	0.315817	1.00663	0.349675	-0.613362
Mt2	1.69481	1.20424	0.554566	0.547487	0.789181	-0.513585	1.28172	0.207859	-0.426053
Zhx1	1.69404	0.995609	-0.502781	-1.06873	0.0150957	1.53679	0.64999	-0.166006	-0.804738
Pkmyt1	1.6934	0.674209	-0.413111	0.522563	0.755977	-0.47681	0.422988	0.138669	-0.125358
Cybrd1	1.69252	1.32778	0.271442	-0.481064	-1.13278	-0.429124	-0.279041	-8.59489e-05	0.986513
Tceanc2	1.6918	0.575403	-1.73833	-0.215999	-0.777899	-0.346724	1.2463	1.39541	0.36254
Rsph3a	1.68988	1.84846	0.822972	-0.898806	-0.344909	0.231999	-0.203391	-0.823997	-0.924197
Olfr811	1.68969	0.477767	-1.55464	1.62395	1.88673	1.26179	-0.397878	-0.217186	-0.44577
Hnrnpm	1.68942	1.61015	1.59806	0.180532	-0.218631	-0.494867	0.247347	1.42935	0.529629
Rnf182	1.68897	0.469669	-1.44984	-0.253479	-0.203817	0.288838	-0.174836	-1.07073	-0.79377
Kcnn1	1.68871	0.464199	-0.383311	0.235618	-0.00166273	-0.294747	-0.3428	2.48541	2.50853
Mgea5	1.68864	3.23309	0.883288	0.388835	-0.249341	-0.741682	-0.164896	0.0566549	0.165299
Pcnxl4	1.68854	2.15602	1.14861	0.665436	1.27259	0.537113	-0.219712	0.676141	0.996718
Npm1	1.68685	1.8685	0.764751	-0.0514751	-0.228465	0.0523091	-0.217627	-1.09662	-0.290188
Pank1	1.68673	-0.0780168	-1.10703	-0.740816	0.0430192	0.955837	-0.344962	-0.327832	-0.546758
Il34	1.68666	1.15352	0.332471	-0.156836	-0.236264	-1.14446	-0.228209	-0.686461	0.0999766
Eme1	1.68637	0.705077	0.763594	-0.53631	-0.185346	0.940919	0.362269	0.898579	0.809679
Fam43b	1.68633	1.38074	0.498292	-0.152697	1.35239	2.36274	-0.639645	1.52468	1.28342
Zfp511	1.68614	0.949301	-0.515554	-0.513924	1.50003	1.27331	0.136008	0.452246	-0.236257
Cpn2	1.68583	1.86387	0.604346	0.00850309	0.60489	0.841377	-0.28288	-0.301882	-0.231069
Evi2b	1.68572	1.10688	-0.940878	-0.314305	-0.336242	0.349088	1.51229	1.79387	0.317457
Sp3	1.68442	2.31587	0.790557	0.331253	0.616541	0.6798	0.3502	0.149159	-0.313848
Fam222b	1.68365	1.87058	1.10992	-1.12695	-0.647605	0.646068	-1.47628	0.838209	3.05493
Gm6164	1.68077	1.12347	0.0637074	-2.63966	0.0887664	2.52222	1.26496	1.7613	0.575832
Pmp22	1.68055	1.22902	-0.702475	0.438313	-0.486292	-0.593635	0.151982	-0.705111	-0.509365
Tbrg4	1.68015	-1.78255	-2.68639	0.525942	-1.06638	-1.45586	-0.971067	-0.172427	0.172368
Olfr824	1.67969	1.74198	0.428164	0.501916	1.73576	0.1008	-0.372878	-0.886158	-0.293831
Tmem252	1.67906	1.83935	0.881272	0.995744	-0.5832	-0.637655	0.624966	-0.685864	-1.11489
Vti1a	1.67876	0.739115	-0.448617	-0.0196574	0.0144991	-0.431798	-0.154191	-0.309062	-0.0801446
Olfr612	1.6787	2.11331	0.9258	-0.451799	1.23418	1.02368	-0.512405	-0.437996	0.15032
Setdb2	1.67783	2.42657	-0.119305	0.767162	-0.047565	-0.577231	-0.401484	-0.365972	0.88193
Olfr1325	1.67753	-0.522413	-1.67183	-1.0306	-0.553131	0.915495	0.298849	-0.619956	-0.637414
Gm10439	1.67725	0.347477	0.267228	-2.71302	-0.482452	2.07917	-0.0499491	0.185681	0.0958439
Ttc9	1.67541	0.972588	-0.502228	0.831327	0.564167	-0.24731	1.64153	2.14507	0.195073
Flt3l	1.67539	0.81848	-0.931745	0.483385	0.345399	-0.122068	0.246619	-0.35046	-0.264145
Yipf1	1.67501	-0.277947	-0.371774	0.108229	-0.706106	-0.722884	-0.698988	-1.20735	-0.406973
Slc43a3	1.67494	1.09107	0.393101	0.252454	0.561692	-0.436441	-1.31393	2.49174	4.57072
Rtf1	1.67494	1.13107	-0.181471	0.238816	0.297907	-0.0433438	0.369816	-0.12831	-0.46935
Cc2d1b	1.67241	-0.425185	-0.752223	-0.200305	0.0834836	0.858583	-0.131324	0.297219	1.35421
Trabd	1.67135	0.855357	-0.212967	0.852101	0.976995	0.907077	0.475795	2.74801	2.08469
Gm5936	1.67093	2.05446	1.05335	-0.132748	0.448023	-0.521207	-0.21172	-0.544698	-0.497733
Tmem116	1.67076	2.29675	1.17747	0.178319	-1.17144	-1.20357	-0.622733	0.0639159	0.322215
Cxx1b	1.67017	2.20742	1.34753	-0.502527	-0.933099	-0.179575	-0.827856	1.45012	2.99963
Mybphl	1.66888	0.00361737	-0.376845	-0.691677	-1.25173	-0.63273	0.140962	0.195241	-0.411867
Krtap5-3	1.66845	-0.550061	-1.69485	-0.189685	-0.890975	0.0547464	0.0349499	-1.12732	-0.761715
Parg	1.66826	0.489645	-0.389373	-0.275307	0.830555	0.46959	0.128394	1.09176	0.0300077
B3gnt7	1.66762	1.04117	-0.13448	0.956424	-0.386649	-1.25266	-0.0710531	-0.548744	-0.160871
Crym	1.66752	2.71124	0.903845	-1.62994	0.116414	1.61759	-0.0879696	-0.608065	-0.6518
Ltn1	1.66738	0.495813	0.298103	-0.0833783	-0.218715	-0.466891	-0.704591	-0.359331	0.982372
Fam195b	1.66731	1.01288	-0.588454	0.356609	1.17336	0.260161	-1.34157	0.954146	1.93364
Ppp1r3g	1.66731	1.73468	0.718187	-0.629918	-1.04405	-0.344222	-0.216042	-1.01286	-0.750813
Cryba4	1.66428	-0.105992	-1.14732	0.231709	-0.718018	-0.725157	-0.126387	-0.161442	0.146588
Tcf3	1.66343	0.529496	-1.74651	-0.464333	-0.821754	-0.0471065	0.634335	1.37423	0.267238
Hmgcs2	1.66317	1.15977	0.880825	-1.03137	0.151037	-0.0866234	-0.215138	-0.205125	1.01466
Clec4a3	1.66213	0.413333	-1.27796	-1.24502	-1.32628	-0.162942	-0.179522	0.227436	-0.00601095
Krt6a	1.66179	-0.53062	-0.780742	-0.601689	-0.652324	-0.258426	0.212053	-0.662794	-1.05293
C77080	1.66138	0.384745	0.511066	-0.364211	-0.390594	-0.680032	-0.264945	-0.523217	0.743156
Ist1	1.66045	1.07379	1.23031	-0.811723	0.151537	0.891466	-0.0293541	-0.130684	0.213994
Bmx	1.66004	0.396205	-0.479692	-0.159586	-0.837262	-0.626166	0.733898	2.21739	0.093673
Spred1	1.65977	-0.296099	-1.7701	0.288564	-0.518987	-0.456592	0.374275	-0.798518	-1.15546
Ap3b1	1.6596	0.302986	-1.30901	-0.0716487	-0.585398	0.352366	-0.0138577	1.01273	1.37915
Gm15097	1.65789	0.285113	-0.356006	1.21187	0.223649	-0.744763	-0.0742439	-0.721473	-0.698839
Alkbh6	1.6553	0.372296	-1.62072	-1.86105	-1.15079	0.576301	-1.48081	0.333478	1.83507
Rin2	1.65499	0.755275	0.424108	0.929456	0.112152	-0.498261	1.07667	0.649149	-0.653777
Sh3kbp1	1.65421	0.592765	-0.570382	0.3719	0.468563	-0.56516	-0.312876	-0.625474	-0.241177
Vmn2r90	1.65402	0.37958	-0.0484738	1.254	-0.0332705	-0.630013	1.87044	1.54908	-0.387769
Pitx1	1.65299	1.05296	0.454894	0.257625	-0.477026	-0.0976672	-0.327244	-1.12472	-0.901817
Tmbim7	1.652	0.627666	0.729215	-1.13793	-0.119272	0.873123	-0.308961	0.270432	0.852305
Acacb	1.65135	0.580351	-0.489729	-0.361396	-0.613025	-0.206519	-0.218697	0.732506	0.975105
Magea6	1.6503	1.14143	0.0216649	0.131671	-1.24354	-0.723137	-0.301606	-0.568048	-0.0509911
Ndst2	1.64994	1.15363	0.253001	0.206422	-0.420383	-0.609789	-0.881536	-0.484157	0.070478
Olfr918	1.64864	0.114418	-1.283	-0.361472	-0.565477	-0.638975	0.451055	0.865395	0.025863
Emx1	1.64787	0.812253	1.24777	-0.941679	-0.730699	-0.416435	0.369434	1.91073	0.380218
Olfr1065	1.64753	-1.0979	-2.25906	-2.10246	1.12362	2.95198	0.0592494	-0.450855	-0.47859
Vmn2r32	1.64732	2.31462	1.34408	0.60162	-0.525649	-0.405075	-0.111942	-0.800516	-0.449695
Rmi1	1.64723	0.507596	-1.14903	-0.757683	-0.293775	0.435712	1.58681	1.65715	0.134197
Sos1	1.64656	-0.222098	-0.713937	0.139938	-0.358379	-0.210743	-0.110438	0.270599	0.232099
Ctsr	1.64384	0.930598	-0.729538	0.334323	-0.109124	-0.841215	-0.0134019	-0.719394	-0.880222
Cblb	1.64368	-0.395054	-1.39538	1.35434	1.58137	0.952685	-0.339993	-0.78313	0.982219
Cox8c	1.64351	1.22063	0.486194	1.51201	0.501827	-0.52692	-0.241407	-0.829504	-0.535806
Gucy1a3	1.64148	0.786525	0.00158722	1.97824	1.26948	0.127884	-0.0711805	0.241224	-0.271305
Ado	1.64143	0.194755	-0.737406	-1.72205	-0.180402	1.80272	-0.0533445	0.527056	-0.206617
Tnip1	1.63991	2.18794	1.21536	-1.09402	-0.25037	0.962083	-0.63159	1.05047	1.7599
Abcg1	1.63983	1.16131	0.133447	0.145545	0.783274	0.286914	-0.268479	-0.662923	0.303916
Nudt17	1.63975	2.2586	1.29007	0.795112	0.0508162	-0.679669	-1.18535	-0.29673	0.842322
Zfp692	1.63921	2.18781	0.936478	0.186409	-0.836872	-0.615506	-0.141615	-0.596303	-0.398026
Ccnd1	1.63915	1.84131	0.846785	0.0270541	-0.219021	-0.113997	-0.115394	0.052454	0.826695
Fchsd2	1.6389	1.03039	0.746936	0.533671	-0.480732	-1.01692	0.475618	0.228208	-0.0460653
Trak2	1.6377	2.17074	1.1987	-1.74152	-0.828618	0.68234	1.09321	1.6631	0.494478
Kcnj15	1.63723	0.314276	0.451792	-0.60421	1.58268	1.99873	-0.225225	1.2856	0.178499
Mmgt2	1.63694	1.79047	0.929687	-0.222919	0.350363	0.226088	-0.117627	-0.540176	-0.497797
Shisa6	1.63683	1.16957	0.89617	0.76684	0.490784	-0.669788	-0.256403	-0.845374	0.0197033
Susd4	1.6367	1.19437	-0.836319	-1.26736	0.446996	1.0117	-0.0851492	1.77267	0.765935
Pptc7	1.63666	0.915945	-0.403583	2.10568	0.518929	-0.619957	0.0774137	0.0712328	-0.736923
Psmg3	1.63627	0.366947	-1.44916	-1.28957	1.75799	2.70839	0.604276	1.59826	0.963073
Olfr444	1.63593	1.94982	0.96666	0.151591	-0.641463	-0.86932	-0.589838	-0.894707	-0.707565
Myo1a	1.63568	-0.0177717	-1.23859	-0.873655	-1.50238	-0.96823	0.624038	-0.35041	-0.7779
4933402N03Rik	1.63446	1.8955	0.910306	-1.1221	0.607739	1.07239	-1.8506	-1.53989	0.177886
Olfr559	1.63409	0.69536	-0.356573	-1.6312	-0.790882	0.83204	-1.08934	-0.430306	1.18287
Aadacl3	1.633	2.04947	0.365113	-0.20924	-0.455069	-0.0595212	-1.75829	-0.822853	1.04632
Ubr4	1.63297	1.10256	-0.00952594	-0.264568	-0.54256	-0.629046	0.222346	0.760271	0.47694
Fignl1	1.63292	0.0500229	-0.431494	0.372836	-0.870617	-1.11402	0.0614204	-0.983835	-0.263885
Fam161a	1.63286	1.09442	1.02149	-0.167049	0.127821	0.460876	-0.803826	-0.400555	1.18937
Gpr33	1.63181	-0.650474	-1.37695	-1.5526	-0.584671	0.755074	-0.0837986	-0.366002	-0.312474
Sntg1	1.63033	0.200081	-0.398546	-0.0301635	-0.689351	-0.852315	0.0794312	-1.08601	-0.822761
Fam76a	1.63023	0.682586	-0.367433	0.196519	1.0892	-0.369949	0.174491	-0.105619	-0.60559
Pomk	1.6294	1.82689	1.07396	-0.444278	0.67504	0.781063	0.957647	1.40248	0.401865
Pdlim2	1.62896	-0.255013	-1.68904	1.81591	2.59471	1.07407	0.942078	0.335163	-0.136573
D7Ertd443e	1.62894	1.7704	-0.374683	2.19266	1.75216	-0.031251	0.0336397	-0.629798	-0.861958
Dsg1b	1.62846	1.00323	0.0266363	0.17381	-0.734968	-0.869245	-0.467495	1.19245	1.71014
Mmp2	1.6284	-0.153261	-1.24869	0.658849	0.228271	-0.196734	0.261561	1.32464	0.7755
Rbm6	1.62779	-0.123951	-1.22771	-0.466009	-0.145432	1.15	-0.108336	0.595492	0.455319
Pms1	1.62754	1.01251	-0.181979	0.308295	1.31452	-0.20331	-0.276654	-0.100326	0.112816
Epha6	1.62713	0.251108	0.276139	0.0722515	0.0500483	-0.296961	-0.149933	-1.2865	-0.842667
Smurf2	1.62711	0.3452	-0.111625	-0.00405451	0.894256	1.41244	-0.213237	0.629071	0.704968
Tbc1d12	1.6266	1.6336	0.760769	0.0265941	-1.01942	-0.63013	0.0622597	-0.597559	-0.631203
Olfr354	1.62525	-0.782476	-1.91088	-0.0524705	-0.87598	-0.708322	0.133227	-0.42581	-0.859488
Naa60	1.62479	1.5825	-0.0221469	0.397213	1.70293	1.16443	1.53695	1.05438	-0.45649
Unc5cl	1.62449	0.69681	-0.255295	-2.26686	0.675289	2.18281	-0.159508	0.67524	0.803144
Agfg2	1.62444	1.80937	0.911112	-0.819975	-0.691681	0.469251	-0.228298	0.23935	0.673419
Tmem132d	1.62368	-0.248985	-1.24357	-0.0050365	0.028901	-0.378969	1.031	0.914474	-0.293856
Cep350	1.62183	-1.4853	-1.85234	-0.370776	-0.6608	-0.55126	-0.262845	-0.529496	-0.507242
Rp1l1	1.62145	-0.332488	-1.54775	0.0206428	-0.142019	0.837638	2.12334	2.08856	0.1071
Kctd12	1.62121	1.37918	1.54952	0.203998	-0.533287	-0.756964	-1.28335	1.80355	2.08437
1700012B07Rik	1.62103	-0.0845507	-0.507045	0.0636277	-0.00376927	-0.0484402	-0.896229	-0.380413	1.04949
Zbtb10	1.62058	0.00796277	-0.877858	0.123867	-0.141952	0.317258	0.0445765	-0.746486	-0.772319
Atp2b4	1.62045	1.04813	0.618663	2.61672	1.51661	-0.331166	-0.403404	-0.551714	-0.476695
Appl1	1.62038	1.1287	1.14981	-0.151798	0.235087	0.358437	-1.53037	1.27581	3.51827
Vmn1r30	1.61981	2.20695	0.89144	0.487132	-0.613693	-0.989731	-0.192028	0.176532	-0.504802
Olfr875	1.61975	-0.427702	-1.29643	1.83667	-0.552357	-1.59416	-0.116154	-0.142281	0.295244
Tec	1.61965	2.07851	1.12874	-0.632226	1.21993	0.256136	-0.382713	0.524452	0.383501
Smyd1	1.61932	-1.51508	-2.52119	1.59292	1.25609	-0.27119	0.0129143	-0.239039	0.68432
Olfr1284	1.61857	0.282804	-1.05676	0.739692	-0.752145	-1.58143	-0.25094	-0.833182	-0.16527
Adrbk1	1.61844	1.44938	0.39077	1.22383	0.857631	0.214706	-1.16476	0.185716	1.84422
Pramef17	1.61824	0.487039	-1.55217	-0.332076	-0.414205	-0.084747	-0.128937	-0.554823	-0.021592
Gm9513	1.61787	0.416687	-0.643947	0.334187	-0.355374	-0.107133	0.171786	0.725991	0.458898
Dbi	1.61779	0.179258	0.378966	-0.440456	-0.563919	-0.0842093	-0.703236	1.31382	2.50565
Gsdma2	1.61725	1.53989	0.949052	0.490195	-0.0879578	-0.941529	0.100726	-0.884384	-0.710689
Meikin	1.61683	1.0324	0.548523	0.00601593	-0.0351622	-0.350477	0.00869791	-0.555175	-0.4517
5730409E04Rik	1.61629	2.25568	0.85893	-0.403288	-1.59263	-1.34736	1.00138	0.463709	-0.415388
Nutm1	1.61595	1.38254	-0.843859	0.594087	0.107014	-0.496354	-2.42073	0.649026	3.23922
Kcng2	1.61514	1.5746	0.996641	-0.214201	0.12301	1.40462	-0.082694	-0.383263	-0.110471
Elof1	1.61514	2.74028	1.13881	0.0609795	0.076394	-0.0093221	0.863327	-0.0551758	-0.457552
Zbtb26	1.61511	0.352853	0.67387	-0.31986	-0.359917	-0.31151	-0.440796	-0.380103	0.214395
Klre1	1.61378	0.477555	0.932003	-1.97937	1.1543	2.57156	1.10143	2.20917	0.564223
Insig2	1.61368	-0.0857856	-1.45078	-1.52696	0.0216454	1.43595	1.46731	1.39912	-0.00814098
3830406C13Rik	1.61259	0.622509	-0.39611	-0.503105	0.912014	-0.145505	0.494896	1.48287	1.58507
Magea1	1.61128	3.00884	1.59022	0.1676	1.46098	0.236753	-0.959878	1.14866	1.3261
Itga6	1.61027	1.58903	0.765931	0.289321	-0.22823	-0.32843	-0.172447	-1.05069	-0.874876
4932414N04Rik	1.61011	0.295398	-0.150427	-0.208682	-0.20561	0.367992	0.477295	0.355401	-0.495093
Rhox2c	1.61006	0.993364	-0.531646	-1.16054	1.9521	1.26253	0.196107	0.741349	1.07332
Abce1	1.61	0.992447	0.097806	0.059941	0.31282	-0.0527244	0.802631	2.30447	2.75051
Oas1e	1.60986	0.768425	0.962342	0.479964	0.0378669	-0.158367	0.0309453	-0.613085	-0.235093
Frmd8	1.60941	-0.0594967	-1.01087	-2.02332	0.305229	2.00381	-0.30546	-0.820929	-0.459845
Sema3g	1.60882	0.653367	1.03585	0.822864	2.22303	1.55469	0.248407	0.909321	0.0388451
Utp23	1.60873	2.12142	1.21434	-0.00536236	-0.487431	-1.41858	-0.101491	0.50957	0.522432
Timm9	1.6085	1.41425	0.294517	0.930017	-1.0811	-1.22834	-0.612119	-1.47276	-1.3796
Lzts3	1.60833	1.88361	0.91551	0.102395	-0.0234746	-0.597003	-2.03111	-0.523071	3.5188
Sox15	1.60742	2.16365	1.14412	0.430887	0.0342362	-0.815572	-0.312585	-0.355517	-0.335012
Tdpoz5	1.60725	-0.184842	-1.20954	-0.583898	-0.182664	0.352822	-0.051714	0.725853	0.873646
Ston2	1.60637	0.210136	0.413197	1.01667	0.291388	0.258913	-0.268454	-0.60752	-0.174605
Tspan17	1.60625	1.39671	0.578001	1.14994	0.56607	-0.346325	0.212326	0.211066	-0.250437
Mybl1	1.60436	0.291291	-0.562867	-0.399829	-0.496771	-0.344779	-0.0883091	-0.196404	0.330449
Mccc2	1.60408	1.66234	0.72154	-0.757404	-1.50469	-0.52378	-0.170373	-0.449871	0.804997
Rhou	1.60359	-1.29501	-2.4373	-0.796962	-1.65982	-0.650479	-0.628895	-1.12635	-0.315431
Spaca6	1.60315	1.66864	0.692054	-1.21198	-0.472346	0.687361	0.947638	0.82309	0.247915
Phf6	1.60222	1.92632	0.964755	0.828443	0.330935	0.0484574	-0.460127	0.195573	0.742758
Olfr39	1.60203	0.686178	-0.344479	-0.261911	-0.78646	-0.746828	0.867543	2.10619	0.802568
Puf60	1.60067	1.56525	-0.323373	0.00690923	-0.982535	-0.750185	0.908115	1.31236	-0.0720999
Dbp	1.5995	0.205545	-0.354413	-0.650023	0.18626	1.51813	-0.371777	-0.59888	-0.0446293
Spink14	1.59922	1.28603	-0.292672	1.95106	0.88455	-0.662497	-0.816123	-1.17735	-0.25307
Map2k4	1.59891	1.32767	0.928896	0.412095	0.00410973	-0.812592	-0.285278	-0.557225	-0.208547
Slc18b1	1.59835	-0.615214	-1.716	2.16878	2.20366	-0.080341	-0.622544	-1.08196	-0.151614
Fam47e	1.59793	0.233467	-0.815909	-0.896134	-0.572038	-0.237509	-0.365876	-1.22456	-0.524982
Thoc1	1.59786	0.701525	-0.325438	-0.705914	1.64344	1.56331	0.0108958	-0.247259	-0.232496
Mgrn1	1.59778	2.0137	0.882841	-0.0510669	-1.01336	-1.05656	-0.635877	-1.24114	-0.666473
Prl	1.59697	1.0499	1.23336	2.01051	1.39433	-0.599453	-0.366532	-0.376749	0.434588
Olfr455	1.5967	-1.08233	-2.24241	1.2344	0.209615	-1.29812	-0.182089	0.333428	-0.208746
Eif3c	1.59658	-1.26468	-1.71487	-0.4525	0.400918	0.59801	-0.329585	-0.585308	0.165195
Fam187b	1.59626	1.9376	1.13743	0.705544	0.523148	-0.174761	-0.454192	2.45137	3.41225
Smarca4	1.59622	0.762972	-0.743273	-0.252551	-0.269599	-0.30722	1.5102	1.60679	0.164865
Prl3d1	1.59537	2.08125	1.13298	0.831671	-0.727657	-0.911491	-0.236391	-0.589957	-0.377593
Zbtb44	1.59438	0.0978877	-0.302905	-1.06727	0.875311	0.753611	-0.0639217	-1.41277	-1.01904
Olfr1062	1.59429	1.7447	0.52613	0.61695	-0.884566	-1.03984	-0.0641935	-0.74179	-0.69954
Btf3l4	1.59378	2.12112	1.17616	-0.0183689	-0.244133	-0.991242	-0.197755	-0.632685	-0.39461
Ncf4	1.59332	1.02923	0.107707	-2.04404	1.59113	1.89793	-0.391991	0.98445	0.833822
Tmem100	1.59265	1.24216	0.479873	0.343138	-0.2909	-0.448888	1.45906	1.2236	-0.18078
Rpl39	1.59249	1.76932	0.54507	-2.01007	1.03986	2.59052	-2.93636	0.165816	3.32059
Tcaf2	1.59212	0.965267	-0.0321451	0.0153172	0.791591	-0.0376075	-0.0758815	0.91504	1.62269
Csrp2	1.59153	0.237134	-0.350848	1.68472	0.869281	-0.739	1.0941	-0.00273925	-0.965048
Pcdhgb1	1.59117	1.46972	0.394312	1.41711	3.21984	1.32489	0.608729	1.4421	1.15128
Bach1	1.59106	0.235339	-0.652849	-1.39259	-0.950912	1.09769	1.73938	1.03766	-0.229707
Mfsd2b	1.59092	-0.425562	-1.50127	0.418721	-0.630622	-0.749979	0.488109	0.49948	0.506085
Vmn1r35	1.59087	-0.896595	-2.00801	-0.513881	-0.160652	0.466969	-0.322874	-0.786757	-0.456883
Grasp	1.58943	-0.720008	-1.58137	-0.559218	-1.08726	-0.44806	-0.0297429	-0.596791	-0.422441
Olfr1357	1.58928	-0.691527	-1.90102	0.355272	0.0527733	-0.426549	-0.287299	-0.933318	-0.179643
Cracr2b	1.58628	0.76389	0.126033	-0.393776	-0.765127	-0.241154	0.353388	0.140835	-0.150854
Vmn1r221	1.58595	0.81526	-0.923931	-0.725361	0.401805	-0.710435	1.78309	0.951532	-0.307012
Prelid2	1.5859	0.778546	-0.104916	1.59615	1.84808	0.188396	-0.304576	0.414478	0.0839383
Snrnp40	1.58573	2.14906	1.11967	2.20421	0.782074	-1.5233	2.92086	3.55957	0.51311
Olfr93	1.58515	0.0553665	-0.37512	-0.223557	2.47585	2.59829	0.63965	0.549314	-0.0938181
Trim67	1.58493	0.517013	0.832969	-0.243556	-0.54369	-0.253215	2.03311	0.864813	-0.550541
Trappc13	1.58465	0.512808	0.499652	-0.163633	-0.551865	-0.417332	-0.434474	0.269919	0.439899
Rbp2	1.58433	0.288676	-0.222654	0.856206	-0.791432	-1.25197	-0.386957	-0.510643	0.709763
Anapc2	1.58404	0.772798	-0.374599	-0.359656	-0.890601	-0.411382	1.1146	0.613946	-0.452614
Uvssa	1.58355	0.724871	-0.291063	-0.143354	0.326333	0.432229	-0.27396	1.2607	0.77177
Mex3a	1.58347	0.33577	0.45914	0.34805	-0.816434	-0.494712	1.13477	0.974613	-0.481453
Speer4f	1.58198	0.221178	-0.377845	-0.932343	0.834746	0.241848	0.930303	1.04865	-0.34278
Tgtp2	1.58149	1.64364	0.566983	-0.338581	-1.16322	-0.780729	0.528682	-0.191734	-0.886767
Tmem210	1.58112	1.10775	0.708915	0.706112	-0.163699	-0.736286	2.80397e-06	-1.14248	-0.971217
Mc1r	1.58094	-0.187831	-1.75547	-0.10494	0.0151336	1.54641	0.766827	1.39433	0.511005
Frrs1l	1.57963	2.94343	1.87609	1.76212	3.35949	1.75937	-1.85102	0.609967	2.42859
Acd	1.57847	0.587472	-0.432677	0.539058	0.259009	-0.567693	-0.14941	-0.407304	-0.0404933
1700015G11Rik	1.57831	-0.135684	0.424641	2.19819	1.63856	-0.517169	-1.59175	0.726799	1.80124
Samd1	1.57784	0.140564	-0.0221392	-0.125705	-1.00082	-0.673767	-2.38873	-0.152869	2.27488
Cwc25	1.57607	1.14433	0.0564684	0.54557	-0.421267	-0.747532	0.0318059	-0.357554	-0.117845
Xlr5b	1.57566	-0.458274	-0.552372	-0.639779	-0.556054	0.817405	-0.65515	0.0676091	0.467847
Gtf2ird2	1.57496	1.04403	0.695618	-0.216752	-0.0900739	-0.129307	0.4351	0.338698	-0.444772
Six6	1.57489	-0.822735	-1.71075	0.133185	0.472539	-0.430839	-0.161027	-0.404418	-0.436703
1810011H11Rik	1.57366	-0.171629	-1.23088	0.403955	-0.0979511	0.138297	1.10406	1.32556	0.0100638
Cd8a	1.57235	-1.278	-1.33103	0.00166284	-0.564639	-0.622261	0.0654532	-0.516131	-0.522206
Zfp27	1.57217	0.935419	0.368355	0.968427	-0.618061	-1.43754	0.0123334	-1.07871	-0.936385
Ppapdc2	1.57193	1.4256	1.1933	-0.782276	-0.00855247	0.722108	-0.0331518	0.883985	1.12897
Olfr314	1.57045	1.72891	0.777914	2.13362	0.582193	-1.1066	1.96976	1.17249	-0.430506
Tmem44	1.57029	2.30091	1.38195	0.533215	-0.266151	0.0418524	-0.379543	1.30348	1.35436
Hist1h3i	1.56896	0.745063	0.339307	1.65608	-0.456618	-0.750964	-0.284203	-0.344659	-0.0497278
Ctse	1.56735	0.372649	0.535915	-0.0985782	-0.533501	-0.508238	0.0442103	-0.564349	-0.996146
Rbm41	1.56709	-0.39031	-1.45731	0.0946054	1.51096	0.149239	0.789675	0.45858	-0.346623
Mis12	1.56651	2.32969	1.14402	-0.631869	-0.372219	-0.394404	-0.828414	0.47045	1.82697
Rnf138	1.5664	1.23535	0.708642	-0.376524	-0.538378	-0.456922	-1.05401	-0.95045	-0.513872
Vrk1	1.56635	-1.18355	-2.29431	1.13965	0.702917	0.229842	-0.476098	-0.885365	-0.483149
Fto	1.56621	0.534752	-0.547886	0.453996	0.281293	-0.834803	0.0197743	-0.41723	-0.940653
Fam83e	1.56601	2.14977	1.28196	1.97186	1.37024	-0.535453	0.279998	1.44691	0.192506
Bpifb4	1.5655	-0.300052	-0.623506	-0.140237	-0.477821	-0.197634	0.0126349	-0.248109	-0.263098
Tmem159	1.56545	0.214375	-0.459051	-0.228698	-1.0511	-0.683211	-0.64647	-0.651957	-0.563275
Mkx	1.56465	0.741368	-0.260805	0.196405	0.0762035	1.48229	-0.191883	-0.343558	0.383545
Mxd4	1.56452	-0.77894	-1.06432	1.59892	-0.79443	-1.84333	0.278434	-0.252254	-0.426761
Bhlhe22	1.56399	-0.216927	-1.01919	-0.208262	-0.318663	-0.355691	-0.154217	-0.461223	-0.15518
Prss2	1.56398	0.58962	-0.469869	0.6297	0.0659547	-0.319524	-0.62131	-0.665805	0.27282
Cldn5	1.56391	-0.117526	-1.22085	-1.41423	-0.735276	0.0584069	-0.456289	-0.293453	1.26295
Gmds	1.56361	0.35387	-0.112692	1.62558	1.51629	-0.0922866	-0.158948	-0.868227	-0.867844
Irf2bp1	1.56315	1.4945	0.823235	-0.325955	-0.519302	-0.41968	-0.390241	2.21901	1.47972
Atp9a	1.56313	0.928362	1.16039	0.0836703	0.0971315	0.200784	-0.305307	-0.309502	0.901935
Kcnip4	1.56261	1.73183	0.289656	-1.39602	-0.327595	1.04174	-0.836395	0.527464	1.71073
Olfr770	1.56212	1.99363	1.38566	-0.292421	-0.132039	-0.111299	-2.00478	0.884123	2.20818
Slc6a14	1.56197	0.21009	-0.731534	0.435903	0.222121	-0.527538	0.333994	-0.516316	-1.04361
Soat2	1.56132	3.24072	1.71317	-1.50469	-0.58869	1.37184	-0.0893168	1.11435	1.29913
Acss3	1.56131	-0.559772	-1.55023	-1.72261	-0.63993	1.32187	1.02655	0.308796	-0.695301
Mycbp2	1.5611	0.656413	-0.306746	-0.0325948	-0.588171	-0.663456	0.189221	-0.745244	-0.157737
Adgrg6	1.56055	1.10665	1.04045	2.35534	1.53758	0.574378	-0.687305	0.399413	0.535305
Dusp16	1.56013	0.56828	0.0310541	-1.7958	0.484486	1.81134	0.0331171	-0.76607	-0.516162
Tmem110	1.55984	0.214519	0.677588	-0.557449	0.10795	0.618908	-0.650288	-0.953914	-0.239181
Hoxb13	1.55797	0.0277824	-0.0307979	-0.173969	0.389694	0.187419	-0.239161	-0.321555	-0.398548
Olfr739	1.55684	0.0393333	-1.01593	-0.0329393	0.00768409	-0.222401	1.09585	0.588018	0.00664598
Gm684	1.55458	-0.508513	-1.72471	-0.830176	-0.50411	-0.449264	-0.997255	-0.714008	-0.128361
Gpr35	1.5543	1.47109	1.00418	-0.39128	-0.421059	-0.517619	-0.286513	0.023403	0.385967
Bfar	1.55419	0.428042	-0.184523	-1.39563	0.387943	1.33114	0.0269469	-0.0773424	0.279187
Preb	1.55318	0.369031	-1.55661	0.482076	-0.644689	-1.01278	-0.962759	-0.891825	0.0246594
Olfr1467	1.55282	0.667451	-0.185925	-0.952337	-0.624117	0.136391	0.652418	0.294954	-0.302159
Bphl	1.55246	1.95732	0.963025	0.790104	2.71053	0.523557	0.365122	-0.710934	-0.97903
Ankk1	1.55237	1.76431	0.991931	-1.16202	-0.598116	0.428304	-0.344174	-0.619607	1.04213
Bax	1.55206	1.58007	0.464151	0.135988	-0.294469	-0.380454	0.0517936	1.41525	1.34513
Procr	1.5516	1.50445	0.0932112	-0.301817	1.28342	1.72742	-1.05625	-0.0519251	0.581184
Olfr1342	1.55059	-1.00566	-2.31342	0.582667	0.483838	-0.779179	0.00956488	-0.0584503	0.106501
1110034G24Rik	1.54998	0.685056	-0.402015	-0.264367	0.113493	0.353548	-0.315567	0.392692	0.539537
Ssxb1	1.54942	-0.352457	-1.1859	-1.47677	0.577237	1.56487	0.508478	0.578858	-0.23892
Gabarapl1	1.5494	0.919741	0.717804	-0.0935425	-0.807201	-0.3062	-0.249132	0.481903	0.845921
Nrap	1.54902	0.791859	0.576746	-0.276575	0.606924	0.539151	-0.13905	0.450361	0.416957
Dnajc28	1.54876	0.0809633	-1.49878	0.320044	-0.1818	-0.449479	-0.382066	0.0981522	0.568538
Sgpl1	1.54672	1.41653	0.426424	0.385137	0.0525559	-0.977809	1.8331	1.84267	0.0700589
Robo1	1.5462	1.67992	0.413141	0.214479	-0.00505195	-0.136716	0.336413	0.731519	0.252596
Ankrd53	1.54596	0.568098	0.339546	-0.204426	-1.25445	-0.505509	0.163437	-0.66475	-0.785358
Rtn3	1.54595	1.11431	-0.323038	0.534243	0.374937	0.168425	1.03528	0.786942	-0.701385
Apol11b	1.54591	1.85038	1.55062	-0.625761	0.572789	0.862306	0.155034	1.04132	0.992275
Sv2c	1.54591	0.329196	-1.74046	-0.747263	-0.794757	-0.0378802	0.338813	-1.00678	-0.49727
Zfp945	1.54494	-0.503443	-1.08261	1.34465	-0.0706936	-1.02401	0.493621	-0.0463016	-0.618867
Ube2l6	1.54491	1.40842	0.202855	0.258087	0.226765	-0.213893	0.335881	1.21326	0.193841
Pdlim5	1.54421	0.169773	-0.651893	1.15118	-0.219092	-1.24318	-0.136744	0.030199	0.254478
Zc3h13	1.54421	1.30633	1.1954	0.162116	-1.00857	-0.280397	-0.170984	0.110667	0.195925
Vmn1r19	1.54388	1.24122	1.01487	-1.47007	0.985408	1.97119	0.934768	-0.0742067	-0.892397
Dtymk	1.5433	1.32305	0.837676	-2.22501	-0.475888	0.531076	-2.79242	-0.691169	2.0733
Hrh1	1.54225	0.960603	-0.199214	1.52471	3.82912	1.42159	0.499643	-0.630271	-0.345786
Rnasek	1.54196	0.287431	-1.20017	-0.211805	-0.104398	-0.0240953	0.0211343	0.25791	-0.45658
Sppl2b	1.54192	-0.224551	-0.883632	0.309231	1.47916	0.762269	-0.0976814	0.314285	0.407368
Doc2b	1.54143	0.493	-0.488039	1.07641	0.362596	0.236997	0.434019	0.389691	0.0585484
Eid2b	1.54121	0.983343	0.733537	-1.39006	1.11818	2.70678	0.909926	1.7409	0.280625
Klhdc7b	1.54079	0.467218	-0.157897	0.735285	-0.0573001	-0.515867	0.090997	0.455942	1.07462
Rab42	1.53997	0.209496	0.499185	-3.22796	-0.516374	2.74761	-0.674665	0.412606	0.739957
Gpc2	1.53983	-0.626589	-1.64832	-0.255542	0.458865	0.787861	-0.672905	0.0398357	1.20594
Cd14	1.53815	0.453823	0.621198	-0.437682	-0.798927	-0.219004	0.0143573	0.150914	0.00718449
Slitrk1	1.53795	0.587819	-1.13399	0.45745	0.570532	-0.0418629	0.070155	-0.397507	-0.452493
Rbm26	1.53778	0.128833	-1.38624	1.63073	2.28634	1.09581	1.51122	2.07369	0.732149
Rbbp8	1.53775	0.231935	-1.01992	0.719055	-0.19931	-0.365496	-0.147449	0.0619376	0.35369
Ssxb2	1.5374	0.661143	-0.101286	-0.297059	-0.710076	-1.01493	-0.754864	-1.32023	-0.508804
Usp26	1.53731	1.09957	1.22139	-0.982152	0.167454	0.605178	-0.323785	0.211333	2.5905
Dkk2	1.53672	0.427255	-0.485581	-0.591059	-1.34218	-0.686487	-0.435313	-1.58691	-1.11585
Glis1	1.5362	-0.22903	-0.450379	-1.8001	1.31568	2.84482	0.187434	0.337444	0.344187
Cxcl16	1.53576	0.18514	-0.180281	-1.71111	-0.39941	1.22934	-0.382072	-0.924861	-0.644268
Drc7	1.53526	0.90366	0.68681	-1.86015	0.215076	1.40543	-0.145357	-0.606809	-0.404987
Umod	1.53468	-1.05369	-2.15832	-1.27539	0.4398	1.78738	-0.0550795	0.706355	0.422016
Atp6ap2	1.53348	1.58717	0.925375	-3.37426	-1.07253	2.03266	-0.473687	0.758499	0.439782
Itgb2	1.53329	0.379553	0.75229	0.767682	0.330179	0.227182	-0.226849	0.884265	0.527856
Ccl7	1.53189	1.12207	-0.505057	-0.0526477	0.191303	0.467999	-0.774434	0.0819996	0.325464
Wscd1	1.53105	-1.18531	-1.67664	0.00800365	1.71704	1.03519	-1.54151	0.574605	2.18082
Shisa3	1.531	2.13673	1.10417	-0.22529	0.249913	0.368665	-0.029296	-0.637468	-0.710521
Gimap1	1.5308	0.617106	-1.23737	-0.260829	0.405671	0.36073	0.0956545	-0.372817	-0.618668
Defb37	1.53062	-0.0719626	-0.978999	1.51175	0.306248	-0.928425	-0.0691039	-0.152562	-0.15356
Itpka	1.53023	2.09531	0.695873	-0.205688	-0.206267	0.504547	1.26446	1.60291	0.756307
Ear6	1.52983	0.489696	-1.25564	2.23976	1.31432	-0.12439	-0.107733	-0.473542	-0.28331
S100a10	1.52945	1.28531	0.553575	0.268216	0.961466	0.300792	0.265753	0.957909	-0.137476
Mrgbp	1.52921	0.371251	-0.431318	3.61883	4.93926	1.08656	1.06165	0.491845	0.0202069
Rtcb	1.52911	-0.903026	-1.8452	0.328838	0.152597	0.227506	-1.55946	-0.72146	2.15561
Aph1a	1.52805	0.500674	-0.830024	-2.26169	-0.518742	2.45873	-0.260727	-0.757914	-0.211652
Cym	1.52762	1.61332	0.644572	1.39879	-0.277679	-0.654718	-0.0229774	-0.710173	-0.30004
Dis3l2	1.52745	1.62826	0.553988	0.454168	0.26706	-0.530346	0.0636928	-0.878995	-0.598897
Krt42	1.52684	1.79471	1.15377	0.0826389	-0.397248	-0.278711	0.669279	1.52999	0.0835806
Vmn2r40	1.52621	1.91674	1.0063	1.49655	2.39657	1.9587	-1.91774	-0.0677964	2.50744
Shroom3	1.52485	-0.290285	-1.32299	0.670061	-0.626423	-0.804311	0.759444	-0.243117	-1.118
St8sia2	1.52456	1.31347	0.405615	-0.0131688	-0.0127452	-0.889043	0.779366	0.304849	-0.219626
Irf8	1.52355	1.80718	1.05407	-1.93285	-0.613885	1.08994	1.58753	1.80359	1.00394
1700001O22Rik	1.52259	2.37437	1.38348	0.777156	0.741407	0.0501002	-0.337101	0.760834	1.55605
Tmem62	1.52249	-0.104877	-2.01734	-0.141607	0.00853776	0.272714	-0.169127	0.30385	-0.128133
Prkca	1.52206	2.05114	1.15102	1.07868	0.270575	-0.744726	1.23976	3.49494	1.26448
Zbtb16	1.51986	1.46821	0.939559	0.53318	0.746263	0.382147	0.117345	0.435946	0.517179
Rexo4	1.51985	-0.219303	-1.24465	-0.0173042	-0.424448	0.00896934	0.802637	0.74306	-0.688857
Gm14850	1.5195	0.758788	-0.88717	-0.333255	-0.148539	0.159958	-0.868392	2.46258	3.29696
Col4a4	1.5185	0.711845	-0.265047	0.461976	1.31139	0.0201047	-0.363649	0.11353	0.423677
Drd2	1.51845	0.910879	0.447969	0.471309	-0.140019	-0.451938	-0.0801237	0.0426818	0.68694
Stox2	1.51813	3.26099	1.49915	0.139301	0.0527327	-0.776117	0.743159	2.18142	1.18877
Olfr1355	1.51775	2.17866	1.28859	-0.40717	-0.0124059	0.559481	-0.196965	0.0820559	-0.292221
Prox2	1.51584	0.508754	-1.58733	1.34268	1.52153	0.395249	-0.353622	-0.0592171	0.956918
Vmn2r76	1.51552	0.833103	-0.64777	-0.775612	0.561459	2.16559	1.338	2.44409	-0.0935186
Bad	1.51548	1.79255	0.973062	-0.02129	1.05696	0.953006	0.473958	0.207233	-0.28733
Glrx2	1.51547	1.01307	0.0594836	0.268455	-0.0185261	0.0628143	-0.563083	-0.103102	0.543976
Gp1bb	1.51544	-1.00736	-2.07369	-1.20716	1.32097	1.66243	-0.0323257	-0.139025	-0.395459
Reps1	1.51538	2.17979	1.45837	-0.367412	-0.00669657	0.410784	-1.32706	-0.161253	1.32576
Cd3g	1.51504	-0.0853415	-1.76918	-1.4989	0.544588	0.767663	-0.123208	-0.499188	-0.195555
Gm15315	1.51419	0.94639	-0.0100464	-0.138565	-0.75989	-0.543347	-0.117093	-0.033956	0.157087
Gm20738	1.51404	0.492281	0.887518	-1.34956	0.598168	0.947276	0.766377	1.59459	0.0079403
Cd48	1.51401	2.03605	0.888052	-1.46453	-1.35966	-0.133092	0.112348	-0.083817	-1.15547
Heatr6	1.51354	0.511191	0.205949	0.832484	-1.11814	-1.37474	0.422766	-0.7793	-1.12096
Dennd3	1.51348	1.10301	0.311806	-0.350876	0.34916	0.624262	-0.347326	-0.0110077	0.468011
Rpl23a	1.51206	1.48743	1.10406	0.211663	-0.972176	-1.20712	-0.286359	0.490436	0.708834
Pcdha5	1.51181	0.813381	0.42879	-2.65777	0.671427	2.07274	-0.582584	-1.20247	-0.0407304
Nop16	1.51038	2.15079	0.693142	-0.847883	-0.581419	-0.384437	-0.334985	-0.536339	0.265966
Prl5a1	1.50971	0.623733	1.19899	0.110459	-0.378184	0.296346	-0.45802	0.180852	-0.474759
Slc22a3	1.50864	0.539042	-0.0333979	0.284625	-0.389462	-1.0785	-0.0942239	-0.353274	-0.0989688
Gpt2	1.50821	1.89756	0.857151	-0.255401	0.0694734	-0.144576	-0.613351	-0.437504	-0.501593
Sybu	1.50809	0.463142	0.015111	-2.11544	0.861566	2.72966	0.360039	0.0560017	0.302083
Defb33	1.50782	0.400491	-1.11976	0.0525023	3.08172	1.29768	0.294966	0.608857	-0.123868
Slc37a4	1.5073	0.510896	-0.55481	-0.0746182	-0.658279	-0.716498	1.13139	0.971863	-0.25651
Gpha2	1.50725	1.60882	0.0352326	1.93476	1.03434	-0.372881	-0.523501	-0.667107	0.254915
Tmco4	1.50724	0.101342	-2.27206	-0.522719	0.304728	1.26346	0.320569	-0.307286	-0.450033
Serpina3n	1.50716	-0.385967	-1.52303	0.121698	0.299985	0.164209	0.262535	-0.821874	-1.05044
Il25	1.50677	1.95202	0.866039	0.357143	-0.589601	-0.19639	1.57744	1.14115	-0.209529
Anxa6	1.50652	1.70328	-0.368418	-0.456756	3.14838	3.6283	-0.236576	-0.998548	-0.563921
Shisa8	1.5061	-0.247852	-0.563034	-0.138565	-0.995356	-0.535898	1.09443	0.463845	-0.469887
Myef2	1.50595	2.22652	1.34713	-0.33687	0.840448	-0.0110454	-0.321445	-0.374835	0.415442
Slc2a6	1.50546	0.701745	-0.0884618	2.1546	1.50632	0.0704944	1.80888	1.69622	-0.0559956
Cox8a	1.50436	-0.476233	-1.65434	-0.539834	-1.35551	-0.705774	-0.735365	-1.06137	-0.261805
Scpep1	1.50428	0.565739	-0.265143	1.40301	0.297832	-1.18352	2.03718	1.76151	0.0145943
Dnph1	1.50407	-0.694224	-2.03055	-0.815945	-0.385054	0.416543	1.23387	0.608991	-0.581536
Gcsam	1.50335	0.487686	-0.573627	-3.5883	2.05408	3.22356	-0.0719219	0.847388	1.0201
Sars	1.5033	0.520461	-0.0130293	-2.91793	0.304434	2.9717	0.0590847	-1.08578	-0.766354
Krcc1	1.50276	1.64094	0.577051	2.55629	1.06036	-1.40144	-0.323629	-1.01293	-0.714906
Fam134c	1.50264	0.707883	-0.17027	0.771999	0.719815	0.0682168	-0.150934	1.55683	1.01694
Olfr1457	1.50254	0.714426	-0.380394	0.247552	1.8502	1.53549	-0.130722	-0.371224	-0.570359
Zcchc12	1.50168	0.84838	-0.350304	-0.358183	0.254451	0.26367	-0.0891047	-0.796541	-0.648781
Nxf7	1.50108	1.40665	0.484813	-1.48008	-0.45748	0.226554	-0.079645	-1.10823	-0.887622
Zfpm2	1.50107	0.243705	0.0784548	-0.677555	-1.29627	-0.525785	2.86318	2.0718	-0.174684
Fam110c	1.50088	1.37278	0.759248	1.92042	3.775	1.41818	-1.26238	-0.138009	2.33434
Olfr681	1.49989	2.08931	1.24555	0.769952	-0.511349	-1.06774	1.15441	0.675846	-0.423883
1300017J02Rik	1.49915	0.225487	-0.600481	-2.27163	0.211185	2.21612	-0.376489	-0.40378	0.467035
Nup188	1.49831	-0.236548	-1.22458	-3.95381	2.327	5.89693	-1.70676	-0.288055	2.08048
Arhgef39	1.49823	0.80392	0.129131	-1.67265	-0.478216	0.6133	0.418859	1.50675	1.02152
Efhd1	1.49734	0.414336	-0.42486	0.0391438	-0.241642	-0.678302	-0.681079	-1.19236	-0.453386
Ttc14	1.49698	0.561892	0.422386	0.621504	1.01554	1.54244	1.07897	1.30086	0.466638
Phlda2	1.49615	2.17434	1.05962	0.676047	0.888143	-0.290388	-0.859042	-0.193402	0.467116
Fbxl15	1.49571	0.461248	-0.313224	-0.693811	-1.15248	-0.382236	-0.492613	-1.2057	-0.813354
Mfsd7a	1.49569	-0.318683	-1.38158	-2.14248	-0.614147	0.105093	-3.66586	1.14944	5.48328
Palm2	1.49557	0.909678	-0.488563	3.13034	2.19155	-0.872094	0.301132	-0.930861	-1.04272
Rps18	1.49495	0.912548	-0.252032	0.279372	-0.897509	-1.05186	0.180961	-0.784354	-1.02917
Myh1	1.4922	1.48571	0.83591	-0.273178	0.0753091	0.486512	-0.408449	0.869832	0.271853
Gpcpd1	1.49195	0.455784	-0.512921	0.175424	-0.692136	-1.06136	-0.15357	0.061372	-0.597472
Nr1h2	1.49061	1.12476	0.940559	-0.189634	-0.0938764	0.0253798	-2.46817	0.0156484	2.5211
A530032D15Rik	1.49042	0.480704	-0.48723	1.27457	-0.98679	-1.86513	0.653043	0.401644	-0.576445
Scn3a	1.48989	0.16437	-1.40396	-1.67699	0.380907	0.995478	1.04753	1.22027	0.132781
Olfr295	1.48979	0.260952	-0.717155	0.047061	-0.206029	0.0595032	-0.812414	-0.34652	0.321383
Mad2l1bp	1.48912	1.18187	-0.394463	0.804975	1.20357	0.910323	-1.92681	1.05325	1.88789
Cpped1	1.48908	-0.248114	-0.922248	0.148236	-0.248166	-0.78246	-0.195949	0.219481	-0.0274184
Prelid1	1.4888	-0.351975	-1.70624	0.231596	-0.853789	-0.761921	-0.205113	-1.29693	-0.913117
Krtap10-4	1.48855	-0.237212	-2.26451	-1.15151	0.0636229	0.942354	0.0823378	-0.149588	-0.169317
Terf2ip	1.48843	0.419471	0.500737	1.72283	2.19928	0.392943	-0.138972	-1.06841	-0.806378
Pam16	1.48759	-0.565366	-1.02373	0.239528	-0.406396	-0.765216	-0.106579	-1.32443	-1.09017
Crlf2	1.48737	-0.882138	-1.9224	1.25117	0.61176	-0.598777	0.477492	0.63569	0.231204
Cux1	1.48688	1.26339	-0.0627697	-1.03945	-1.34953	-0.239622	-0.192594	-0.265944	0.383686
Spn	1.48652	0.393092	-0.452752	0.497525	0.129411	0.0535092	-2.56478	-0.237709	2.34425
Snx15	1.48604	-0.165951	-1.35375	-0.190068	0.106317	0.641825	-0.798516	-0.6194	0.428955
Sdcbp	1.48582	0.304086	-0.0144623	-0.242061	-1.08425	-0.456003	-0.360281	-0.769278	-0.399625
Tmem229b	1.48463	0.92349	0.209389	-1.02287	-0.97293	-0.1661	-0.354925	-0.067938	-0.425412
Acsm2	1.48407	1.13513	0.404412	-1.54872	-0.876654	0.47582	-1.43783	-0.628137	0.89361
Ceacam13	1.48388	1.91896	1.01568	1.67617	2.5685	-0.288864	2.15183	2.84134	0.108786
Znhit3	1.4828	1.7833	0.879316	0.368566	-0.184429	0.594173	0.0709143	-0.899034	-0.779777
Ltbp4	1.48276	0.70478	-1.22205	-1.23718	-0.0115154	0.999961	-1.12958	0.641519	1.75184
Htr3a	1.48251	0.859006	0.620423	-0.096058	-0.634868	-0.0851418	-0.201371	-0.871934	-0.693194
Ano9	1.48227	0.549323	-0.407583	0.571514	-0.635443	-1.10502	0.735554	0.168366	-0.572826
Ubap2	1.48176	2.20708	1.62558	-1.89401	0.881429	2.84275	2.4487	2.87853	0.627334
Vmn1r223	1.4804	1.67865	0.799103	-1.09278	0.22402	0.315419	-0.306516	0.253974	0.753132
Shroom2	1.48034	0.949058	0.157279	-1.80898	0.494773	2.01882	1.12106	1.71008	0.672333
Rpusd1	1.47996	0.71988	-0.115511	1.26366	0.355102	-0.69071	-0.637651	-0.47439	0.242763
Aldh1l2	1.47975	0.996722	0.754055	0.334313	0.0516978	-0.0102658	-0.787151	-1.06554	-0.370374
Gm4981	1.47877	1.55498	1.03102	0.664281	1.11137	0.241646	-4.58332	0.169834	5.01808
Clec2l	1.47852	-0.656688	-1.67836	1.12308	-0.759673	-0.718438	-0.286324	-0.596121	-0.259126
1700017D01Rik	1.478	0.295338	-2.62563	0.229625	0.644138	1.07418	-0.539377	-0.40042	1.63902
C9	1.478	1.52146	0.74608	0.434341	0.542092	0.414231	-0.219667	0.347758	0.483422
Dguok	1.47741	0.724895	-0.287114	2.81798	2.74669	-0.135095	-0.260641	0.0388318	-0.525823
Slc17a4	1.4771	1.04382	0.369064	-1.60381	0.495207	1.06547	-0.151008	-0.0983625	0.302039
Faah	1.47702	1.77799	0.818535	-0.987576	3.42303	3.00055	-1.72094	-0.313976	2.47617
Gm7849	1.47697	0.611577	-0.822693	1.11339	-0.0796626	-1.08988	-0.782414	0.207602	0.0311471
Chadl	1.4755	0.326403	-0.109366	0.433483	-0.136612	0.667943	-0.176439	-0.9337	-0.856396
Rlbp1	1.47519	0.710841	-1.8675	0.450986	-1.15176	-1.18485	1.93971	2.19181	0.392725
Dsg1c	1.47452	1.85389	0.975066	-1.95895	-0.202303	1.07151	-0.2225	0.0930774	0.887017
Nhsl1	1.47412	0.0208925	-0.0262732	-2.14454	-0.158288	0.892417	0.662851	1.34546	0.771556
Olfr58	1.47355	1.72961	1.29635	0.731702	0.431462	-0.80228	0.470722	2.31661	0.110623
Zswim5	1.47355	0.339103	-0.18315	-0.783456	0.896319	2.15062	-0.780855	-0.0609107	0.970857
Slc9a7	1.47304	1.97622	1.10523	-0.375445	0.0290926	0.508126	-0.0929374	-0.407109	-0.425629
Olfr303	1.47133	-0.186421	-0.789761	0.206667	-0.439157	-0.728504	-0.183796	-0.785521	-0.479051
Sntn	1.47112	-0.277212	-1.33026	-0.424792	-0.573757	0.196669	-0.172827	-0.31344	-0.982988
Tsc22d1	1.47096	0.254749	-0.764281	-0.428528	-0.682358	-0.375362	0.352032	0.196874	-0.147977
Eddm3b	1.47073	0.2036	-1.36908	0.263874	-0.245563	-0.167918	-3.55165	-0.282729	3.27119
Matn4	1.47053	0.91028	0.435038	-0.925079	-0.648745	0.00151981	-0.0289903	-0.549686	-1.04185
Bod1	1.47041	0.333609	-0.289353	0.549334	0.888185	0.146728	-0.085532	-0.3501	-0.48847
Commd3	1.47008	1.17605	0.725564	1.26275	-0.34289	-2.0809	-0.0853999	-0.408725	-0.282588
Sbf1	1.47	0.0270911	-0.390934	1.16384	0.371967	-0.52826	-0.293878	0.331765	0.375936
Hmox1	1.4696	0.56861	0.0455652	0.203153	0.59424	0.364335	-0.697555	-1.16352	-0.0130012
Gprc5c	1.46898	2.11661	0.849657	-0.549818	-0.480879	-0.345649	-0.0854802	-1.22921	-1.20289
Ogfod2	1.46891	0.429306	-0.474978	0.644573	-0.358372	-1.08339	-2.07973	0.257567	2.49543
Ccdc159	1.46862	0.342487	0.22109	-0.817311	-0.429462	0.0969385	0.730155	0.879118	0.825143
Hus1	1.46573	0.00106588	-0.9752	-0.461576	-0.946833	-0.349062	-0.532115	0.210954	-0.4038
Liph	1.4652	0.406263	-0.429454	0.568645	1.12657	-0.105519	1.50423	1.53117	-0.546483
Hrg	1.46465	2.0195	1.36242	-0.181171	-0.61488	-0.220156	-0.603626	0.629647	0.308527
Nox4	1.46435	-0.428411	-0.952097	-1.86342	1.54689	2.68495	-0.115638	-0.173245	0.040631
Map3k7	1.46423	1.07389	0.522143	-0.934282	-1.28153	-0.118886	-0.553751	-0.799517	-0.271433
Dcpp3	1.46325	1.21828	1.00299	-1.22554	-0.0937158	0.166861	0.766426	1.32568	1.06339
Gm11757	1.46323	2.12333	0.60028	0.534036	-0.814108	-0.974476	-0.374244	-1.02545	-0.367639
Duoxa2	1.46275	0.124966	-0.933068	1.59624	1.21773	-0.368861	-0.88649	0.64276	2.01115
1110059G10Rik	1.46265	0.217582	-0.41715	-1.14527	-0.445852	0.665932	-0.0163793	-0.143661	-0.227891
Otor	1.46191	0.543767	-0.500308	0.604726	0.567271	0.417154	1.17835	0.56302	-0.0337552
Krt16	1.46061	0.576398	-0.253559	0.253459	-0.533989	-0.420851	-0.347234	-0.757292	-0.350782
H2-M10.3	1.46056	1.26639	0.8023	0.0286122	-0.361885	-0.359974	-0.0965166	0.0429013	0.227646
Fis1	1.46039	-0.12257	-0.757751	0.907782	1.48265	-0.197457	-0.640664	-0.272137	-0.173855
Olfr1167	1.46029	-0.794194	-1.99753	-0.482522	0.177741	0.485789	-0.208521	0.254671	0.134826
Gdpd5	1.46024	2.0557	1.04735	-0.236614	0.233041	0.464509	1.2293	1.92718	0.270227
Alox5ap	1.45944	1.07519	0.115504	0.310093	0.0509318	-0.232223	-3.44041	1.40457	4.18872
Tas2r123	1.45941	-0.00759882	-0.0740567	-0.331163	-1.05736	-0.840678	0.206245	0.286815	0.737044
Tenm3	1.45777	-1.08134	-1.51097	0.557356	-0.434926	-0.714738	-0.322058	-1.38743	-1.15005
Elovl1	1.4576	0.737472	1.06176	0.147267	-0.413108	-0.621154	-0.42361	-0.652429	0.465296
Asph	1.45742	-1.14812	-2.1653	-0.505165	0.625105	2.19922	-0.0402852	0.317248	0.0570411
Pdgfrb	1.45677	-0.736044	-1.74736	-0.332916	-0.238923	0.101687	-0.723024	0.990875	1.68993
Riiad1	1.45663	-0.917205	-1.93853	-0.678552	-0.421893	-0.224223	-0.0371885	0.215081	0.0565467
Hes7	1.4559	0.048475	-1.05199	0.549928	-0.366449	-0.623987	1.79799	0.93266	-0.18825
H2-Eb1	1.45571	0.733338	-1.25476	-0.363415	-0.861051	-0.330372	-0.190168	0.971323	0.218076
Rbm34	1.45564	1.65085	0.773525	-0.327266	-0.82425	-0.0893056	0.628761	0.866461	0.276752
Dopey1	1.4554	2.1951	1.3762	0.327067	-0.845583	-0.845581	-0.00738612	0.606385	0.248454
Dnajc5	1.45528	1.20968	0.846408	-0.29027	0.642815	-0.193248	1.47504	3.00445	0.148106
Olfr736	1.45515	0.191656	0.00197847	-0.446951	-0.0698337	1.1607	1.45098	1.44477	-0.266268
Cdipt	1.45222	0.47483	0.061305	-0.333059	-1.2217	-1.15776	-1.45232	-0.10236	1.06145
Cyp3a25	1.45222	0.805513	-0.194272	-2.21	0.658583	2.29817	-0.10032	0.0571799	0.772213
Tas2r134	1.45185	0.0388955	-1.26726	0.184384	-0.289293	-0.411095	-0.470805	-0.41074	-0.0126408
Crygc	1.45172	0.957797	0.0789175	0.529961	0.000282993	-0.619541	-1.44946	0.209238	1.7458
Mmp20	1.45125	-1.14362	-1.22476	0.812754	0.311887	-0.462525	1.20522	0.645735	-0.305235
Asb14	1.45073	1.77599	0.14247	-1.64596	-0.0526682	1.37275	0.843747	0.128785	-0.495295
Gm10375	1.45049	1.48383	1.6259	-1.26807	1.54731	1.36055	2.31575	3.61791	1.83028
Pvrl1	1.44928	1.48533	-0.277958	-2.2964	0.589576	2.12318	1.81537	2.94151	0.622113
Rgr	1.44914	2.04532	0.946365	-0.774821	-0.988712	-0.261006	0.098838	-0.891271	-0.608805
Zfp953	1.4491	0.150573	-0.81175	-0.0827098	-0.853594	-0.680461	-0.494865	-1.3639	-0.877411
Otud6a	1.44863	0.871827	-0.723292	-0.51142	-0.704647	-0.150064	-0.0650605	-0.58936	-0.470327
Arhgef9	1.44849	-1.31084	-2.20141	-0.372973	-0.364336	1.51111	0.0687446	-0.593427	-0.560078
Cdh20	1.4466	1.14918	0.472347	1.73895	1.27937	-0.403519	-0.255391	0.307821	0.685313
Zfp326	1.44611	1.91294	1.05672	-0.382855	0.534307	0.538399	-0.190861	2.40428	2.37886
Ptprz1	1.44546	1.70799	0.677478	-0.356834	-0.444865	0.460872	-0.504783	-0.344564	0.238867
Casd1	1.44543	0.805824	-0.11173	0.117634	-0.336356	-0.697684	-0.261381	-0.251841	0.365654
Tspan10	1.44511	0.716905	-0.0297861	0.67575	-0.526974	-0.764409	0.100307	-0.800631	-0.72737
Unc50	1.44432	0.8541	-0.0600029	-0.21662	-1.61788	-1.30697	0.184233	0.134092	-0.797084
Rgl3	1.44275	-1.096	-2.03466	-0.261717	-0.102892	0.0918464	0.688638	0.600306	-0.659889
Iqgap3	1.44272	0.728316	-0.248364	-0.00309592	-0.615625	-0.75922	0.650458	-0.229906	-0.802943
Mrpl23	1.44245	0.0739124	-1.44237	1.65725	1.18825	-0.457893	-0.259133	-0.199246	-0.0194595
Slc37a3	1.44229	0.449571	-0.205727	-0.320566	0.0629264	-0.11654	-1.30519	1.12004	3.00237
Areg	1.44211	2.35246	1.3605	0.745703	0.053893	-0.760344	0.0922781	0.987063	1.09827
Nckipsd	1.44204	-0.406604	-0.626432	-0.189714	-0.763542	-0.496718	-0.349007	-1.06173	-0.468866
Dgat1	1.44198	1.2728	0.813515	0.604209	-0.00907212	-0.738774	0.623909	1.38818	0.220407
Hp1bp3	1.44056	1.34452	1.37441	0.341918	0.389518	-0.129425	-3.95717	0.17379	3.91829
Pin1rt1	1.44028	0.858755	-0.246283	-0.446384	0.745228	0.925782	0.177549	0.754229	0.769413
Dnajc8	1.43956	1.16901	-0.393603	-0.259188	-0.0637993	0.190259	0.434122	0.106574	-0.152444
Tuba4a	1.43954	0.195271	0.286807	0.66262	-0.563603	-0.826199	0.894527	2.02184	0.914565
Vwa3a	1.43948	1.73695	0.875415	-2.07222	0.110239	2.53407	-2.04621	-0.910426	2.22731
Pou2f3	1.43884	0.754479	-0.169607	1.78404	0.792444	-0.259959	-0.0238696	-0.0583745	0.48365
Arhgap29	1.43798	0.591455	0.125477	-3.55387	-1.59939	1.87786	0.523	-0.25984	-0.574326
Vmn1r67	1.43712	-2.128	-2.74091	-0.0750792	-1.2108	-1.06582	-0.31222	-0.255205	-0.02699
Arap3	1.43709	-1.38071	-1.09264	-0.111297	-1.00851	-0.568136	-0.168226	-0.562501	-0.710868
Gm14346	1.43684	1.17432	0.270394	-0.0933189	-0.593184	-0.833625	-0.0962465	-0.623864	-0.496511
Olfr960	1.43638	-1.40545	-2.06201	-0.081238	0.698244	0.754293	1.2389	0.225469	-0.668252
Agpat2	1.43548	1.34745	-0.0275148	0.365499	-0.216505	-0.370631	-1.54824	0.788961	4.03012
Hgh1	1.43547	0.569651	0.191278	1.22704	0.290569	-0.578034	0.385038	1.33392	1.42154
Amdhd2	1.43503	0.540359	0.718633	-0.622305	0.682085	1.66061	-0.0379045	1.19869	0.481532
Nfx1	1.435	1.31695	-0.0726309	-0.269353	0.821338	1.07395	-2.7159	0.342491	3.3223
Cd302	1.43481	1.961	1.11514	-0.305392	-0.209738	-0.493572	-0.162959	0.149172	0.29527
Coch	1.43476	1.1691	0.176663	-1.4082	-1.73499	-0.668902	-0.31343	-0.457595	0.286108
Slitrk5	1.43476	0.10657	-0.751176	1.08849	-0.339267	-0.419243	0.245577	0.260446	-0.00379153
1700113H08Rik	1.43417	1.61624	0.588369	1.86307	0.192528	-1.14086	0.545909	0.558831	0.0808332
Pdc	1.43389	1.65622	1.01943	-0.781882	0.735673	2.43261	-1.41184	-0.552557	0.812325
Ubr7	1.43318	0.317827	-0.220824	-0.837232	1.16097	0.744993	0.0127284	0.612641	-0.242995
Pdk3	1.43281	0.787485	-0.287356	-1.68628	-0.249848	0.842363	0.0182101	-0.479575	-0.0617745
Esp34	1.43261	0.769872	0.0315573	0.156869	0.367992	-0.1987	0.212974	0.182674	-0.877677
Fkbp9	1.43258	2.11791	0.783239	0.244449	-1.11799	-1.21677	-1.81675	0.86724	2.61048
Fam175b	1.43169	1.44648	0.446986	0.625013	0.359833	-0.542548	0.686774	0.628061	-0.21019
Papolb	1.43166	1.81431	0.962405	-1.05259	-1.51137	-0.77663	-0.236439	-1.29623	-0.775078
Tmem107	1.43135	-0.708868	-1.54609	-1.88975	-0.806493	1.13697	-0.0605005	-0.970644	-0.882075
Zeb2	1.43108	1.91717	0.602645	-0.52839	0.846696	-0.190662	0.531401	0.713066	-0.629579
Crxos	1.43078	1.79194	1.31237	-1.95345	-0.0434511	1.77111	-0.0417067	-0.556859	-0.551293
Olfr1128	1.43064	0.428437	0.183712	-0.153068	-0.390363	-0.199588	0.0142985	0.015422	0.365745
Cdkal1	1.43056	0.288684	1.11861	-0.0101839	0.0802679	-0.275479	-0.040005	-0.684222	-0.2857
Sun3	1.43052	0.23632	0.618519	0.359911	2.68415	0.492102	-0.188872	-0.328484	0.212015
Mospd1	1.43036	1.50675	0.63856	-0.485893	-1.12925	-0.196761	0.339512	-0.184582	-0.583039
Abhd10	1.42953	-0.947696	-1.68331	0.54902	-0.787132	-1.07029	-0.241376	-1.05682	-0.858569
Foxn3	1.42946	2.10284	1.30544	0.596962	0.653394	0.066813	-0.40634	0.315159	0.179386
Utp14b	1.42943	1.66111	0.768013	-2.14014	0.51429	2.56926	-0.0161969	0.323247	-0.842781
Fmo6	1.42814	0.580489	1.12958	-0.110408	0.512868	-0.287552	-0.413411	0.366473	1.1192
Asf1a	1.42791	0.546926	0.364426	0.438696	-0.817644	-1.08633	-0.134219	-1.11429	-0.690212
Maf	1.42761	0.0429155	-0.568348	0.147645	-1.15615	-0.99245	-0.0295462	-0.0928209	-0.0760832
Actl7a	1.42743	0.335851	0.381754	1.48806	1.79048	0.646751	-0.553221	0.527432	0.62597
Ctla2a	1.42714	0.0674022	-0.465892	0.262475	2.0144	0.244168	-0.13534	-0.541961	-0.348437
Prkag3	1.42713	-0.681422	-1.63837	-0.591384	-0.705984	-0.344176	-0.161136	-0.953447	-0.587506
Nr1i2	1.42706	0.931627	-0.172172	1.19097	-0.0295902	-1.28096	0.189702	-0.954275	-0.754032
Cables2	1.42674	0.0343725	-0.552163	-0.782255	-0.720126	-0.316297	-1.89694	0.636769	2.32562
Tcf24	1.42642	0.0998001	1.51742	0.662623	-1.37095	-1.12387	0.727809	1.83858	0.421917
Commd7	1.42626	0.403264	-0.523728	-1.07265	-1.33785	-0.153667	-0.0354979	0.314161	-0.507195
Tppp2	1.42621	-0.330548	-1.29997	-0.45412	-1.32564	-0.193331	-0.287108	-0.211401	0.255509
Marveld2	1.42597	1.01733	-0.290176	-1.25733	1.02171	2.2734	-0.441106	0.994012	1.21622
Vmn1r32	1.42457	-0.191904	-1.51398	0.48856	-0.552253	-0.909739	-0.527753	-0.841197	0.152128
Psmb6	1.42434	0.288385	-0.40455	0.525576	-0.223085	-0.675956	-0.914875	0.39459	1.87284
Prickle2	1.42427	1.53782	0.372272	-2.21666	0.163378	2.56035	-0.160945	-1.1364	-0.935555
Rpl36al	1.42358	0.734303	-1.27351	0.0620771	0.100395	-0.00255109	0.0083546	0.135642	-0.170749
Rbm47	1.42313	2.07825	1.42703	0.416647	2.04919	-0.284749	0.112467	1.03225	0.577943
Olfr61	1.42267	1.59005	1.77797	-2.33775	-0.122822	1.79945	-0.117719	-0.0059137	1.15956
Zbtb2	1.42017	2.54548	1.22488	2.30096	4.94628	2.10084	-0.395601	-1.49501	-0.972727
Helz2	1.41984	1.81458	0.881091	-0.788389	0.00439962	0.335508	-2.23474	-0.622591	1.638
Katnbl1	1.41947	1.73355	0.906772	-2.78451	0.538241	3.18863	-0.398177	-0.481705	0.560164
Olfr1307	1.41881	0.528503	0.497525	-0.683358	0.906437	1.53371	-0.311148	0.431259	0.566798
Hdac5	1.41803	1.30737	0.762238	-0.605626	-0.280755	0.275808	0.895927	2.11994	0.778814
Zfp346	1.41774	0.556445	-0.121502	0.295144	-0.129822	-0.736419	0.081111	-0.618388	-0.283407
Triap1	1.4177	1.09378	-0.19189	0.290192	-0.700589	-0.866521	0.182988	-0.249426	-0.79415
Gad1	1.4175	0.551302	0.103137	-1.20651	-0.120817	0.691352	-0.887161	0.688441	2.02096
Slc2a10	1.41724	-0.0656263	-0.63672	-2.16599	-0.109533	2.00046	0.527542	0.259348	-0.209287
Slc25a28	1.41668	0.00449398	-0.416938	0.939732	0.27844	-0.670947	-0.108509	-0.325856	-0.507815
Cdca8	1.41656	0.622093	1.01766	0.962254	3.41849	1.15585	0.361827	0.120262	-0.0473348
St14	1.41638	-0.00622345	-0.290136	-0.466922	-0.202475	-0.00149335	-0.574303	-1.37928	-0.91648
Rpl3	1.41615	0.316213	-1.85836	0.531639	-0.499478	-1.15893	-0.298398	0.899817	1.34386
Fam83b	1.41584	2.16331	1.71147	-0.816215	-0.306778	0.48618	-0.0227232	0.936095	0.03163
Uqcrb	1.4158	0.872272	-0.0972865	-0.335855	-0.404133	-0.116669	-0.253494	0.345922	1.11952
Fuk	1.41576	0.351775	-0.213926	0.501349	-0.875697	-0.966704	2.11725	0.912929	-1.20643
Ube2d2b	1.41541	1.4888	0.638995	-0.294395	-0.250903	0.0554475	0.882296	0.310956	-0.314372
Ybey	1.41474	2.23594	1.16157	-0.59743	-0.181291	-0.773278	-0.243903	-0.0832609	0.328429
Ccdc88c	1.41469	-0.0420107	0.643812	-3.46312	1.26912	4.51761	-0.396252	-0.478339	-0.0119058
Trank1	1.41394	1.43734	0.768368	-1.61973	1.90543	2.13947	0.988421	0.568354	-0.368698
Otud3	1.41388	0.924106	0.0698416	-0.254109	-0.106934	0.121086	1.2839	0.881179	-0.469553
Ccs	1.41378	1.19618	-0.436588	0.0700844	-1.14935	-1.23422	0.353495	0.423169	-0.551459
Abca7	1.41363	0.302155	-1.274	0.272445	-0.622235	-0.461926	3.12767	2.9244	0.0320735
Fam105a	1.41357	-0.624895	-1.19256	-0.0676513	-0.689312	-0.455721	1.65544	1.88674	-0.0144939
Tab3	1.41277	2.41026	1.44952	0.945366	1.02584	-0.0882795	-0.98369	0.372792	0.634518
Grhl2	1.4126	1.58449	0.875288	1.0843	0.0993965	-1.96337	0.309039	-0.28496	-0.689095
Lrrc66	1.41253	1.57393	1.39226	0.763631	0.507097	-0.130368	-0.150623	1.31927	0.777052
Bysl	1.4121	1.41288	0.334473	0.983323	0.73893	-0.468551	-0.111242	0.774593	0.27368
Amh	1.412	0.522428	-0.0376185	0.383463	0.211258	-0.15655	0.604976	-0.0339685	-0.579173
Mavs	1.41179	0.566657	-0.240475	0.988705	-0.755702	-0.576976	0.419981	-0.0842503	-0.452363
Olfr829	1.41142	0.509147	0.0486454	1.61586	2.23622	0.13477	-0.32111	-0.547927	-0.161752
Mex3d	1.41135	0.937735	1.00575	-1.09864	-0.936709	-0.824585	-2.1331	0.63138	2.8177
Zbtb21	1.41128	1.20794	0.336042	-0.116637	-1.18495	-1.40509	-0.119902	-0.516195	-0.447872
Zfp217	1.41101	0.435524	-0.304754	1.47754	0.447789	-0.767542	-0.407066	-0.709283	-0.0024268
Ift122	1.41092	1.56422	0.858284	-0.186264	0.564006	0.0954505	-0.243696	-0.962848	-0.906986
Lrrc73	1.40956	0.505866	-0.307263	0.0291921	0.0012978	-0.370218	0.109443	-0.375969	-0.291538
Klk1b8	1.40934	0.864262	-0.0255021	0.0670183	-0.446683	-0.728912	0.0643206	-0.493604	-1.10899
Hibch	1.40871	0.184356	-1.60842	-0.718609	-0.539333	-0.163484	-0.0762382	0.466024	0.772609
Pagr1a	1.4084	1.50893	1.0187	-0.377586	0.172744	1.57626	-0.303722	0.704676	1.37587
Zpr1	1.40834	-0.203201	-0.952654	0.300714	-0.310356	-0.959152	1.16658	1.36912	-0.162772
Grtp1	1.40825	0.451255	-0.541915	0.0891519	-0.0833012	-0.185712	-0.448626	-1.31638	-0.624172
Map7d1	1.40805	-0.25407	-2.13497	-0.603729	-0.477172	-0.153845	-0.88319	-0.872173	0.61296
Lrriq1	1.40753	1.40355	0.152448	-2.35372	0.627717	2.36772	-0.16255	1.50371	1.5369
Lactb2	1.40753	1.28062	0.685493	-0.730963	1.42639	1.21946	0.0160805	-0.5548	-0.651765
Smyd3	1.40714	0.780366	0.188507	0.659023	1.4248	0.0643954	1.70395	0.798379	-0.447495
Cenpp	1.40699	1.5569	0.955948	-1.99432	-1.245	0.851908	0.163757	0.248124	0.82254
Tsen15	1.40573	2.05794	1.01657	0.207971	-0.459055	-0.0268619	-0.139917	-0.00287647	-0.0682833
Raf1	1.40568	0.536035	-0.421916	0.784139	-0.558832	-1.13273	-0.179052	-0.50278	-0.796416
Ubac1	1.40559	0.629666	-0.798245	-0.0931429	0.124127	0.138504	0.903771	0.693099	0.00484544
Bik	1.4055	1.0677	0.679033	0.101413	-0.594599	-0.243998	-0.699177	-1.21849	-0.275855
1810011O10Rik	1.40525	1.5255	1.02754	-0.0267176	0.379531	-0.109639	-2.59152	-0.899161	2.30043
Zdhhc13	1.4052	1.04148	0.937373	-0.262291	0.57512	0.682533	-0.608309	2.52879	1.53937
Slc7a8	1.40515	-0.21939	-0.652629	1.0208	1.80537	0.334398	-0.526362	-0.447974	-0.00582566
Cyb561	1.4047	-1.2384	-2.20636	-2.13231	0.396151	2.05152	-0.118093	-0.410884	-0.184776
Wnt10a	1.40453	0.686361	-0.315494	-0.467196	-0.777163	-0.459217	-0.409402	-0.670943	-0.438485
Nefl	1.40438	0.618912	-0.318055	0.49292	-0.301894	-0.519299	0.172576	0.8776	0.660773
St18	1.40288	0.380225	-1.60523	-0.796185	1.31092	0.423678	-2.64547	0.527876	2.89612
Rpl13	1.40265	0.828448	0.409475	0.148903	-0.296674	0.00695215	0.0424981	-1.07802	-0.819416
Ss18l1	1.40224	-1.39725	-2.34103	0.840471	-0.0930092	-0.564809	-0.0178948	0.57529	0.400311
Msgn1	1.40208	0.716747	0.924174	0.293952	-0.603284	-0.854739	0.0481846	-0.166727	-0.151557
Reg2	1.40186	0.0915827	-0.549889	0.161956	0.550447	2.01463	2.55262	4.1366	0.405347
Calcoco1	1.40131	0.174561	-0.976792	-0.293583	-1.29695	-0.705334	0.267706	-0.311137	-1.23982
Fam193b	1.40047	0.00965754	-0.824411	0.153868	-1.70882	-1.69691	1.05208	0.657018	-0.705738
Gopc	1.4002	0.69749	0.777026	0.61537	-0.0511093	0.879132	1.31179	0.414297	-0.724434
Psma6	1.3994	0.0903918	-1.16087	1.19523	-0.647797	-1.15683	-0.284632	-0.456108	0.116147
Apom	1.39906	0.98	-0.0436717	0.130032	-0.386258	-0.601564	2.89759	3.10799	0.100549
Xpc	1.39797	0.107014	-0.426385	2.05725	2.92196	0.723247	0.221563	-0.253363	-0.627119
Pik3c3	1.39781	0.0270374	-0.493939	0.106626	0.159686	-0.173998	-0.172388	-0.0580269	0.108682
Olfr606	1.39707	0.698929	-0.726524	-2.26213	0.0185444	1.72393	0.603014	0.943659	-0.465011
Nphp3	1.39703	1.20467	0.740733	-1.64294	1.23733	2.17932	-0.753843	-0.610043	0.0768145
Olfr77	1.39679	0.704199	-1.12535	-0.368282	-0.34403	0.0403332	-0.138552	0.0711754	-0.196137
Apol7e	1.39595	0.824344	-0.0585464	-0.669237	0.592228	1.11919	0.779997	0.389336	-0.33926
Slco2b1	1.39592	1.39587	0.0677345	-0.0837893	-0.480243	-0.740734	-0.480829	-1.07046	-0.683652
Gsg1	1.39587	0.484461	-0.417345	1.35381	0.714055	-0.376326	-0.497125	-1.00433	0.0317311
Lce1j	1.39564	-1.37194	-1.72747	0.0157326	-0.458672	-0.303753	0.446986	-0.297493	-0.0329357
Slc17a3	1.39524	-1.38367	-2.32163	-0.67652	-1.48721	-0.759233	-0.292441	0.894923	0.556662
Hsph1	1.39364	-0.507934	-1.68244	0.621048	0.654732	-0.78902	-0.291598	-1.12976	-0.857517
Pvr	1.39254	1.37438	0.52451	0.415067	0.462105	-0.764888	-0.53696	-0.23821	0.956811
Tnfsfm13	1.39245	1.20176	0.685343	-1.12317	-0.722847	1.12365	-0.249746	-1.27265	-1.08308
Olfr1349	1.39177	0.202127	-0.64432	0.116512	-0.548145	-0.589294	0.898759	-0.212711	-0.850354
Nipbl	1.39169	0.723549	0.992845	-0.0374545	-0.331753	-0.253819	-0.0865275	-0.608278	-0.672093
Srsf4	1.39081	0.353376	0.0692464	0.156678	-0.734032	-0.792538	-0.0209168	-0.190903	-0.407703
Cd7	1.39057	0.915818	0.964358	-0.298673	0.139063	0.634425	0.177302	-0.246307	-0.699405
Scgb1c1	1.39055	1.83787	1.00696	0.694235	2.05598	1.24958	0.0520537	1.76926	0.350485
Rnf149	1.39054	0.886905	-0.380378	-0.192668	0.55451	0.681718	-0.974358	-0.609339	0.452969
Uhmk1	1.38952	0.280493	-0.702848	0.213197	0.24778	-0.26344	-0.354777	-1.02738	-0.762723
Tbcel	1.38928	-0.319881	-1.73213	-0.868687	-0.033482	0.134347	1.31867	0.380959	-0.364463
Gnb1l	1.3889	0.350333	-0.526492	-0.291882	1.28979	1.36595	0.993579	0.448416	-0.497877
Kctd1	1.38886	0.725679	0.463234	-0.814787	-0.797478	0.514527	-0.300392	-0.681179	-0.504458
Hipk2	1.38866	-0.17993	-0.192555	-0.249422	-0.632456	-0.683315	-0.236562	-0.575356	-0.38548
Stoml2	1.3881	0.187226	0.0918513	-0.574563	-0.10424	0.376657	-1.46212	0.0819559	2.22643
Tmprss15	1.38716	1.38325	0.570622	-0.349484	-0.65034	-0.2759	0.557386	-0.247562	-0.624705
Vstm2b	1.38691	1.33797	0.744854	0.60806	-0.323647	-0.841942	-0.225937	0.0880413	-0.410822
Apip	1.38678	1.70805	0.884354	0.3034	-0.196305	-0.650874	-0.315204	-0.636386	-0.620193
1700021F07Rik	1.38664	1.32285	1.36913	-1.23054	0.15052	2.63757	-2.45361	0.0654898	2.43652
Fgfr2	1.38605	1.6064	0.751407	0.478407	-0.602878	-0.945463	0.17441	-0.0670487	-0.361494
Pigv	1.38563	1.46124	1.09813	-0.295757	-0.341747	-0.174395	-0.158021	-0.163641	0.0656864
Cd99l2	1.38431	0.638929	0.376154	0.980699	0.849153	1.00406	0.835241	0.137395	-0.591588
Pitpnm1	1.38414	-1.09527	-2.07728	2.55655	2.14183	1.39111	0.942169	2.43267	0.684181
4921507P07Rik	1.3841	-0.94355	-1.2787	-0.883638	-0.187224	-0.253355	0.0660217	0.437339	0.68558
Tapbp	1.38407	1.26785	1.026	0.761145	-0.906033	-1.16737	-0.113947	0.746878	0.236574
Kif2a	1.38365	0.221114	0.0179908	-0.103025	-0.665313	-0.207995	-2.13823	0.137559	2.43226
Cabp2	1.38323	1.86138	1.19804	-0.503493	-0.836017	-0.274829	0.2218	0.394281	0.0419954
Caly	1.38306	0.153112	-1.19061	-0.745055	0.180016	0.640858	0.163839	0.621232	0.101515
Tmem237	1.38293	0.754937	-0.373428	-2.82255	0.242459	2.80138	-0.0663559	-0.648214	-0.0527199
Gpr6	1.38168	0.346788	-0.490741	-0.86764	-0.854992	0.378425	-0.0772423	0.113799	-0.119504
Sdcbp2	1.38142	1.61243	0.702428	-0.222675	-0.923753	-0.638126	-0.189234	-0.52813	-0.119193
Svip	1.38057	-0.482294	-1.42766	0.437387	-0.0171971	-0.671912	-0.126922	0.126117	0.0671238
Sipa1l2	1.38052	-0.995096	-1.94374	0.780453	2.00517	0.648842	0.893384	0.698995	-0.580836
Defb13	1.38017	1.48377	0.450578	-0.670644	-0.314237	0.34745	1.11929	0.95517	-0.311987
Vmn1r173	1.37993	0.875144	0.0059772	-0.20587	-0.610707	-0.427546	0.969011	-0.0774051	-0.87672
Mup4	1.37901	0.903424	-0.0855697	-1.87801	0.527478	1.34653	1.32005	0.617386	-0.662332
Dfnb59	1.37812	0.478674	-0.55379	-1.7095	0.207857	1.46453	-0.296345	0.275302	0.662443
Tspyl2	1.37763	-0.25448	-1.00836	-0.773906	-0.658527	0.0255064	-0.477014	-0.687263	-0.000133932
Snhg11	1.37758	1.21958	0.950096	0.387863	1.28559	-0.269902	0.3916	0.0918239	-0.760238
Olfr97	1.37649	-0.118694	-1.21473	-0.0430748	-0.202421	-0.133004	-0.0633652	-0.4221	-0.595659
Npb	1.37585	1.55816	0.958593	-2.1667	0.825445	1.64686	-0.023792	-0.613374	-0.832912
Calcrl	1.37557	1.73868	0.74614	0.366924	-0.354792	-1.1063	-0.0119634	-0.927703	-0.835107
Lpgat1	1.37542	0.55538	0.383591	-0.363204	0.633616	0.522001	-0.251566	0.0664999	0.594368
Gnal	1.37476	0.962055	0.788099	-1.10007	-0.0854579	1.05035	0.205705	-0.0941536	0.536092
Smu1	1.37392	-0.342114	-1.51633	-0.368522	-1.03697	-0.632922	0.411256	0.468758	0.171238
Tmcc1	1.37376	0.265746	-0.46413	2.41808	2.25927	0.430289	0.31498	0.222874	-0.240728
Btbd10	1.37366	-0.0260855	-0.944288	1.83701	0.454165	-0.827481	0.72328	0.687003	0.172283
Jsrp1	1.37348	-0.263574	-1.22626	0.273079	0.843898	0.279977	0.531453	-0.149722	-0.0188985
Npy4r	1.37345	-0.568231	-2.14327	0.496494	-0.601158	-0.662354	0.361586	0.102556	-0.198885
Mrgpra2b	1.37313	1.82697	0.271371	-0.185479	-1.09497	-0.757175	-2.10422	0.140125	1.78082
Sec31a	1.37295	1.95987	0.67008	0.148905	0.136791	-1.20552	0.245761	0.0941118	0.873427
Cyp2d26	1.37294	-0.76442	-1.68344	-0.00755446	-1.29956	-0.908286	-0.925888	0.226416	1.19078
Cramp1l	1.37243	1.17934	0.851343	0.663188	-0.538713	-0.662332	-1.66973	-0.0323311	2.16088
Clec12b	1.37236	0.793137	0.144732	-0.0899819	-0.363435	-0.366042	0.2926	0.89067	-0.416603
Olfr655	1.37215	1.70759	0.890167	0.586477	-0.0460487	-0.645427	0.191648	-0.67499	-0.825215
Nphp1	1.37171	0.571136	-0.365012	-1.1274	-0.711184	0.41222	-0.292661	-0.686235	-0.334074
Il2ra	1.37149	1.75755	0.443118	-1.53258	0.168854	1.50981	0.197873	-0.714541	-0.14904
Npr2	1.37146	0.443321	0.609518	0.619821	-0.170802	-0.621832	-0.312904	-1.38186	-0.405735
Klra9	1.37119	0.767485	0.415399	0.403693	0.219468	0.139532	-0.479681	-1.16853	-0.354172
Neu3	1.3704	0.282186	-0.786728	0.672568	1.44929	1.26594	0.782821	1.92725	-0.191421
Gpr174	1.37035	0.456103	-0.121344	-2.5359	1.84372	3.99854	1.25698	1.46762	0.096364
Scara5	1.37033	0.182566	0.327538	1.15251	0.54304	0.256362	-0.0540041	0.111671	0.310895
Cxxc5	1.36964	0.252878	0.03652	0.158848	0.0275865	-0.395402	-0.077111	-0.804906	-0.861926
Mpc1	1.36927	1.54319	1.28748	-0.623782	0.726163	0.466971	0.181085	-0.28396	-1.14046
Aasdhppt	1.36834	-0.462916	-1.07686	0.48824	-0.821257	-0.715633	0.138557	0.829635	0.811509
Tmem52	1.36828	0.152736	-0.816336	-1.38759	0.305181	1.25671	-0.324679	-0.975074	-0.0144769
4930474N05Rik	1.36803	1.40555	1.35462	0.0920003	0.285952	1.40747	-0.996933	0.884934	0.937886
P2ry1	1.36799	1.94881	-0.330482	1.61432	1.0438	-0.177982	-0.0169101	-0.732883	-0.312224
Stk10	1.36716	-0.139886	-1.3598	0.259629	-0.393328	-0.461317	0.874809	1.03513	-0.734582
Mmd2	1.36652	-0.170625	-1.04011	-0.122886	-0.207946	-0.165554	-0.150337	-0.256083	-0.617023
Otogl	1.36605	1.85879	1.1028	2.12947	3.15039	0.860866	-0.113056	0.483531	0.107909
Olfr585	1.36526	-1.05139	-2.15488	1.83545	0.511658	-0.956051	0.273845	2.2161	1.42178
Sh3rf2	1.36508	1.18716	0.345728	-0.0726471	-0.249516	-0.0329437	-0.871772	-0.148698	0.368978
Gas2l3	1.36501	-0.330595	-0.719317	-0.298063	0.204485	0.465979	-0.838438	0.0915032	1.16613
Fam78a	1.36471	0.833839	0.29694	0.138155	-0.273477	-0.403632	0.162239	0.184928	-0.295129
Spdef	1.36426	0.832326	-0.0285848	1.23002	0.702769	-0.0261705	-1.06478	-0.596338	0.507515
Krt4	1.36373	-0.238682	-0.618294	1.99848	1.53208	0.403752	-0.130147	-0.0059601	-0.198743
Smc2	1.3623	0.226076	-0.48082	-0.662446	-0.452738	0.316949	-0.446283	-0.769817	-0.247767
Mansc1	1.36173	0.367977	0.295566	0.465336	0.016245	-0.278146	-0.0991797	-0.308536	-0.074716
Hapln4	1.36157	0.130712	0.415428	-0.294445	-0.831617	-0.463705	0.881284	1.3727	0.141449
[truncated: 17,673 more rows]

## Sheet: FDR thresholds
	5% FDR for enrichment					5% FDR for depletion
Brca2Δ/ΔTrp53Δ/ΔPtenΔ/Δ (olap v. DMSO)	1.63187				Brca2Δ/ΔTrp53Δ/ΔPtenΔ/Δ (olap v. DMSO)	-0.682939
Brca2Δ/ΔTrp53Δ/ΔPtenΔ/Δ (olap v. T0)	0.96207				Brca2Δ/ΔTrp53Δ/ΔPtenΔ/Δ (olap v. T0)	-2.84773
Brca2Δ/ΔTrp53Δ/ΔPtenΔ/Δ (DMSO v. T0)	0.38605				Brca2Δ/ΔTrp53Δ/ΔPtenΔ/Δ (DMSO v. T0)	-3.00028
Brca2Δ/ΔTrp53Δ/Δ (olap v. DMSO)	1.71183				Brca2Δ/ΔTrp53Δ/Δ (olap v. DMSO)	-1.14042
Brca2Δ/ΔTrp53Δ/Δ (olap v. T0)	1.03362				Brca2Δ/ΔTrp53Δ/Δ (olap v. T0)	-1.54318
Brca2Δ/ΔTrp53Δ/Δ (DMSO v. T0)	0.83675				Brca2Δ/ΔTrp53Δ/Δ (DMSO v. T0)	-1.94038
Brca2Δ/Δ sgRb1 (olap v. DMSO)	2.21826				Brca2Δ/Δ sgRb1 (olap v. DMSO)	-1.76928
Brca2Δ/Δ sgRb1 (olap v. T0)	2.8161				Brca2Δ/Δ sgRb1 (olap v. T0)	-0.863888
Brca2Δ/Δ sgRb1 (DMSO v. T0)	2.57955				Brca2Δ/Δ sgRb1 (DMSO v. T0)	-0.890719
