# Supplementary material for: BRCA2 reversion mutation–independent resistance to PARP inhibition through impaired DNA prereplication complex function
Source: Proc Natl Acad Sci U S A. 2025 Jun 3;122(23):e2426743122. doi: 10.1073/pnas.2426743122 (PMC12167974; doi:10.1073/pnas.2426743122)
Supplement: Supplementary file 3 — Dataset S02 (XLSX) [file pnas.2426743122.sd02.xlsx]

## Sheet: Brca2 Rb1
NAME	GS<br> follow link to MSigDB	GS DETAILS	SIZE	ES	NES	NOM p-val	FDR q-val	FWER p-val	RANK AT MAX	LEADING EDGE
GOBP_PYRIDINE_CONTAINING_COMPOUND_BIOSYNTHETIC_PROCESS	GOBP_PYRIDINE_CONTAINING_COMPOUND_BIOSYNTHETIC_PROCESS	Details ...	22	0.751148	2.05925	0	0.035359	0.03	819	tags=27%, list=4%, signal=28%
GOBP_VENTRICULAR_CARDIAC_MUSCLE_CELL_ACTION_POTENTIAL	GOBP_VENTRICULAR_CARDIAC_MUSCLE_CELL_ACTION_POTENTIAL	Details ...	29	0.675478	1.98858	0	0.0651557	0.108	2784	tags=45%, list=14%, signal=52%
GOBP_PYRIDINE_NUCLEOTIDE_BIOSYNTHETIC_PROCESS	GOBP_PYRIDINE_NUCLEOTIDE_BIOSYNTHETIC_PROCESS	Details ...	18	0.720263	1.91134	0	0.179496	0.383	2236	tags=33%, list=11%, signal=38%
GOBP_NEGATIVE_REGULATION_OF_MACROAUTOPHAGY	GOBP_NEGATIVE_REGULATION_OF_MACROAUTOPHAGY	Details ...	30	0.637161	1.90726	0.00182149	0.147593	0.415	2536	tags=40%, list=13%, signal=46%
GOBP_NICOTINAMIDE_NUCLEOTIDE_BIOSYNTHETIC_PROCESS	GOBP_NICOTINAMIDE_NUCLEOTIDE_BIOSYNTHETIC_PROCESS	Details ...	15	0.766132	1.89471	0	0.141789	0.466	2236	tags=40%, list=11%, signal=45%
GOBP_CARDIAC_MUSCLE_CELL_ACTION_POTENTIAL_INVOLVED_IN_CONTRACTION	GOBP_CARDIAC_MUSCLE_CELL_ACTION_POTENTIAL_INVOLVED_IN_CONTRACTION	Details ...	42	0.593484	1.88354	0	0.141169	0.534	3126	tags=43%, list=16%, signal=51%
GOBP_NEGATIVE_REGULATION_OF_INTERLEUKIN_10_PRODUCTION	GOBP_NEGATIVE_REGULATION_OF_INTERLEUKIN_10_PRODUCTION	Details ...	18	0.711492	1.86584	0	0.165842	0.634	869	tags=28%, list=4%, signal=29%
GOBP_NEGATIVE_REGULATION_OF_CIRCADIAN_RHYTHM	GOBP_NEGATIVE_REGULATION_OF_CIRCADIAN_RHYTHM	Details ...	18	0.676901	1.82678	0	0.262827	0.84	974	tags=33%, list=5%, signal=35%
GOBP_PHARYNGEAL_SYSTEM_DEVELOPMENT	GOBP_PHARYNGEAL_SYSTEM_DEVELOPMENT	Details ...	30	0.615715	1.82372	0	0.244207	0.853	3367	tags=37%, list=17%, signal=44%
GOMF_DELAYED_RECTIFIER_POTASSIUM_CHANNEL_ACTIVITY	GOMF_DELAYED_RECTIFIER_POTASSIUM_CHANNEL_ACTIVITY	Details ...	26	0.627877	1.79848	0	0.313614	0.944	5080	tags=50%, list=26%, signal=67%
GOBP_REGULATION_OF_CELL_FATE_COMMITMENT	GOBP_REGULATION_OF_CELL_FATE_COMMITMENT	Details ...	40	0.560973	1.76227	0.0019305	0.456792	0.986	2802	tags=30%, list=14%, signal=35%
GOBP_XENOBIOTIC_TRANSPORT	GOBP_XENOBIOTIC_TRANSPORT	Details ...	37	0.573364	1.76205	0.00185874	0.420201	0.986	3875	tags=35%, list=20%, signal=44%
GOMF_ARP2_3_COMPLEX_BINDING	GOMF_ARP2_3_COMPLEX_BINDING	Details ...	15	0.70558	1.75955	0.00380952	0.401205	0.986	1321	tags=33%, list=7%, signal=36%
GOBP_REGULATION_OF_CELL_FATE_SPECIFICATION	GOBP_REGULATION_OF_CELL_FATE_SPECIFICATION	Details ...	26	0.61725	1.74769	0.00188324	0.431687	0.994	2488	tags=31%, list=13%, signal=35%
GOBP_MEMBRANE_REPOLARIZATION_DURING_ACTION_POTENTIAL	GOBP_MEMBRANE_REPOLARIZATION_DURING_ACTION_POTENTIAL	Details ...	19	0.649018	1.74751	0.00181159	0.403869	0.994	1148	tags=26%, list=6%, signal=28%
GOBP_NUCLEUS_LOCALIZATION	GOBP_NUCLEUS_LOCALIZATION	Details ...	39	0.556227	1.72895	0	0.472294	0.998	2245	tags=33%, list=11%, signal=38%
GOBP_POSITIVE_REGULATION_OF_NOTCH_SIGNALING_PATHWAY	GOBP_POSITIVE_REGULATION_OF_NOTCH_SIGNALING_PATHWAY	Details ...	40	0.561929	1.7274	0.00181818	0.45336	0.998	2794	tags=38%, list=14%, signal=44%
GOBP_EYE_PHOTORECEPTOR_CELL_DIFFERENTIATION	GOBP_EYE_PHOTORECEPTOR_CELL_DIFFERENTIATION	Details ...	58	0.511718	1.7226	0.00177936	0.453786	0.999	4514	tags=43%, list=23%, signal=56%
GOBP_GLYCOLIPID_CATABOLIC_PROCESS	GOBP_GLYCOLIPID_CATABOLIC_PROCESS	Details ...	16	0.663933	1.70702	0.0111111	0.520078	1	3509	tags=50%, list=18%, signal=61%
GOBP_SEQUESTERING_OF_TRIGLYCERIDE	GOBP_SEQUESTERING_OF_TRIGLYCERIDE	Details ...	18	0.655164	1.7048	0.003663	0.50689	1	2088	tags=39%, list=11%, signal=43%
GOBP_CARDIAC_MUSCLE_CELL_ACTION_POTENTIAL	GOBP_CARDIAC_MUSCLE_CELL_ACTION_POTENTIAL		61	0.501705	1.70239	0.00355872	0.495924	1	4021	tags=34%, list=20%, signal=43%
GOBP_CARBOHYDRATE_PHOSPHORYLATION	GOBP_CARBOHYDRATE_PHOSPHORYLATION		18	0.652965	1.68729	0.00551471	0.570039	1	2781	tags=44%, list=14%, signal=52%
GOBP_REGULATION_OF_EPIDERMAL_GROWTH_FACTOR_ACTIVATED_RECEPTOR_ACTIVITY	GOBP_REGULATION_OF_EPIDERMAL_GROWTH_FACTOR_ACTIVATED_RECEPTOR_ACTIVITY		28	0.576328	1.67206	0.00738007	0.646208	1	4728	tags=39%, list=24%, signal=52%
GOCC_APICAL_DENDRITE	GOCC_APICAL_DENDRITE		30	0.56323	1.66762	0.00562852	0.65004	1	2906	tags=40%, list=15%, signal=47%
GOBP_NEGATIVE_REGULATION_OF_BLOOD_CIRCULATION	GOBP_NEGATIVE_REGULATION_OF_BLOOD_CIRCULATION		29	0.565798	1.66095	0.00763359	0.672376	1	2028	tags=28%, list=10%, signal=31%
GOBP_MEMBRANE_LIPID_CATABOLIC_PROCESS	GOBP_MEMBRANE_LIPID_CATABOLIC_PROCESS		36	0.54568	1.66084	0.00954198	0.647369	1	4435	tags=42%, list=23%, signal=54%
GOBP_CARDIAC_MUSCLE_CELL_CONTRACTION	GOBP_CARDIAC_MUSCLE_CELL_CONTRACTION		68	0.478123	1.65741	0.003663	0.645754	1	3126	tags=31%, list=16%, signal=37%
GOBP_MODIFICATION_OF_POSTSYNAPTIC_ACTIN_CYTOSKELETON	GOBP_MODIFICATION_OF_POSTSYNAPTIC_ACTIN_CYTOSKELETON		19	0.616126	1.65039	0.0151515	0.671605	1	1855	tags=37%, list=9%, signal=41%
GOBP_NEGATIVE_REGULATION_OF_AUTOPHAGY	GOBP_NEGATIVE_REGULATION_OF_AUTOPHAGY		71	0.464353	1.64907	0.00193798	0.657557	1	2926	tags=28%, list=15%, signal=33%
GOBP_REGULATION_OF_VASCULOGENESIS	GOBP_REGULATION_OF_VASCULOGENESIS		15	0.644996	1.64685	0.0169811	0.650223	1	3230	tags=40%, list=16%, signal=48%
GOBP_CAMERA_TYPE_EYE_PHOTORECEPTOR_CELL_DIFFERENTIATION	GOBP_CAMERA_TYPE_EYE_PHOTORECEPTOR_CELL_DIFFERENTIATION		37	0.532325	1.64587	0.00732601	0.635486	1	4514	tags=43%, list=23%, signal=56%
GOMF_PHOSPHATIDYLCHOLINE_TRANSPORTER_ACTIVITY	GOMF_PHOSPHATIDYLCHOLINE_TRANSPORTER_ACTIVITY		20	0.60202	1.64071	0.00932836	0.648765	1	2836	tags=40%, list=14%, signal=47%
GOBP_CERAMIDE_CATABOLIC_PROCESS	GOBP_CERAMIDE_CATABOLIC_PROCESS		20	0.601217	1.63951	0.0127971	0.636899	1	4393	tags=50%, list=22%, signal=64%
GOBP_RADIAL_GLIAL_CELL_DIFFERENTIATION	GOBP_RADIAL_GLIAL_CELL_DIFFERENTIATION		16	0.652835	1.63676	0.011811	0.635172	1	2794	tags=44%, list=14%, signal=51%
GOMF_VOLTAGE_GATED_MONOATOMIC_ION_CHANNEL_ACTIVITY_INVOLVED_IN_REGULATION_OF_PRESYNAPTIC_MEMBRANE_POTENTIAL	GOMF_VOLTAGE_GATED_MONOATOMIC_ION_CHANNEL_ACTIVITY_INVOLVED_IN_REGULATION_OF_PRESYNAPTIC_MEMBRANE_POTENTIAL		15	0.630458	1.62805	0.0166976	0.675285	1	2799	tags=53%, list=14%, signal=62%
GOBP_TRNA_WOBBLE_BASE_MODIFICATION	GOBP_TRNA_WOBBLE_BASE_MODIFICATION		17	0.613652	1.62216	0.0234375	0.696183	1	5407	tags=53%, list=27%, signal=73%
GOBP_REGULATION_OF_SEQUESTERING_OF_TRIGLYCERIDE	GOBP_REGULATION_OF_SEQUESTERING_OF_TRIGLYCERIDE		15	0.632286	1.61914	0.0240481	0.698322	1	2088	tags=33%, list=11%, signal=37%
GOBP_POSITIVE_REGULATION_OF_TORC1_SIGNALING	GOBP_POSITIVE_REGULATION_OF_TORC1_SIGNALING		22	0.590367	1.61623	0.00934579	0.698272	1	5516	tags=59%, list=28%, signal=82%
GOBP_SKELETAL_MUSCLE_CELL_DIFFERENTIATION	GOBP_SKELETAL_MUSCLE_CELL_DIFFERENTIATION		80	0.444159	1.61042	0.00177305	0.721673	1	3562	tags=33%, list=18%, signal=40%
GOBP_POSITIVE_REGULATION_OF_SIGNALING_RECEPTOR_ACTIVITY	GOBP_POSITIVE_REGULATION_OF_SIGNALING_RECEPTOR_ACTIVITY		43	0.505741	1.6044	0.0114943	0.747146	1	2656	tags=30%, list=14%, signal=35%
GOBP_STRIATUM_DEVELOPMENT	GOBP_STRIATUM_DEVELOPMENT		19	0.591538	1.60115	0.0170778	0.752509	1	1539	tags=26%, list=8%, signal=29%
GOBP_RRNA_TRANSCRIPTION	GOBP_RRNA_TRANSCRIPTION		33	0.531288	1.60085	0.00754717	0.736619	1	2003	tags=24%, list=10%, signal=27%
GOBP_GONADOTROPIN_SECRETION	GOBP_GONADOTROPIN_SECRETION		16	0.637216	1.59874	0.0306513	0.734478	1	2390	tags=38%, list=12%, signal=43%
GOBP_MESENCHYMAL_CELL_MIGRATION	GOBP_MESENCHYMAL_CELL_MIGRATION		63	0.46277	1.59616	0.00720721	0.735921	1	2807	tags=25%, list=14%, signal=30%
GOBP_MESODERMAL_CELL_FATE_COMMITMENT	GOBP_MESODERMAL_CELL_FATE_COMMITMENT		17	0.616158	1.58938	0.0225989	0.767011	1	2526	tags=35%, list=13%, signal=40%
GOBP_REGULATION_OF_CLATHRIN_DEPENDENT_ENDOCYTOSIS	GOBP_REGULATION_OF_CLATHRIN_DEPENDENT_ENDOCYTOSIS		18	0.607448	1.58707	0.0132075	0.766532	1	5085	tags=61%, list=26%, signal=82%
GOBP_REGULATION_OF_CIRCADIAN_RHYTHM	GOBP_REGULATION_OF_CIRCADIAN_RHYTHM		123	0.412514	1.5863	0.0036036	0.755118	1	2505	tags=27%, list=13%, signal=31%
GOBP_RESPONSE_TO_AMINE	GOBP_RESPONSE_TO_AMINE		23	0.568857	1.58524	0.0111111	0.74637	1	1219	tags=22%, list=6%, signal=23%
GOBP_GLUTAMINE_METABOLIC_PROCESS	GOBP_GLUTAMINE_METABOLIC_PROCESS		23	0.573612	1.58511	0.0224719	0.732041	1	2848	tags=30%, list=14%, signal=36%
GOBP_REGULATION_OF_POSITIVE_CHEMOTAXIS	GOBP_REGULATION_OF_POSITIVE_CHEMOTAXIS		25	0.559867	1.5847	0.0192678	0.719723	1	1920	tags=20%, list=10%, signal=22%
GOBP_MANNOSYLATION	GOBP_MANNOSYLATION		17	0.620963	1.58119	0.00938086	0.730012	1	1141	tags=29%, list=6%, signal=31%
GOBP_SISTER_CHROMATID_COHESION	GOBP_SISTER_CHROMATID_COHESION		48	0.482441	1.57854	0.0110497	0.733669	1	1153	tags=23%, list=6%, signal=24%
GOBP_NEGATIVE_REGULATION_OF_COLLAGEN_METABOLIC_PROCESS	GOBP_NEGATIVE_REGULATION_OF_COLLAGEN_METABOLIC_PROCESS		19	0.607315	1.57676	0.0205224	0.732201	1	3186	tags=32%, list=16%, signal=38%
GOBP_REGULATION_OF_SYNAPTIC_VESICLE_MEMBRANE_ORGANIZATION	GOBP_REGULATION_OF_SYNAPTIC_VESICLE_MEMBRANE_ORGANIZATION		17	0.596772	1.56993	0.0302491	0.765031	1	5678	tags=53%, list=29%, signal=74%
GOBP_CARDIAC_CONDUCTION	GOBP_CARDIAC_CONDUCTION		68	0.455477	1.56894	0.00350263	0.758519	1	2028	tags=22%, list=10%, signal=25%
GOBP_REGULATION_OF_SKELETAL_MUSCLE_CELL_DIFFERENTIATION	GOBP_REGULATION_OF_SKELETAL_MUSCLE_CELL_DIFFERENTIATION		21	0.574229	1.56647	0.0215054	0.762818	1	3562	tags=48%, list=18%, signal=58%
GOBP_RESPONSE_TO_YEAST	GOBP_RESPONSE_TO_YEAST		17	0.607782	1.56299	0.023166	0.773383	1	1243	tags=24%, list=6%, signal=25%
GOMF_PROTEIN_MEMBRANE_ADAPTOR_ACTIVITY	GOMF_PROTEIN_MEMBRANE_ADAPTOR_ACTIVITY		22	0.558269	1.55889	0.0260708	0.788368	1	1184	tags=27%, list=6%, signal=29%
GOBP_CARDIAC_MUSCLE_CELL_MEMBRANE_REPOLARIZATION	GOBP_CARDIAC_MUSCLE_CELL_MEMBRANE_REPOLARIZATION		31	0.518171	1.55824	0.0148148	0.779541	1	2784	tags=35%, list=14%, signal=41%
GOBP_REGULATION_OF_NOTCH_SIGNALING_PATHWAY	GOBP_REGULATION_OF_NOTCH_SIGNALING_PATHWAY		82	0.431187	1.55738	0.00175131	0.77255	1	3521	tags=33%, list=18%, signal=40%
GOBP_NEGATIVE_REGULATION_OF_CATECHOLAMINE_SECRETION	GOBP_NEGATIVE_REGULATION_OF_CATECHOLAMINE_SECRETION		16	0.620352	1.55605	0.0187266	0.769177	1	4123	tags=38%, list=21%, signal=47%
GOBP_REGULATION_OF_HEPATOCYTE_PROLIFERATION	GOBP_REGULATION_OF_HEPATOCYTE_PROLIFERATION		25	0.536042	1.55424	0.0388889	0.768675	1	1632	tags=16%, list=8%, signal=17%
GOBP_RECEPTOR_RECYCLING	GOBP_RECEPTOR_RECYCLING		50	0.475727	1.55207	0.0132075	0.770605	1	3274	tags=28%, list=17%, signal=34%
GOBP_RESPONSE_TO_MAGNESIUM_ION	GOBP_RESPONSE_TO_MAGNESIUM_ION		15	0.616351	1.54803	0.0300752	0.786286	1	1986	tags=40%, list=10%, signal=44%
GOBP_VASCULAR_ENDOTHELIAL_GROWTH_FACTOR_RECEPTOR_SIGNALING_PATHWAY	GOBP_VASCULAR_ENDOTHELIAL_GROWTH_FACTOR_RECEPTOR_SIGNALING_PATHWAY		46	0.475311	1.54633	0.00931099	0.785811	1	2727	tags=26%, list=14%, signal=30%
GOMF_FAD_BINDING	GOMF_FAD_BINDING		41	0.492124	1.54623	0.0148148	0.774524	1	465	tags=17%, list=2%, signal=17%
GOBP_REGULATION_OF_TORC1_SIGNALING	GOBP_REGULATION_OF_TORC1_SIGNALING		43	0.475196	1.54214	0.00763359	0.790385	1	3110	tags=30%, list=16%, signal=36%
GOBP_CELLULAR_RESPONSE_TO_ESTROGEN_STIMULUS	GOBP_CELLULAR_RESPONSE_TO_ESTROGEN_STIMULUS		15	0.619608	1.54122	0.0247619	0.784924	1	1210	tags=27%, list=6%, signal=28%
GOBP_RETINAL_CONE_CELL_DIFFERENTIATION	GOBP_RETINAL_CONE_CELL_DIFFERENTIATION		15	0.620684	1.53867	0.0380228	0.791075	1	1223	tags=27%, list=6%, signal=28%
GOBP_DIACYLGLYCEROL_METABOLIC_PROCESS	GOBP_DIACYLGLYCEROL_METABOLIC_PROCESS		27	0.528055	1.53643	0.0275229	0.79466	1	4416	tags=44%, list=22%, signal=57%
GOMF_PHOSPHATIDYLINOSITOL_3_KINASE_REGULATOR_ACTIVITY	GOMF_PHOSPHATIDYLINOSITOL_3_KINASE_REGULATOR_ACTIVITY		19	0.573301	1.5351	0.038817	0.792298	1	4728	tags=47%, list=24%, signal=62%
GOBP_PROTEIN_DNA_COMPLEX_DISASSEMBLY	GOBP_PROTEIN_DNA_COMPLEX_DISASSEMBLY		18	0.595401	1.53466	0.0349265	0.784358	1	3607	tags=44%, list=18%, signal=54%
GOMF_ACYLGLYCEROL_O_ACYLTRANSFERASE_ACTIVITY	GOMF_ACYLGLYCEROL_O_ACYLTRANSFERASE_ACTIVITY		19	0.584166	1.53273	0.023622	0.786384	1	1896	tags=32%, list=10%, signal=35%
GOBP_HEART_FIELD_SPECIFICATION	GOBP_HEART_FIELD_SPECIFICATION		16	0.602274	1.53247	0.0246212	0.777359	1	2526	tags=38%, list=13%, signal=43%
GOBP_REGULATION_OF_HEART_RATE_BY_CARDIAC_CONDUCTION	GOBP_REGULATION_OF_HEART_RATE_BY_CARDIAC_CONDUCTION		38	0.492213	1.53024	0.0179856	0.781706	1	1900	tags=24%, list=10%, signal=26%
GOBP_EMBRYONIC_HEART_TUBE_DEVELOPMENT	GOBP_EMBRYONIC_HEART_TUBE_DEVELOPMENT		90	0.415148	1.5284	0.003861	0.783567	1	3640	tags=33%, list=19%, signal=41%
GOBP_REGULATION_OF_CARDIAC_MUSCLE_CELL_ACTION_POTENTIAL	GOBP_REGULATION_OF_CARDIAC_MUSCLE_CELL_ACTION_POTENTIAL		29	0.514813	1.52831	0.03125	0.774024	1	3739	tags=31%, list=19%, signal=38%
GOBP_CELL_PROLIFERATION_IN_FOREBRAIN	GOBP_CELL_PROLIFERATION_IN_FOREBRAIN		33	0.509348	1.52779	0.0390071	0.767843	1	2062	tags=27%, list=10%, signal=30%
GOBP_NEGATIVE_REGULATION_OF_GLYCOLYTIC_PROCESS	GOBP_NEGATIVE_REGULATION_OF_GLYCOLYTIC_PROCESS		20	0.556028	1.52773	0.0390625	0.758543	1	3562	tags=40%, list=18%, signal=49%
GOBP_REGULATION_OF_PODOSOME_ASSEMBLY	GOBP_REGULATION_OF_PODOSOME_ASSEMBLY		16	0.600708	1.52618	0.0419162	0.758334	1	3278	tags=44%, list=17%, signal=52%
GOBP_ENDOCRINE_PROCESS	GOBP_ENDOCRINE_PROCESS		108	0.407957	1.52612	0.005386	0.749353	1	2478	tags=24%, list=13%, signal=27%
GOBP_CELLULAR_RESPONSE_TO_ACID_CHEMICAL	GOBP_CELLULAR_RESPONSE_TO_ACID_CHEMICAL		75	0.434296	1.52489	0.00362976	0.747738	1	3503	tags=35%, list=18%, signal=42%
GOBP_POSITIVE_REGULATION_OF_ERBB_SIGNALING_PATHWAY	GOBP_POSITIVE_REGULATION_OF_ERBB_SIGNALING_PATHWAY		35	0.498339	1.52382	0.018797	0.745188	1	2101	tags=34%, list=11%, signal=38%
GOBP_NEGATIVE_REGULATION_OF_STEM_CELL_PROLIFERATION	GOBP_NEGATIVE_REGULATION_OF_STEM_CELL_PROLIFERATION		23	0.53826	1.52363	0.0404624	0.737435	1	3847	tags=30%, list=20%, signal=38%
MP_INCREASED_LUNG_ADENOMA_INCIDENCE	MP_INCREASED_LUNG_ADENOMA_INCIDENCE		33	0.499992	1.52122	0.0169492	0.743367	1	2329	tags=27%, list=12%, signal=31%
GOBP_PODOSOME_ASSEMBLY	GOBP_PODOSOME_ASSEMBLY		23	0.543631	1.52045	0.0271248	0.73905	1	1116	tags=22%, list=6%, signal=23%
GOBP_MITOTIC_SPINDLE_ASSEMBLY	GOBP_MITOTIC_SPINDLE_ASSEMBLY		66	0.439421	1.52043	0.00986193	0.73067	1	2924	tags=30%, list=15%, signal=35%
GOBP_REGULATION_OF_CARDIAC_MUSCLE_CELL_CONTRACTION	GOBP_REGULATION_OF_CARDIAC_MUSCLE_CELL_CONTRACTION		37	0.495457	1.52022	0.025	0.723686	1	2930	tags=27%, list=15%, signal=32%
GOCC_PARALLEL_FIBER_TO_PURKINJE_CELL_SYNAPSE	GOCC_PARALLEL_FIBER_TO_PURKINJE_CELL_SYNAPSE		36	0.490448	1.5132	0.0187617	0.759153	1	3880	tags=36%, list=20%, signal=45%
GOBP_DOPAMINE_SECRETION	GOBP_DOPAMINE_SECRETION		43	0.473486	1.50907	0.0171103	0.777468	1	2536	tags=21%, list=13%, signal=24%
GOBP_NEGATIVE_REGULATION_OF_PRODUCTION_OF_MOLECULAR_MEDIATOR_OF_IMMUNE_RESPONSE	GOBP_NEGATIVE_REGULATION_OF_PRODUCTION_OF_MOLECULAR_MEDIATOR_OF_IMMUNE_RESPONSE		45	0.464411	1.50696	0.03125	0.782495	1	3019	tags=31%, list=15%, signal=37%
GOBP_ACTION_POTENTIAL	GOBP_ACTION_POTENTIAL		149	0.383603	1.50642	0.00171233	0.777303	1	2947	tags=26%, list=15%, signal=31%
GOBP_FOREBRAIN_GENERATION_OF_NEURONS	GOBP_FOREBRAIN_GENERATION_OF_NEURONS		63	0.433736	1.50401	0.0113208	0.783909	1	4896	tags=41%, list=25%, signal=55%
GOBP_NEGATIVE_REGULATION_OF_SODIUM_ION_TRANSMEMBRANE_TRANSPORT	GOBP_NEGATIVE_REGULATION_OF_SODIUM_ION_TRANSMEMBRANE_TRANSPORT		16	0.586688	1.503	0.0521235	0.781888	1	1738	tags=38%, list=9%, signal=41%
GOBP_RENAL_SYSTEM_PROCESS_INVOLVED_IN_REGULATION_OF_SYSTEMIC_ARTERIAL_BLOOD_PRESSURE	GOBP_RENAL_SYSTEM_PROCESS_INVOLVED_IN_REGULATION_OF_SYSTEMIC_ARTERIAL_BLOOD_PRESSURE		28	0.517806	1.50217	0.0343511	0.778751	1	4123	tags=36%, list=21%, signal=45%
GOBP_REGULATION_OF_MEMBRANE_INVAGINATION	GOBP_REGULATION_OF_MEMBRANE_INVAGINATION		19	0.565019	1.49906	0.0581614	0.789879	1	2844	tags=37%, list=14%, signal=43%
GOBP_REGULATION_OF_ACTOMYOSIN_STRUCTURE_ORGANIZATION	GOBP_REGULATION_OF_ACTOMYOSIN_STRUCTURE_ORGANIZATION		105	0.402219	1.49811	0.00743494	0.787995	1	3681	tags=30%, list=19%, signal=37%
GOBP_POSITIVE_REGULATION_OF_ACTIN_FILAMENT_BUNDLE_ASSEMBLY	GOBP_POSITIVE_REGULATION_OF_ACTIN_FILAMENT_BUNDLE_ASSEMBLY		65	0.435547	1.49721	0.0117417	0.785447	1	3626	tags=28%, list=18%, signal=34%
GOBP_REGULATION_OF_BICELLULAR_TIGHT_JUNCTION_ASSEMBLY	GOBP_REGULATION_OF_BICELLULAR_TIGHT_JUNCTION_ASSEMBLY		24	0.54086	1.4971	0.0304659	0.77824	1	2699	tags=29%, list=14%, signal=34%
GOBP_CELLULAR_RESPONSE_TO_LIGHT_STIMULUS	GOBP_CELLULAR_RESPONSE_TO_LIGHT_STIMULUS		108	0.402878	1.49615	0.00773694	0.776173	1	4409	tags=32%, list=22%, signal=42%
GOBP_REGULATION_OF_CARDIAC_MUSCLE_CELL_MEMBRANE_REPOLARIZATION	GOBP_REGULATION_OF_CARDIAC_MUSCLE_CELL_MEMBRANE_REPOLARIZATION		26	0.524126	1.49593	0.0250965	0.769891	1	2784	tags=35%, list=14%, signal=40%
GOBP_REGULATION_OF_ACTIN_FILAMENT_BASED_MOVEMENT	GOBP_REGULATION_OF_ACTIN_FILAMENT_BASED_MOVEMENT		45	0.464802	1.49333	0.0219378	0.778851	1	2245	tags=22%, list=11%, signal=25%
GOBP_NEGATIVE_REGULATION_OF_AXON_EXTENSION_INVOLVED_IN_AXON_GUIDANCE	GOBP_NEGATIVE_REGULATION_OF_AXON_EXTENSION_INVOLVED_IN_AXON_GUIDANCE		26	0.523323	1.48983	0.038835	0.793429	1	3564	tags=35%, list=18%, signal=42%
GOBP_POSITIVE_REGULATION_OF_CYTOKINESIS	GOBP_POSITIVE_REGULATION_OF_CYTOKINESIS		38	0.481058	1.48955	0.0203704	0.787488	1	3906	tags=32%, list=20%, signal=39%
GOCC_MIDBODY	GOCC_MIDBODY		158	0.378969	1.48851	0.0034965	0.786565	1	2734	tags=21%, list=14%, signal=24%
GOBP_PLASMA_MEMBRANE_ORGANIZATION	GOBP_PLASMA_MEMBRANE_ORGANIZATION		157	0.377199	1.48265	0.00381679	0.815714	1	4092	tags=31%, list=21%, signal=38%
GOMF_XENOBIOTIC_TRANSMEMBRANE_TRANSPORTER_ACTIVITY	GOMF_XENOBIOTIC_TRANSMEMBRANE_TRANSPORTER_ACTIVITY		33	0.482278	1.48264	0.0164835	0.808266	1	3416	tags=30%, list=17%, signal=37%
GOBP_HEART_VALVE_FORMATION	GOBP_HEART_VALVE_FORMATION		15	0.591498	1.48164	0.0725191	0.806854	1	1719	tags=27%, list=9%, signal=29%
GOMF_STEROID_DEHYDROGENASE_ACTIVITY	GOMF_STEROID_DEHYDROGENASE_ACTIVITY		45	0.462912	1.48142	0.0241796	0.8007	1	3862	tags=31%, list=20%, signal=39%
GOMF_SEMAPHORIN_RECEPTOR_BINDING	GOMF_SEMAPHORIN_RECEPTOR_BINDING		20	0.534578	1.4808	0.0357143	0.797329	1	3564	tags=35%, list=18%, signal=43%
GOBP_COCHLEA_DEVELOPMENT	GOBP_COCHLEA_DEVELOPMENT		47	0.458096	1.48033	0.0281955	0.793148	1	5161	tags=45%, list=26%, signal=60%
GOBP_MEMBRANE_REPOLARIZATION	GOBP_MEMBRANE_REPOLARIZATION		45	0.460056	1.4751	0.0250482	0.818614	1	2784	tags=29%, list=14%, signal=34%
GOBP_RESPONSE_TO_AMINO_ACID_STARVATION	GOBP_RESPONSE_TO_AMINO_ACID_STARVATION		48	0.453402	1.47483	0.0237154	0.813024	1	3043	tags=31%, list=15%, signal=37%
GOBP_ACTIN_MEDIATED_CELL_CONTRACTION	GOBP_ACTIN_MEDIATED_CELL_CONTRACTION		94	0.401461	1.47459	0.018315	0.807298	1	3126	tags=26%, list=16%, signal=30%
GOBP_ANTIVIRAL_INNATE_IMMUNE_RESPONSE	GOBP_ANTIVIRAL_INNATE_IMMUNE_RESPONSE		27	0.502325	1.4715	0.0362595	0.819418	1	4625	tags=37%, list=24%, signal=48%
GOBP_VASCULAR_WOUND_HEALING	GOBP_VASCULAR_WOUND_HEALING		17	0.573156	1.47133	0.0519231	0.813517	1	2192	tags=35%, list=11%, signal=40%
GOBP_MYOBLAST_MIGRATION	GOBP_MYOBLAST_MIGRATION		15	0.585451	1.47105	0.0613383	0.808359	1	3367	tags=33%, list=17%, signal=40%
GOBP_KERATINOCYTE_PROLIFERATION	GOBP_KERATINOCYTE_PROLIFERATION		59	0.438198	1.47052	0.0232558	0.804863	1	1950	tags=22%, list=10%, signal=24%
GOBP_REGULATION_OF_SIGNALING_RECEPTOR_ACTIVITY	GOBP_REGULATION_OF_SIGNALING_RECEPTOR_ACTIVITY		135	0.37753	1.46866	0.00512821	0.80912	1	4560	tags=31%, list=23%, signal=40%
GOBP_PEPTIDE_HORMONE_PROCESSING	GOBP_PEPTIDE_HORMONE_PROCESSING		24	0.51472	1.46842	0.0428305	0.803832	1	1878	tags=25%, list=10%, signal=28%
GOMF_FOLIC_ACID_BINDING	GOMF_FOLIC_ACID_BINDING		15	0.59749	1.46768	0.054902	0.801499	1	3280	tags=47%, list=17%, signal=56%
MP_INCREASED_TUMOR_NECROSIS_FACTOR_SECRETION	MP_INCREASED_TUMOR_NECROSIS_FACTOR_SECRETION		114	0.384402	1.46756	0.00902527	0.795628	1	2974	tags=27%, list=15%, signal=32%
GOBP_RECEPTOR_METABOLIC_PROCESS	GOBP_RECEPTOR_METABOLIC_PROCESS		78	0.412066	1.46499	0.00720721	0.804889	1	3274	tags=28%, list=17%, signal=34%
MP_ABNORMAL_TUMOR_VASCULARIZATION	MP_ABNORMAL_TUMOR_VASCULARIZATION		26	0.499855	1.4639	0.0403846	0.804701	1	4210	tags=42%, list=21%, signal=54%
GOMF_ABC_TYPE_XENOBIOTIC_TRANSPORTER_ACTIVITY	GOMF_ABC_TYPE_XENOBIOTIC_TRANSPORTER_ACTIVITY		17	0.561477	1.45975	0.0546139	0.824447	1	3257	tags=29%, list=17%, signal=35%
GOBP_EYE_PHOTORECEPTOR_CELL_DEVELOPMENT	GOBP_EYE_PHOTORECEPTOR_CELL_DEVELOPMENT		41	0.463142	1.45872	0.0496323	0.824467	1	4514	tags=39%, list=23%, signal=51%
GOMF_MAP_KINASE_KINASE_ACTIVITY	GOMF_MAP_KINASE_KINASE_ACTIVITY		15	0.584931	1.45626	0.0651341	0.833839	1	3245	tags=40%, list=16%, signal=48%
GOCC_ESC_E_Z_COMPLEX	GOCC_ESC_E_Z_COMPLEX		15	0.570701	1.45602	0.0741445	0.828939	1	1559	tags=33%, list=8%, signal=36%
GOBP_REGULATION_OF_MEMBRANE_REPOLARIZATION	GOBP_REGULATION_OF_MEMBRANE_REPOLARIZATION		34	0.487153	1.45582	0.0356473	0.823653	1	2784	tags=29%, list=14%, signal=34%
GOBP_REGULATION_OF_FIBROBLAST_APOPTOTIC_PROCESS	GOBP_REGULATION_OF_FIBROBLAST_APOPTOTIC_PROCESS		23	0.516937	1.45507	0.0731261	0.821799	1	1041	tags=22%, list=5%, signal=23%
GOBP_REGULATION_OF_ERBB_SIGNALING_PATHWAY	GOBP_REGULATION_OF_ERBB_SIGNALING_PATHWAY		76	0.412261	1.45206	0.0166667	0.834587	1	4082	tags=33%, list=21%, signal=41%
GOBP_GABAERGIC_NEURON_DIFFERENTIATION	GOBP_GABAERGIC_NEURON_DIFFERENTIATION		20	0.540875	1.44876	0.0563107	0.848694	1	3811	tags=40%, list=19%, signal=50%
GOBP_CYTOPLASMIC_TRANSLATIONAL_INITIATION	GOBP_CYTOPLASMIC_TRANSLATIONAL_INITIATION		26	0.503568	1.44777	0.0692308	0.84858	1	1101	tags=23%, list=6%, signal=24%
GOBP_PARASYMPATHETIC_NERVOUS_SYSTEM_DEVELOPMENT	GOBP_PARASYMPATHETIC_NERVOUS_SYSTEM_DEVELOPMENT		22	0.521031	1.44726	0.0772201	0.845418	1	3367	tags=36%, list=17%, signal=44%
GOMF_ADENYLYLTRANSFERASE_ACTIVITY	GOMF_ADENYLYLTRANSFERASE_ACTIVITY		28	0.49207	1.44562	0.0641509	0.849719	1	1666	tags=21%, list=8%, signal=23%
GOMF_NUCLEAR_ANDROGEN_RECEPTOR_BINDING	GOMF_NUCLEAR_ANDROGEN_RECEPTOR_BINDING		33	0.472234	1.44518	0.0437376	0.84624	1	3824	tags=36%, list=19%, signal=45%
GOBP_AMYLOID_FIBRIL_FORMATION	GOBP_AMYLOID_FIBRIL_FORMATION		28	0.50344	1.4446	0.0589319	0.843785	1	2920	tags=25%, list=15%, signal=29%
GOBP_OVULATION	GOBP_OVULATION		22	0.526085	1.44424	0.0495238	0.840229	1	1098	tags=23%, list=6%, signal=24%
GOBP_REGULATION_OF_INCLUSION_BODY_ASSEMBLY	GOBP_REGULATION_OF_INCLUSION_BODY_ASSEMBLY		18	0.556237	1.44299	0.0643275	0.84176	1	2924	tags=28%, list=15%, signal=33%
GOMF_5_3_EXONUCLEASE_ACTIVITY	GOMF_5_3_EXONUCLEASE_ACTIVITY		17	0.565728	1.44282	0.0660194	0.836678	1	1495	tags=29%, list=8%, signal=32%
GOBP_NEGATIVE_REGULATION_OF_MONOATOMIC_ION_TRANSMEMBRANE_TRANSPORT	GOBP_NEGATIVE_REGULATION_OF_MONOATOMIC_ION_TRANSMEMBRANE_TRANSPORT		109	0.386771	1.4403	0.00877193	0.846904	1	2245	tags=20%, list=11%, signal=23%
GOBP_MICROVILLUS_ORGANIZATION	GOBP_MICROVILLUS_ORGANIZATION		26	0.505658	1.4392	0.0522244	0.84758	1	2281	tags=35%, list=12%, signal=39%
GOBP_KERATINOCYTE_MIGRATION	GOBP_KERATINOCYTE_MIGRATION		19	0.536327	1.43875	0.0669078	0.844468	1	1898	tags=32%, list=10%, signal=35%
GOBP_BILE_ACID_AND_BILE_SALT_TRANSPORT	GOBP_BILE_ACID_AND_BILE_SALT_TRANSPORT		28	0.496933	1.43779	0.0536779	0.844373	1	2540	tags=32%, list=13%, signal=37%
GOBP_DOPAMINE_TRANSPORT	GOBP_DOPAMINE_TRANSPORT		58	0.428941	1.437	0.0379061	0.843206	1	2536	tags=21%, list=13%, signal=24%
GOMF_MODIFIED_AMINO_ACID_BINDING	GOMF_MODIFIED_AMINO_ACID_BINDING		89	0.398969	1.43435	0.0131579	0.853731	1	2114	tags=20%, list=11%, signal=23%
GOBP_MODIFICATION_OF_POSTSYNAPTIC_STRUCTURE	GOBP_MODIFICATION_OF_POSTSYNAPTIC_STRUCTURE		33	0.477049	1.43362	0.0586081	0.852639	1	1855	tags=27%, list=9%, signal=30%
GOBP_PALLIUM_DEVELOPMENT	GOBP_PALLIUM_DEVELOPMENT		160	0.367975	1.43328	0.0140351	0.848983	1	3845	tags=28%, list=20%, signal=35%
GOBP_CELLULAR_RESPONSE_TO_UV	GOBP_CELLULAR_RESPONSE_TO_UV		88	0.390314	1.4331	0.0166976	0.844443	1	4409	tags=32%, list=22%, signal=41%
GOBP_LYMPHOID_PROGENITOR_CELL_DIFFERENTIATION	GOBP_LYMPHOID_PROGENITOR_CELL_DIFFERENTIATION		24	0.499717	1.43213	0.0681818	0.844338	1	2794	tags=38%, list=14%, signal=44%
GOMF_EXORIBONUCLEASE_ACTIVITY	GOMF_EXORIBONUCLEASE_ACTIVITY		33	0.466373	1.43091	0.0671506	0.845974	1	3611	tags=33%, list=18%, signal=41%
GOBP_MICROVILLUS_ASSEMBLY	GOBP_MICROVILLUS_ASSEMBLY		20	0.544977	1.43023	0.0816697	0.844584	1	2281	tags=40%, list=12%, signal=45%
GOBP_REGULATION_OF_AUTOPHAGY_OF_MITOCHONDRION	GOBP_REGULATION_OF_AUTOPHAGY_OF_MITOCHONDRION		25	0.512454	1.42712	0.0492424	0.858341	1	2818	tags=28%, list=14%, signal=33%
GOBP_ACTIN_FILAMENT_BASED_MOVEMENT	GOBP_ACTIN_FILAMENT_BASED_MOVEMENT		120	0.371358	1.42665	0.0106007	0.855576	1	3165	tags=24%, list=16%, signal=29%
GOCC_HISTONE_METHYLTRANSFERASE_COMPLEX	GOCC_HISTONE_METHYLTRANSFERASE_COMPLEX		65	0.411699	1.42663	0.0170455	0.850213	1	2272	tags=22%, list=12%, signal=24%
GOBP_REGULATION_OF_POTASSIUM_ION_TRANSPORT	GOBP_REGULATION_OF_POTASSIUM_ION_TRANSPORT		116	0.375824	1.42617	0.0199275	0.847639	1	2844	tags=24%, list=14%, signal=28%
GOBP_ENTEROENDOCRINE_CELL_DIFFERENTIATION	GOBP_ENTEROENDOCRINE_CELL_DIFFERENTIATION		37	0.459969	1.42573	0.0444444	0.844835	1	5124	tags=43%, list=26%, signal=58%
GOBP_SOMATIC_STEM_CELL_DIVISION	GOBP_SOMATIC_STEM_CELL_DIVISION		16	0.554687	1.42484	0.0761905	0.845095	1	1864	tags=19%, list=9%, signal=21%
GOMF_PROTEIN_HORMONE_RECEPTOR_ACTIVITY	GOMF_PROTEIN_HORMONE_RECEPTOR_ACTIVITY		20	0.522639	1.42462	0.0718232	0.841057	1	2317	tags=25%, list=12%, signal=28%
GOBP_TORC1_SIGNALING	GOBP_TORC1_SIGNALING		54	0.427731	1.4238	0.0441989	0.84087	1	3110	tags=28%, list=16%, signal=33%
GOBP_DEVELOPMENT_OF_PRIMARY_FEMALE_SEXUAL_CHARACTERISTICS	GOBP_DEVELOPMENT_OF_PRIMARY_FEMALE_SEXUAL_CHARACTERISTICS		118	0.373312	1.42364	0.0127971	0.836596	1	3040	tags=24%, list=15%, signal=28%
GOBP_REGULATION_OF_SYSTEMIC_ARTERIAL_BLOOD_PRESSURE_BY_HORMONE	GOBP_REGULATION_OF_SYSTEMIC_ARTERIAL_BLOOD_PRESSURE_BY_HORMONE		45	0.441255	1.42269	0.0417457	0.837191	1	2478	tags=24%, list=13%, signal=28%
GOBP_ALDEHYDE_BIOSYNTHETIC_PROCESS	GOBP_ALDEHYDE_BIOSYNTHETIC_PROCESS		17	0.539173	1.42134	0.0586081	0.840289	1	1557	tags=18%, list=8%, signal=19%
GOBP_LIVER_MORPHOGENESIS	GOBP_LIVER_MORPHOGENESIS		35	0.463471	1.4206	0.0520646	0.839658	1	3681	tags=23%, list=19%, signal=28%
GOBP_NEGATIVE_REGULATION_OF_TRANSMEMBRANE_TRANSPORT	GOBP_NEGATIVE_REGULATION_OF_TRANSMEMBRANE_TRANSPORT		139	0.36976	1.42039	0.014652	0.836023	1	2245	tags=20%, list=11%, signal=23%
GOBP_NEGATIVE_REGULATION_OF_MUSCLE_HYPERTROPHY	GOBP_NEGATIVE_REGULATION_OF_MUSCLE_HYPERTROPHY		37	0.455165	1.42034	0.0465549	0.831321	1	1377	tags=19%, list=7%, signal=20%
GOBP_PREPULSE_INHIBITION	GOBP_PREPULSE_INHIBITION		19	0.528492	1.41973	0.0665399	0.830262	1	4345	tags=47%, list=22%, signal=61%
GOMF_PHOSPHOLIPASE_C_ACTIVITY	GOMF_PHOSPHOLIPASE_C_ACTIVITY		18	0.548576	1.41935	0.0767717	0.827598	1	1954	tags=28%, list=10%, signal=31%
GOBP_POSITIVE_REGULATION_OF_NEURON_APOPTOTIC_PROCESS	GOBP_POSITIVE_REGULATION_OF_NEURON_APOPTOTIC_PROCESS		85	0.397277	1.41852	0.0117845	0.827861	1	1430	tags=15%, list=7%, signal=16%
GOCC_VOLTAGE_GATED_POTASSIUM_CHANNEL_COMPLEX	GOCC_VOLTAGE_GATED_POTASSIUM_CHANNEL_COMPLEX		76	0.398358	1.41789	0.0243446	0.826825	1	2183	tags=20%, list=11%, signal=22%
GOBP_PHOTORECEPTOR_CELL_DIFFERENTIATION	GOBP_PHOTORECEPTOR_CELL_DIFFERENTIATION		76	0.405684	1.41763	0.0237226	0.823516	1	4667	tags=37%, list=24%, signal=48%
GOBP_NEGATIVE_REGULATION_OF_NUCLEOTIDE_METABOLIC_PROCESS	GOBP_NEGATIVE_REGULATION_OF_NUCLEOTIDE_METABOLIC_PROCESS		27	0.491767	1.41746	0.0623782	0.819769	1	4478	tags=41%, list=23%, signal=53%
GOBP_REGULATION_OF_NUCLEOCYTOPLASMIC_TRANSPORT	GOBP_REGULATION_OF_NUCLEOCYTOPLASMIC_TRANSPORT		126	0.370211	1.41686	0.0192644	0.818861	1	3324	tags=29%, list=17%, signal=34%
GOBP_VENTRICULAR_TRABECULA_MYOCARDIUM_MORPHOGENESIS	GOBP_VENTRICULAR_TRABECULA_MYOCARDIUM_MORPHOGENESIS		16	0.554216	1.41675	0.0776173	0.814874	1	4616	tags=50%, list=23%, signal=65%
GOBP_POSITIVE_REGULATION_OF_CATECHOLAMINE_SECRETION	GOBP_POSITIVE_REGULATION_OF_CATECHOLAMINE_SECRETION		18	0.541978	1.41514	0.0738636	0.819885	1	2705	tags=33%, list=14%, signal=39%
GOBP_TYPE_B_PANCREATIC_CELL_DEVELOPMENT	GOBP_TYPE_B_PANCREATIC_CELL_DEVELOPMENT		21	0.512075	1.41286	0.0762082	0.829228	1	4981	tags=48%, list=25%, signal=64%
GOMF_DICARBOXYLIC_ACID_TRANSMEMBRANE_TRANSPORTER_ACTIVITY	GOMF_DICARBOXYLIC_ACID_TRANSMEMBRANE_TRANSPORTER_ACTIVITY		29	0.477527	1.41283	0.0438757	0.824731	1	3280	tags=34%, list=17%, signal=41%
GOBP_NEGATIVE_REGULATION_OF_TRANSPORTER_ACTIVITY	GOBP_NEGATIVE_REGULATION_OF_TRANSPORTER_ACTIVITY		88	0.38958	1.41252	0.0265655	0.821823	1	2930	tags=23%, list=15%, signal=27%
GOMF_TRANSFERASE_ACTIVITY_TRANSFERRING_NITROGENOUS_GROUPS	GOMF_TRANSFERASE_ACTIVITY_TRANSFERRING_NITROGENOUS_GROUPS		22	0.511335	1.41218	0.0630975	0.819189	1	4317	tags=41%, list=22%, signal=52%
GOMF_CARBOHYDRATE_KINASE_ACTIVITY	GOMF_CARBOHYDRATE_KINASE_ACTIVITY		20	0.515108	1.41208	0.0728972	0.815155	1	2781	tags=30%, list=14%, signal=35%
GOCC_SECONDARY_LYSOSOME	GOCC_SECONDARY_LYSOSOME		17	0.549554	1.41134	0.0722022	0.815156	1	692	tags=18%, list=4%, signal=18%
GOBP_ACTIVATION_OF_GTPASE_ACTIVITY	GOBP_ACTIVATION_OF_GTPASE_ACTIVITY		98	0.384561	1.41097	0.0208696	0.812753	1	4394	tags=36%, list=22%, signal=46%
GOMF_OXIDOREDUCTASE_ACTIVITY_ACTING_ON_CH_OR_CH2_GROUPS	GOMF_OXIDOREDUCTASE_ACTIVITY_ACTING_ON_CH_OR_CH2_GROUPS		16	0.552213	1.41061	0.0877863	0.810389	1	3230	tags=31%, list=16%, signal=37%
GOMF_TRACE_AMINE_RECEPTOR_ACTIVITY	GOMF_TRACE_AMINE_RECEPTOR_ACTIVITY		15	0.563156	1.4103	0.0877863	0.807763	1	4212	tags=40%, list=21%, signal=51%
GOBP_TRANSPOSITION	GOBP_TRANSPOSITION		22	0.497473	1.40871	0.0579439	0.812274	1	4288	tags=41%, list=22%, signal=52%
GOBP_VASCULAR_ASSOCIATED_SMOOTH_MUSCLE_CONTRACTION	GOBP_VASCULAR_ASSOCIATED_SMOOTH_MUSCLE_CONTRACTION		29	0.472787	1.40816	0.0657895	0.811075	1	3164	tags=34%, list=16%, signal=41%
GOBP_ADENYLATE_CYCLASE_ACTIVATING_ADRENERGIC_RECEPTOR_SIGNALING_PATHWAY	GOBP_ADENYLATE_CYCLASE_ACTIVATING_ADRENERGIC_RECEPTOR_SIGNALING_PATHWAY		25	0.499095	1.40805	0.059387	0.807411	1	5057	tags=48%, list=26%, signal=65%
GOBP_SIGNALING_RECEPTOR_LIGAND_PRECURSOR_PROCESSING	GOBP_SIGNALING_RECEPTOR_LIGAND_PRECURSOR_PROCESSING		30	0.478797	1.40688	0.0619308	0.81019	1	1878	tags=20%, list=10%, signal=22%
GOBP_NEGATIVE_REGULATION_OF_VIRAL_PROCESS	GOBP_NEGATIVE_REGULATION_OF_VIRAL_PROCESS		96	0.383218	1.40636	0.0242086	0.809026	1	2313	tags=23%, list=12%, signal=26%
GOBP_ENTRAINMENT_OF_CIRCADIAN_CLOCK	GOBP_ENTRAINMENT_OF_CIRCADIAN_CLOCK		24	0.496924	1.40622	0.08	0.805647	1	2110	tags=29%, list=11%, signal=33%
GOBP_SPECIFICATION_OF_ANIMAL_ORGAN_IDENTITY	GOBP_SPECIFICATION_OF_ANIMAL_ORGAN_IDENTITY		37	0.454154	1.40611	0.0515267	0.802054	1	3708	tags=32%, list=19%, signal=40%
GOBP_MODIFICATION_OF_SYNAPTIC_STRUCTURE	GOBP_MODIFICATION_OF_SYNAPTIC_STRUCTURE		40	0.44115	1.4061	0.0641509	0.797951	1	1855	tags=23%, list=9%, signal=25%
GOMF_PROLINE_RICH_REGION_BINDING	GOMF_PROLINE_RICH_REGION_BINDING		17	0.542833	1.40606	0.0767717	0.794006	1	1023	tags=18%, list=5%, signal=19%
GOBP_REGULATION_OF_ARP2_3_COMPLEX_MEDIATED_ACTIN_NUCLEATION	GOBP_REGULATION_OF_ARP2_3_COMPLEX_MEDIATED_ACTIN_NUCLEATION		20	0.520479	1.40351	0.0694184	0.804203	1	1321	tags=25%, list=7%, signal=27%
GOBP_MEGAKARYOCYTE_DEVELOPMENT	GOBP_MEGAKARYOCYTE_DEVELOPMENT		25	0.492005	1.40308	0.076779	0.802699	1	960	tags=16%, list=5%, signal=17%
GOCC_METHYLTRANSFERASE_COMPLEX	GOCC_METHYLTRANSFERASE_COMPLEX		95	0.388433	1.4029	0.0237226	0.799719	1	2272	tags=20%, list=12%, signal=23%
GOBP_NUCLEOLAR_LARGE_RRNA_TRANSCRIPTION_BY_RNA_POLYMERASE_I	GOBP_NUCLEOLAR_LARGE_RRNA_TRANSCRIPTION_BY_RNA_POLYMERASE_I		18	0.531025	1.4028	0.0965909	0.796108	1	2003	tags=28%, list=10%, signal=31%
GOBP_NEGATIVE_REGULATION_OF_VIRAL_GENOME_REPLICATION	GOBP_NEGATIVE_REGULATION_OF_VIRAL_GENOME_REPLICATION		54	0.412985	1.40156	0.0437262	0.799245	1	3114	tags=26%, list=16%, signal=31%
GOBP_ADRENERGIC_RECEPTOR_SIGNALING_PATHWAY	GOBP_ADRENERGIC_RECEPTOR_SIGNALING_PATHWAY		31	0.471367	1.40152	0.0483871	0.795412	1	5057	tags=42%, list=26%, signal=56%
GOMF_HORMONE_BINDING	GOMF_HORMONE_BINDING		83	0.390295	1.3996	0.0334507	0.802042	1	1597	tags=16%, list=8%, signal=17%
GOBP_NEGATIVE_REGULATION_OF_MONOATOMIC_ION_TRANSPORT	GOBP_NEGATIVE_REGULATION_OF_MONOATOMIC_ION_TRANSPORT		149	0.359168	1.39888	0.0104167	0.802187	1	2930	tags=22%, list=15%, signal=26%
GOBP_REGULATION_OF_ENDOCRINE_PROCESS	GOBP_REGULATION_OF_ENDOCRINE_PROCESS		54	0.421269	1.39833	0.030303	0.801335	1	2390	tags=26%, list=12%, signal=29%
GOMF_ACETYLCHOLINE_RECEPTOR_BINDING	GOMF_ACETYLCHOLINE_RECEPTOR_BINDING		19	0.518465	1.39797	0.0648148	0.799514	1	2429	tags=26%, list=12%, signal=30%
GOBP_POSITIVE_REGULATION_OF_POTASSIUM_ION_TRANSMEMBRANE_TRANSPORTER_ACTIVITY	GOBP_POSITIVE_REGULATION_OF_POTASSIUM_ION_TRANSMEMBRANE_TRANSPORTER_ACTIVITY		27	0.483084	1.39369	0.0632911	0.819358	1	3482	tags=37%, list=18%, signal=45%
GOBP_REGULATION_OF_ACTIN_FILAMENT_BUNDLE_ASSEMBLY	GOBP_REGULATION_OF_ACTIN_FILAMENT_BUNDLE_ASSEMBLY		107	0.37312	1.39363	0.0144144	0.815636	1	3626	tags=26%, list=18%, signal=32%
GOBP_PYRIDINE_CONTAINING_COMPOUND_METABOLIC_PROCESS	GOBP_PYRIDINE_CONTAINING_COMPOUND_METABOLIC_PROCESS		85	0.391118	1.39356	0.0392157	0.812074	1	2760	tags=20%, list=14%, signal=23%
GOMF_GUANYL_NUCLEOTIDE_EXCHANGE_FACTOR_ACTIVITY	GOMF_GUANYL_NUCLEOTIDE_EXCHANGE_FACTOR_ACTIVITY		189	0.343484	1.39291	0.0125224	0.811982	1	3684	tags=26%, list=19%, signal=32%
GOBP_REGULATION_OF_AUTOPHAGY	GOBP_REGULATION_OF_AUTOPHAGY		276	0.332375	1.39215	0.00179533	0.812712	1	3144	tags=23%, list=16%, signal=27%
GOBP_SUBPALLIUM_DEVELOPMENT	GOBP_SUBPALLIUM_DEVELOPMENT		24	0.482612	1.39144	0.0808679	0.812923	1	1539	tags=21%, list=8%, signal=23%
GOMF_ESTRADIOL_17_BETA_DEHYDROGENASE_ACTIVITY	GOMF_ESTRADIOL_17_BETA_DEHYDROGENASE_ACTIVITY		17	0.526856	1.38942	0.0776699	0.820127	1	3862	tags=35%, list=20%, signal=44%
GOBP_RETINAL_ROD_CELL_DIFFERENTIATION	GOBP_RETINAL_ROD_CELL_DIFFERENTIATION		20	0.516537	1.38863	0.0936903	0.820915	1	4514	tags=45%, list=23%, signal=58%
GOBP_REGULATION_OF_SYSTEMIC_ARTERIAL_BLOOD_PRESSURE_MEDIATED_BY_A_CHEMICAL_SIGNAL	GOBP_REGULATION_OF_SYSTEMIC_ARTERIAL_BLOOD_PRESSURE_MEDIATED_BY_A_CHEMICAL_SIGNAL		54	0.410516	1.38751	0.0357143	0.823489	1	2478	tags=22%, list=13%, signal=25%
GOCC_NUCLEAR_INNER_MEMBRANE	GOCC_NUCLEAR_INNER_MEMBRANE		42	0.432673	1.38731	0.0846847	0.820733	1	5156	tags=40%, list=26%, signal=55%
GOBP_NEGATIVE_REGULATION_OF_CELL_FATE_COMMITMENT	GOBP_NEGATIVE_REGULATION_OF_CELL_FATE_COMMITMENT		16	0.54798	1.38727	0.102612	0.817167	1	2794	tags=31%, list=14%, signal=36%
GOMF_RETINAL_DEHYDROGENASE_ACTIVITY	GOMF_RETINAL_DEHYDROGENASE_ACTIVITY		17	0.533469	1.38714	0.0828625	0.814023	1	3862	tags=41%, list=20%, signal=51%
GOBP_AMIDE_CATABOLIC_PROCESS	GOBP_AMIDE_CATABOLIC_PROCESS		23	0.500998	1.3869	0.0814558	0.811497	1	3230	tags=26%, list=16%, signal=31%
GOMF_PROTEIN_PHOSPHORYLATED_AMINO_ACID_BINDING	GOMF_PROTEIN_PHOSPHORYLATED_AMINO_ACID_BINDING		60	0.406049	1.38639	0.0377359	0.81058	1	4606	tags=33%, list=23%, signal=43%
GOBP_NEURON_DEATH_IN_RESPONSE_TO_OXIDATIVE_STRESS	GOBP_NEURON_DEATH_IN_RESPONSE_TO_OXIDATIVE_STRESS		34	0.449848	1.38533	0.0662983	0.812928	1	1276	tags=26%, list=6%, signal=28%
GOMF_PROTEIN_KINASE_A_BINDING	GOMF_PROTEIN_KINASE_A_BINDING		50	0.42238	1.38515	0.048913	0.81022	1	3482	tags=26%, list=18%, signal=32%
GOBP_REGULATION_OF_VACUOLE_ORGANIZATION	GOBP_REGULATION_OF_VACUOLE_ORGANIZATION		43	0.43445	1.38498	0.0539033	0.807416	1	2650	tags=23%, list=13%, signal=27%
GOBP_ESTABLISHMENT_OF_PROTEIN_LOCALIZATION_TO_MITOCHONDRIAL_MEMBRANE	GOBP_ESTABLISHMENT_OF_PROTEIN_LOCALIZATION_TO_MITOCHONDRIAL_MEMBRANE		24	0.497533	1.38481	0.0777778	0.804718	1	3310	tags=29%, list=17%, signal=35%
GOBP_NEGATIVE_REGULATION_OF_SIGNALING_RECEPTOR_ACTIVITY	GOBP_NEGATIVE_REGULATION_OF_SIGNALING_RECEPTOR_ACTIVITY		32	0.464545	1.38429	0.0661765	0.803947	1	5441	tags=44%, list=28%, signal=60%
GOBP_NEGATIVE_REGULATION_OF_B_CELL_ACTIVATION	GOBP_NEGATIVE_REGULATION_OF_B_CELL_ACTIVATION		35	0.452368	1.38338	0.0694184	0.80528	1	2110	tags=26%, list=11%, signal=29%
GOBP_PEPTIDYL_TYROSINE_DEPHOSPHORYLATION	GOBP_PEPTIDYL_TYROSINE_DEPHOSPHORYLATION		32	0.45671	1.38333	0.0583942	0.802021	1	3725	tags=31%, list=19%, signal=38%
GOBP_NEURON_PROJECTION_ARBORIZATION	GOBP_NEURON_PROJECTION_ARBORIZATION		29	0.476978	1.38275	0.0740072	0.801485	1	3813	tags=28%, list=19%, signal=34%
GOBP_PLASMA_MEMBRANE_REPAIR	GOBP_PLASMA_MEMBRANE_REPAIR		29	0.474083	1.38147	0.0559846	0.805128	1	4091	tags=38%, list=21%, signal=48%
GOBP_REGULATION_OF_POTASSIUM_ION_TRANSMEMBRANE_TRANSPORTER_ACTIVITY	GOBP_REGULATION_OF_POTASSIUM_ION_TRANSMEMBRANE_TRANSPORTER_ACTIVITY		68	0.397194	1.38115	0.0378486	0.803456	1	2784	tags=26%, list=14%, signal=31%
GOBP_PHAGOCYTOSIS_ENGULFMENT	GOBP_PHAGOCYTOSIS_ENGULFMENT		57	0.406663	1.37899	0.0510563	0.811981	1	3321	tags=26%, list=17%, signal=32%
GOBP_REGULATION_OF_ENDOCYTOSIS	GOBP_REGULATION_OF_ENDOCYTOSIS		229	0.3329	1.37776	0.00719425	0.815267	1	2404	tags=19%, list=12%, signal=22%
GOBP_POSITIVE_REGULATION_OF_POTASSIUM_ION_TRANSPORT	GOBP_POSITIVE_REGULATION_OF_POTASSIUM_ION_TRANSPORT		52	0.415246	1.37729	0.0532544	0.8145	1	3529	tags=31%, list=18%, signal=37%
GOMF_EPIDERMAL_GROWTH_FACTOR_RECEPTOR_BINDING	GOMF_EPIDERMAL_GROWTH_FACTOR_RECEPTOR_BINDING		35	0.453924	1.37713	0.0578035	0.811916	1	2101	tags=26%, list=11%, signal=29%
GOBP_NOREPINEPHRINE_TRANSPORT	GOBP_NOREPINEPHRINE_TRANSPORT		29	0.466065	1.37549	0.0791897	0.817243	1	4681	tags=31%, list=24%, signal=41%
GOBP_POSITIVE_REGULATION_OF_LAMELLIPODIUM_ASSEMBLY	GOBP_POSITIVE_REGULATION_OF_LAMELLIPODIUM_ASSEMBLY		26	0.482286	1.37321	0.086629	0.826187	1	476	tags=12%, list=2%, signal=12%
GOBP_DEOXYRIBONUCLEOTIDE_CATABOLIC_PROCESS	GOBP_DEOXYRIBONUCLEOTIDE_CATABOLIC_PROCESS		26	0.480566	1.37311	0.0904159	0.823168	1	4746	tags=42%, list=24%, signal=56%
GOBP_MITOTIC_G2_M_TRANSITION_CHECKPOINT	GOBP_MITOTIC_G2_M_TRANSITION_CHECKPOINT		47	0.420321	1.37309	0.0655106	0.819792	1	3267	tags=28%, list=17%, signal=33%
GOBP_ARP2_3_COMPLEX_MEDIATED_ACTIN_NUCLEATION	GOBP_ARP2_3_COMPLEX_MEDIATED_ACTIN_NUCLEATION		34	0.44594	1.37307	0.0707457	0.81643	1	2908	tags=26%, list=15%, signal=31%
GOBP_NEGATIVE_REGULATION_OF_DNA_RECOMBINATION	GOBP_NEGATIVE_REGULATION_OF_DNA_RECOMBINATION		30	0.459811	1.37259	0.0763359	0.815546	1	2369	tags=17%, list=12%, signal=19%
GOMF_FLAVIN_ADENINE_DINUCLEOTIDE_BINDING	GOMF_FLAVIN_ADENINE_DINUCLEOTIDE_BINDING		85	0.37928	1.37225	0.0290909	0.814187	1	2092	tags=18%, list=11%, signal=20%
GOBP_REGULATION_OF_TRANSPORTER_ACTIVITY	GOBP_REGULATION_OF_TRANSPORTER_ACTIVITY		296	0.327009	1.37191	0.00167785	0.812636	1	2930	tags=20%, list=15%, signal=23%
GOBP_CATECHOLAMINE_TRANSPORT	GOBP_CATECHOLAMINE_TRANSPORT		88	0.371628	1.37098	0.0427184	0.814172	1	4150	tags=25%, list=21%, signal=32%
GOBP_POSITIVE_REGULATION_OF_LYMPHOCYTE_APOPTOTIC_PROCESS	GOBP_POSITIVE_REGULATION_OF_LYMPHOCYTE_APOPTOTIC_PROCESS		20	0.506913	1.37041	0.082397	0.813786	1	1793	tags=25%, list=9%, signal=27%
GOBP_REGULATION_OF_POTASSIUM_ION_TRANSMEMBRANE_TRANSPORT	GOBP_REGULATION_OF_POTASSIUM_ION_TRANSMEMBRANE_TRANSPORT		96	0.378619	1.37024	0.027933	0.811315	1	4021	tags=32%, list=20%, signal=40%
GOBP_FOREBRAIN_CELL_MIGRATION	GOBP_FOREBRAIN_CELL_MIGRATION		66	0.400744	1.36965	0.0425139	0.811285	1	4050	tags=33%, list=21%, signal=42%
GOBP_CELL_CELL_SIGNALING_INVOLVED_IN_CARDIAC_CONDUCTION	GOBP_CELL_CELL_SIGNALING_INVOLVED_IN_CARDIAC_CONDUCTION		29	0.471301	1.36793	0.0793951	0.817332	1	3126	tags=31%, list=16%, signal=37%
GOBP_NUCLEOSIDE_CATABOLIC_PROCESS	GOBP_NUCLEOSIDE_CATABOLIC_PROCESS		21	0.494444	1.3663	0.0879121	0.822462	1	3750	tags=33%, list=19%, signal=41%
GOBP_NOTCH_SIGNALING_PATHWAY	GOBP_NOTCH_SIGNALING_PATHWAY		176	0.341624	1.36603	0.0123894	0.8205	1	3521	tags=28%, list=18%, signal=34%
GOBP_PLASMA_MEMBRANE_FUSION	GOBP_PLASMA_MEMBRANE_FUSION		24	0.490693	1.3649	0.1	0.823566	1	3803	tags=38%, list=19%, signal=46%
GOBP_DEVELOPMENTAL_INDUCTION	GOBP_DEVELOPMENTAL_INDUCTION		41	0.432414	1.3641	0.0576923	0.824609	1	4722	tags=39%, list=24%, signal=51%
GOBP_POSITIVE_REGULATION_OF_PHAGOCYTOSIS_ENGULFMENT	GOBP_POSITIVE_REGULATION_OF_PHAGOCYTOSIS_ENGULFMENT		15	0.547737	1.36328	0.101266	0.825786	1	2844	tags=40%, list=14%, signal=47%
GOBP_REGULATION_OF_SYSTEMIC_ARTERIAL_BLOOD_PRESSURE	GOBP_REGULATION_OF_SYSTEMIC_ARTERIAL_BLOOD_PRESSURE		125	0.363461	1.36302	0.0231317	0.823902	1	4255	tags=28%, list=22%, signal=36%
GOBP_RIBOSOMAL_SUBUNIT_EXPORT_FROM_NUCLEUS	GOBP_RIBOSOMAL_SUBUNIT_EXPORT_FROM_NUCLEUS		17	0.535493	1.36296	0.102317	0.820862	1	3418	tags=35%, list=17%, signal=43%
GOBP_REGULATION_OF_ACTION_POTENTIAL	GOBP_REGULATION_OF_ACTION_POTENTIAL		69	0.392898	1.36195	0.0531136	0.823407	1	2245	tags=20%, list=11%, signal=23%
GOBP_MESODERMAL_CELL_DIFFERENTIATION	GOBP_MESODERMAL_CELL_DIFFERENTIATION		23	0.488042	1.36178	0.0915888	0.82111	1	2526	tags=30%, list=13%, signal=35%
GOBP_GLYCOSYL_COMPOUND_CATABOLIC_PROCESS	GOBP_GLYCOSYL_COMPOUND_CATABOLIC_PROCESS		29	0.468503	1.36082	0.0755814	0.823409	1	3750	tags=34%, list=19%, signal=43%
GOBP_REGULATION_OF_PROTEIN_EXPORT_FROM_NUCLEUS	GOBP_REGULATION_OF_PROTEIN_EXPORT_FROM_NUCLEUS		36	0.441188	1.36066	0.0770713	0.821208	1	3324	tags=31%, list=17%, signal=37%
GOBP_REGULATION_OF_MONOATOMIC_ANION_TRANSMEMBRANE_TRANSPORT	GOBP_REGULATION_OF_MONOATOMIC_ANION_TRANSMEMBRANE_TRANSPORT		16	0.538408	1.35987	0.10929	0.822349	1	3671	tags=44%, list=19%, signal=54%
GOMF_ALPHA_ACTININ_BINDING	GOMF_ALPHA_ACTININ_BINDING		28	0.463228	1.35944	0.0867052	0.821527	1	3535	tags=43%, list=18%, signal=52%
GOMF_EXONUCLEASE_ACTIVITY	GOMF_EXONUCLEASE_ACTIVITY		73	0.38734	1.3591	0.0525394	0.820202	1	3611	tags=34%, list=18%, signal=42%
GOCC_PEPTIDASE_INHIBITOR_COMPLEX	GOCC_PEPTIDASE_INHIBITOR_COMPLEX		18	0.517217	1.35833	0.111111	0.82123	1	2381	tags=33%, list=12%, signal=38%
GOBP_POSITIVE_REGULATION_OF_TOR_SIGNALING	GOBP_POSITIVE_REGULATION_OF_TOR_SIGNALING		46	0.429458	1.35815	0.0805501	0.819072	1	3110	tags=26%, list=16%, signal=31%
GOBP_NEGATIVE_REGULATION_OF_CYTOKINE_PRODUCTION_INVOLVED_IN_IMMUNE_RESPONSE	GOBP_NEGATIVE_REGULATION_OF_CYTOKINE_PRODUCTION_INVOLVED_IN_IMMUNE_RESPONSE		32	0.455959	1.35792	0.0729927	0.817018	1	3019	tags=34%, list=15%, signal=41%
GOBP_RESPONSE_TO_UV_B	GOBP_RESPONSE_TO_UV_B		20	0.506411	1.35643	0.0836576	0.822144	1	3840	tags=30%, list=20%, signal=37%
GOBP_CARDIAC_MUSCLE_CONTRACTION	GOBP_CARDIAC_MUSCLE_CONTRACTION		122	0.35639	1.356	0.0272232	0.821433	1	3164	tags=24%, list=16%, signal=28%
GOBP_FEMALE_SEX_DIFFERENTIATION	GOBP_FEMALE_SEX_DIFFERENTIATION		131	0.352741	1.35595	0.0179856	0.818585	1	3040	tags=24%, list=15%, signal=28%
GOBP_FOREBRAIN_NEURON_DIFFERENTIATION	GOBP_FOREBRAIN_NEURON_DIFFERENTIATION		52	0.40738	1.3559	0.0683919	0.815826	1	4896	tags=42%, list=25%, signal=56%
GOMF_CORE_PROMOTER_SEQUENCE_SPECIFIC_DNA_BINDING	GOMF_CORE_PROMOTER_SEQUENCE_SPECIFIC_DNA_BINDING		46	0.41904	1.35565	0.0672727	0.8141	1	1491	tags=17%, list=8%, signal=19%
GOBP_POSITIVE_REGULATION_OF_NUCLEOCYTOPLASMIC_TRANSPORT	GOBP_POSITIVE_REGULATION_OF_NUCLEOCYTOPLASMIC_TRANSPORT		71	0.391296	1.3555	0.0574506	0.81191	1	3296	tags=34%, list=17%, signal=40%
GOBP_REGULATION_OF_HEMATOPOIETIC_STEM_CELL_PROLIFERATION	GOBP_REGULATION_OF_HEMATOPOIETIC_STEM_CELL_PROLIFERATION		16	0.535765	1.35376	0.110057	0.818406	1	4824	tags=44%, list=25%, signal=58%
GOBP_NUCLEOSIDE_MONOPHOSPHATE_CATABOLIC_PROCESS	GOBP_NUCLEOSIDE_MONOPHOSPHATE_CATABOLIC_PROCESS		24	0.479318	1.35369	0.112132	0.815742	1	2402	tags=29%, list=12%, signal=33%
GOMF_ALDO_KETO_REDUCTASE_NADP_ACTIVITY	GOMF_ALDO_KETO_REDUCTASE_NADP_ACTIVITY		31	0.46356	1.35279	0.0788955	0.817505	1	3927	tags=26%, list=20%, signal=32%
GOMF_BICARBONATE_TRANSMEMBRANE_TRANSPORTER_ACTIVITY	GOMF_BICARBONATE_TRANSMEMBRANE_TRANSPORTER_ACTIVITY		21	0.492552	1.35228	0.102467	0.817336	1	3102	tags=29%, list=16%, signal=34%
GOBP_CALCIUM_ION_TRANSMEMBRANE_TRANSPORT_VIA_HIGH_VOLTAGE_GATED_CALCIUM_CHANNEL	GOBP_CALCIUM_ION_TRANSMEMBRANE_TRANSPORT_VIA_HIGH_VOLTAGE_GATED_CALCIUM_CHANNEL		15	0.544247	1.35158	0.101313	0.818159	1	762	tags=20%, list=4%, signal=21%
GOMF_ALKALI_METAL_ION_BINDING	GOMF_ALKALI_METAL_ION_BINDING		21	0.491362	1.35083	0.111504	0.819127	1	2930	tags=43%, list=15%, signal=50%
GOBP_NEGATIVE_REGULATION_OF_SODIUM_ION_TRANSPORT	GOBP_NEGATIVE_REGULATION_OF_SODIUM_ION_TRANSPORT		21	0.497342	1.35057	0.106029	0.817476	1	1738	tags=29%, list=9%, signal=31%
GOBP_SPINDLE_ASSEMBLY	GOBP_SPINDLE_ASSEMBLY		113	0.360885	1.34988	0.0332168	0.818347	1	2956	tags=23%, list=15%, signal=27%
GOBP_REGULATION_OF_MUSCLE_HYPERTROPHY	GOBP_REGULATION_OF_MUSCLE_HYPERTROPHY		77	0.37903	1.34958	0.0528233	0.816973	1	2245	tags=19%, list=11%, signal=22%
GOBP_CELLULAR_RESPONSE_TO_RADIATION	GOBP_CELLULAR_RESPONSE_TO_RADIATION		170	0.341538	1.34927	0.0224525	0.815872	1	4409	tags=29%, list=22%, signal=38%
GOBP_NEURAL_CREST_CELL_DIFFERENTIATION	GOBP_NEURAL_CREST_CELL_DIFFERENTIATION		97	0.367245	1.34869	0.044484	0.816123	1	3564	tags=32%, list=18%, signal=39%
GOBP_RAB_PROTEIN_SIGNAL_TRANSDUCTION	GOBP_RAB_PROTEIN_SIGNAL_TRANSDUCTION		19	0.515607	1.34848	0.113553	0.814264	1	1862	tags=26%, list=9%, signal=29%
GOBP_REGULATION_OF_OXIDATIVE_PHOSPHORYLATION	GOBP_REGULATION_OF_OXIDATIVE_PHOSPHORYLATION		25	0.472956	1.34809	0.0974659	0.813545	1	3199	tags=32%, list=16%, signal=38%
GOBP_RENAL_SYSTEM_PROCESS	GOBP_RENAL_SYSTEM_PROCESS		133	0.352783	1.34759	0.0254083	0.813289	1	4393	tags=32%, list=22%, signal=41%
GOBP_POSITIVE_REGULATION_OF_GTPASE_ACTIVITY	GOBP_POSITIVE_REGULATION_OF_GTPASE_ACTIVITY		244	0.325919	1.3469	0.00969305	0.813934	1	4210	tags=27%, list=21%, signal=33%
GOBP_DEOXYRIBONUCLEOSIDE_MONOPHOSPHATE_CATABOLIC_PROCESS	GOBP_DEOXYRIBONUCLEOSIDE_MONOPHOSPHATE_CATABOLIC_PROCESS		19	0.511138	1.34608	0.102004	0.815333	1	4746	tags=47%, list=24%, signal=62%
GOBP_CATECHOLAMINE_SECRETION	GOBP_CATECHOLAMINE_SECRETION		72	0.385822	1.34586	0.0332717	0.813697	1	4150	tags=24%, list=21%, signal=30%
GOBP_AMYLOID_BETA_CLEARANCE	GOBP_AMYLOID_BETA_CLEARANCE		34	0.443575	1.34571	0.0834846	0.811676	1	1208	tags=18%, list=6%, signal=19%
GOMF_DNA_BINDING_BENDING	GOMF_DNA_BINDING_BENDING		17	0.508795	1.34561	0.119772	0.809399	1	2727	tags=35%, list=14%, signal=41%
GOBP_REGULATION_OF_PROTON_TRANSPORT	GOBP_REGULATION_OF_PROTON_TRANSPORT		29	0.458702	1.34397	0.0962264	0.815461	1	1525	tags=21%, list=8%, signal=22%
GOBP_PYRIMIDINE_DEOXYRIBONUCLEOSIDE_MONOPHOSPHATE_METABOLIC_PROCESS	GOBP_PYRIMIDINE_DEOXYRIBONUCLEOSIDE_MONOPHOSPHATE_METABOLIC_PROCESS		15	0.541871	1.34331	0.108159	0.816096	1	4336	tags=40%, list=22%, signal=51%
GOBP_STEM_CELL_DIVISION	GOBP_STEM_CELL_DIVISION		42	0.427024	1.34283	0.0837887	0.815855	1	2731	tags=19%, list=14%, signal=22%
GOMF_PHOSPHOLIPASE_ACTIVITY	GOMF_PHOSPHOLIPASE_ACTIVITY		89	0.37161	1.34187	0.0402194	0.818307	1	2268	tags=17%, list=12%, signal=19%
GOBP_CEREBRAL_CORTEX_NEURON_DIFFERENTIATION	GOBP_CEREBRAL_CORTEX_NEURON_DIFFERENTIATION		28	0.457327	1.34177	0.0852713	0.815995	1	2988	tags=29%, list=15%, signal=34%
GOBP_REGULATION_OF_NIK_NF_KAPPAB_SIGNALING	GOBP_REGULATION_OF_NIK_NF_KAPPAB_SIGNALING		94	0.363927	1.34021	0.0367647	0.821647	1	2076	tags=18%, list=11%, signal=20%
GOBP_ANATOMICAL_STRUCTURE_ARRANGEMENT	GOBP_ANATOMICAL_STRUCTURE_ARRANGEMENT		21	0.495958	1.33994	0.136531	0.8202	1	2145	tags=24%, list=11%, signal=27%
GOBP_CELLULAR_LIPID_CATABOLIC_PROCESS	GOBP_CELLULAR_LIPID_CATABOLIC_PROCESS		217	0.327954	1.33954	0.0176056	0.819383	1	4057	tags=28%, list=21%, signal=34%
GOBP_CGMP_METABOLIC_PROCESS	GOBP_CGMP_METABOLIC_PROCESS		16	0.530477	1.3392	0.116858	0.818432	1	2669	tags=31%, list=14%, signal=36%
GOBP_REGULATION_OF_CYTOPLASMIC_TRANSLATION	GOBP_REGULATION_OF_CYTOPLASMIC_TRANSLATION		24	0.479327	1.33744	0.109489	0.82516	1	840	tags=21%, list=4%, signal=22%
GOBP_POSITIVE_REGULATION_OF_PROTEIN_EXPORT_FROM_NUCLEUS	GOBP_POSITIVE_REGULATION_OF_PROTEIN_EXPORT_FROM_NUCLEUS		19	0.504652	1.33688	0.12	0.825434	1	3186	tags=32%, list=16%, signal=38%
GOBP_POSITIVE_CHEMOTAXIS	GOBP_POSITIVE_CHEMOTAXIS		43	0.42315	1.33576	0.099278	0.82888	1	1071	tags=14%, list=5%, signal=15%
GOBP_RESPONSE_TO_ACID_CHEMICAL	GOBP_RESPONSE_TO_ACID_CHEMICAL		96	0.366323	1.33468	0.0385321	0.831924	1	3503	tags=29%, list=18%, signal=35%
GOBP_MUSCLE_CONTRACTION	GOBP_MUSCLE_CONTRACTION		300	0.319454	1.33448	0.010274	0.830293	1	3366	tags=23%, list=17%, signal=27%
GOMF_RNA_POLYMERASE_II_CORE_PROMOTER_SEQUENCE_SPECIFIC_DNA_BINDING	GOMF_RNA_POLYMERASE_II_CORE_PROMOTER_SEQUENCE_SPECIFIC_DNA_BINDING		19	0.509965	1.33443	0.120818	0.82782	1	757	tags=21%, list=4%, signal=22%
GOBP_REGULATION_OF_KERATINOCYTE_PROLIFERATION	GOBP_REGULATION_OF_KERATINOCYTE_PROLIFERATION		48	0.406251	1.33428	0.0685921	0.82594	1	4155	tags=29%, list=21%, signal=37%
GOBP_INTERLEUKIN_10_PRODUCTION	GOBP_INTERLEUKIN_10_PRODUCTION		61	0.38944	1.33329	0.0701439	0.828602	1	3114	tags=20%, list=16%, signal=23%
GOBP_EPITHELIAL_CELL_PROLIFERATION	GOBP_EPITHELIAL_CELL_PROLIFERATION		477	0.303283	1.33218	0.00168067	0.831724	1	3230	tags=21%, list=16%, signal=25%
GOBP_POSITIVE_REGULATION_OF_SYSTEMIC_ARTERIAL_BLOOD_PRESSURE	GOBP_POSITIVE_REGULATION_OF_SYSTEMIC_ARTERIAL_BLOOD_PRESSURE		25	0.467952	1.33155	0.107807	0.83243	1	2538	tags=32%, list=13%, signal=37%
GOBP_INSULIN_METABOLIC_PROCESS	GOBP_INSULIN_METABOLIC_PROCESS		17	0.521562	1.3313	0.128028	0.831078	1	170	tags=12%, list=1%, signal=12%
GOBP_GLANDULAR_EPITHELIAL_CELL_DEVELOPMENT	GOBP_GLANDULAR_EPITHELIAL_CELL_DEVELOPMENT		33	0.431012	1.33087	0.0871212	0.830753	1	2949	tags=27%, list=15%, signal=32%
GOBP_PROTEIN_PROCESSING	GOBP_PROTEIN_PROCESSING		247	0.320536	1.33085	0.0136286	0.828138	1	4361	tags=30%, list=22%, signal=37%
GOBP_NEGATIVE_REGULATION_OF_ENDOCYTOSIS	GOBP_NEGATIVE_REGULATION_OF_ENDOCYTOSIS		46	0.412053	1.33001	0.0875912	0.829867	1	1588	tags=20%, list=8%, signal=21%
GOBP_CIRCADIAN_RHYTHM	GOBP_CIRCADIAN_RHYTHM		212	0.325522	1.32985	0.0201005	0.828135	1	2195	tags=21%, list=11%, signal=24%
GOBP_RENAL_TUBULAR_SECRETION	GOBP_RENAL_TUBULAR_SECRETION		38	0.425078	1.32936	0.0891266	0.828086	1	1219	tags=16%, list=6%, signal=17%
GOBP_COLLAGEN_BIOSYNTHETIC_PROCESS	GOBP_COLLAGEN_BIOSYNTHETIC_PROCESS		61	0.392978	1.32898	0.0723104	0.827516	1	2705	tags=25%, list=14%, signal=28%
GOBP_REGULATION_OF_MUSCLE_CONTRACTION	GOBP_REGULATION_OF_MUSCLE_CONTRACTION		159	0.335675	1.32891	0.0207612	0.825241	1	3860	tags=25%, list=20%, signal=30%
GOBP_BONE_CELL_DEVELOPMENT	GOBP_BONE_CELL_DEVELOPMENT		42	0.422963	1.32757	0.0875233	0.829986	1	960	tags=14%, list=5%, signal=15%
GOMF_BILE_ACID_TRANSMEMBRANE_TRANSPORTER_ACTIVITY	GOMF_BILE_ACID_TRANSMEMBRANE_TRANSPORTER_ACTIVITY		21	0.484112	1.32751	0.137795	0.827699	1	2540	tags=29%, list=13%, signal=33%
GOBP_NEGATIVE_REGULATION_OF_AXONOGENESIS	GOBP_NEGATIVE_REGULATION_OF_AXONOGENESIS		68	0.376022	1.32692	0.054409	0.828337	1	3739	tags=28%, list=19%, signal=34%
GOBP_TRANSCYTOSIS	GOBP_TRANSCYTOSIS		23	0.479646	1.32658	0.122371	0.827489	1	1208	tags=22%, list=6%, signal=23%
GOCC_DOPAMINERGIC_SYNAPSE	GOCC_DOPAMINERGIC_SYNAPSE		19	0.498916	1.32605	0.121495	0.827986	1	3821	tags=37%, list=19%, signal=46%
GOBP_NEGATIVE_REGULATION_OF_MONONUCLEAR_CELL_MIGRATION	GOBP_NEGATIVE_REGULATION_OF_MONONUCLEAR_CELL_MIGRATION		16	0.51314	1.32419	0.13197	0.835651	1	1543	tags=19%, list=8%, signal=20%
GOBP_STEM_CELL_DEVELOPMENT	GOBP_STEM_CELL_DEVELOPMENT		91	0.363426	1.32368	0.0526316	0.835886	1	2911	tags=26%, list=15%, signal=31%
GOBP_CILIUM_OR_FLAGELLUM_DEPENDENT_CELL_MOTILITY	GOBP_CILIUM_OR_FLAGELLUM_DEPENDENT_CELL_MOTILITY		146	0.3432	1.32358	0.0237226	0.833729	1	3740	tags=25%, list=19%, signal=31%
GOBP_POSITIVE_REGULATION_OF_POTASSIUM_ION_TRANSMEMBRANE_TRANSPORT	GOBP_POSITIVE_REGULATION_OF_POTASSIUM_ION_TRANSMEMBRANE_TRANSPORT		43	0.41467	1.32332	0.0842491	0.832609	1	3482	tags=28%, list=18%, signal=34%
GOBP_NEURON_PROJECTION_REGENERATION	GOBP_NEURON_PROJECTION_REGENERATION		62	0.38354	1.3233	0.0526316	0.830148	1	3688	tags=31%, list=19%, signal=38%
GOBP_FAT_CELL_DIFFERENTIATION	GOBP_FAT_CELL_DIFFERENTIATION		253	0.319388	1.32247	0.0156522	0.831981	1	2923	tags=21%, list=15%, signal=25%
GOBP_REGULATION_OF_SYSTEMIC_ARTERIAL_BLOOD_PRESSURE_BY_RENIN_ANGIOTENSIN	GOBP_REGULATION_OF_SYSTEMIC_ARTERIAL_BLOOD_PRESSURE_BY_RENIN_ANGIOTENSIN		31	0.44038	1.32217	0.1139	0.831014	1	5224	tags=45%, list=27%, signal=61%
GOBP_MULTICELLULAR_ORGANISM_GROWTH	GOBP_MULTICELLULAR_ORGANISM_GROWTH		202	0.322007	1.32185	0.0193662	0.830116	1	4584	tags=32%, list=23%, signal=42%
GOBP_NATURAL_KILLER_CELL_DIFFERENTIATION	GOBP_NATURAL_KILLER_CELL_DIFFERENTIATION		34	0.438746	1.32141	0.103704	0.829868	1	5112	tags=44%, list=26%, signal=60%
GOBP_EMBRYONIC_HEART_TUBE_MORPHOGENESIS	GOBP_EMBRYONIC_HEART_TUBE_MORPHOGENESIS		68	0.379505	1.32067	0.0735294	0.831234	1	3640	tags=29%, list=19%, signal=36%
GOCC_CORE_MEDIATOR_COMPLEX	GOCC_CORE_MEDIATOR_COMPLEX		25	0.463494	1.31964	0.113924	0.834244	1	1147	tags=20%, list=6%, signal=21%
GOBP_CHAPERONE_MEDIATED_PROTEIN_COMPLEX_ASSEMBLY	GOBP_CHAPERONE_MEDIATED_PROTEIN_COMPLEX_ASSEMBLY		17	0.502006	1.31954	0.134686	0.832292	1	2583	tags=29%, list=13%, signal=34%
GOCC_CYTOPLASMIC_DYNEIN_COMPLEX	GOCC_CYTOPLASMIC_DYNEIN_COMPLEX		21	0.487644	1.31807	0.122047	0.837433	1	427	tags=14%, list=2%, signal=15%
GOBP_NEUROEPITHELIAL_CELL_DIFFERENTIATION	GOBP_NEUROEPITHELIAL_CELL_DIFFERENTIATION		40	0.415318	1.31722	0.0776014	0.839609	1	4500	tags=35%, list=23%, signal=45%
GOBP_MEMBRANE_HYPERPOLARIZATION	GOBP_MEMBRANE_HYPERPOLARIZATION		19	0.494608	1.31711	0.152134	0.837678	1	1097	tags=21%, list=6%, signal=22%
GOBP_FOREBRAIN_DEVELOPMENT	GOBP_FOREBRAIN_DEVELOPMENT		387	0.302395	1.31641	0.00341297	0.838914	1	3845	tags=26%, list=20%, signal=31%
GOBP_DEOXYRIBONUCLEOSIDE_MONOPHOSPHATE_METABOLIC_PROCESS	GOBP_DEOXYRIBONUCLEOSIDE_MONOPHOSPHATE_METABOLIC_PROCESS		31	0.435828	1.31613	0.0998004	0.837932	1	2426	tags=23%, list=12%, signal=26%
GOBP_PITUITARY_GLAND_DEVELOPMENT	GOBP_PITUITARY_GLAND_DEVELOPMENT		38	0.425266	1.31529	0.088015	0.839706	1	4822	tags=34%, list=25%, signal=45%
GOCC_PHAGOCYTIC_CUP	GOCC_PHAGOCYTIC_CUP		19	0.489739	1.31374	0.132554	0.845606	1	1391	tags=32%, list=7%, signal=34%
GOBP_VENTRICULAR_CARDIAC_MUSCLE_CELL_MEMBRANE_REPOLARIZATION	GOBP_VENTRICULAR_CARDIAC_MUSCLE_CELL_MEMBRANE_REPOLARIZATION		24	0.458771	1.31281	0.120939	0.848022	1	2784	tags=33%, list=14%, signal=39%
GOCC_LAMELLIPODIUM	GOCC_LAMELLIPODIUM		161	0.33632	1.3124	0.0268336	0.84747	1	2942	tags=22%, list=15%, signal=26%
GOBP_DEVELOPMENT_OF_PRIMARY_SEXUAL_CHARACTERISTICS	GOBP_DEVELOPMENT_OF_PRIMARY_SEXUAL_CHARACTERISTICS		239	0.317338	1.31239	0.0225694	0.845042	1	2910	tags=20%, list=15%, signal=23%
GOMF_CHEMOREPELLENT_ACTIVITY	GOMF_CHEMOREPELLENT_ACTIVITY		28	0.453295	1.31187	0.116541	0.845228	1	3564	tags=29%, list=18%, signal=35%
GOMF_PROTEIN_KINASE_C_BINDING	GOMF_PROTEIN_KINASE_C_BINDING		58	0.393457	1.31011	0.0866426	0.85231	1	3971	tags=31%, list=20%, signal=39%
GOBP_CORTICOSTEROID_HORMONE_SECRETION	GOBP_CORTICOSTEROID_HORMONE_SECRETION		21	0.481119	1.31001	0.118095	0.850218	1	4303	tags=38%, list=22%, signal=49%
GOBP_POSITIVE_REGULATION_OF_MONOCYTE_CHEMOTACTIC_PROTEIN_1_PRODUCTION	GOBP_POSITIVE_REGULATION_OF_MONOCYTE_CHEMOTACTIC_PROTEIN_1_PRODUCTION		17	0.496971	1.30951	0.134921	0.850475	1	4820	tags=35%, list=25%, signal=47%
GOCC_POTASSIUM_CHANNEL_COMPLEX	GOCC_POTASSIUM_CHANNEL_COMPLEX		88	0.358818	1.30931	0.0638298	0.849089	1	2183	tags=18%, list=11%, signal=20%
GOBP_REGULATION_OF_MUSCLE_SYSTEM_PROCESS	GOBP_REGULATION_OF_MUSCLE_SYSTEM_PROCESS		245	0.314861	1.30902	0.0103448	0.848131	1	3860	tags=23%, list=20%, signal=29%
GOBP_NEGATIVE_REGULATION_OF_GLUCONEOGENESIS	GOBP_NEGATIVE_REGULATION_OF_GLUCONEOGENESIS		17	0.505206	1.30862	0.150659	0.847992	1	2129	tags=24%, list=11%, signal=26%
GOBP_REGULATION_OF_FAT_CELL_DIFFERENTIATION	GOBP_REGULATION_OF_FAT_CELL_DIFFERENTIATION		146	0.339007	1.30698	0.0456942	0.854627	1	2923	tags=24%, list=15%, signal=28%
GOBP_SPINAL_CORD_MOTOR_NEURON_DIFFERENTIATION	GOBP_SPINAL_CORD_MOTOR_NEURON_DIFFERENTIATION		33	0.435445	1.30571	0.110497	0.859027	1	4500	tags=36%, list=23%, signal=47%
GOCC_MULTIVESICULAR_BODY	GOCC_MULTIVESICULAR_BODY		52	0.390783	1.3042	0.0992908	0.864508	1	1093	tags=19%, list=6%, signal=20%
GOCC_PERIKARYON	GOCC_PERIKARYON		142	0.337775	1.30414	0.0373665	0.86247	1	4127	tags=28%, list=21%, signal=35%
GOBP_POSITIVE_REGULATION_OF_LAMELLIPODIUM_ORGANIZATION	GOBP_POSITIVE_REGULATION_OF_LAMELLIPODIUM_ORGANIZATION		32	0.434186	1.30364	0.127016	0.862695	1	4722	tags=31%, list=24%, signal=41%
GOBP_RESPONSE_TO_AXON_INJURY	GOBP_RESPONSE_TO_AXON_INJURY		71	0.372212	1.30327	0.0643382	0.862412	1	3688	tags=30%, list=19%, signal=36%
GOMF_VOLTAGE_GATED_POTASSIUM_CHANNEL_ACTIVITY	GOMF_VOLTAGE_GATED_POTASSIUM_CHANNEL_ACTIVITY		87	0.35616	1.30168	0.0718133	0.868593	1	2377	tags=22%, list=12%, signal=25%
GOBP_REGULATION_OF_FLAGELLATED_SPERM_MOTILITY	GOBP_REGULATION_OF_FLAGELLATED_SPERM_MOTILITY		21	0.486502	1.30148	0.148893	0.867171	1	2390	tags=24%, list=12%, signal=27%
GOBP_NEGATIVE_REGULATION_OF_CARBOHYDRATE_METABOLIC_PROCESS	GOBP_NEGATIVE_REGULATION_OF_CARBOHYDRATE_METABOLIC_PROCESS		57	0.388633	1.30136	0.0748175	0.865451	1	2129	tags=21%, list=11%, signal=24%
GOBP_PHOTORECEPTOR_CELL_DEVELOPMENT	GOBP_PHOTORECEPTOR_CELL_DEVELOPMENT		57	0.380885	1.301	0.0846457	0.864996	1	4667	tags=33%, list=24%, signal=44%
GOBP_CELL_COMMUNICATION_INVOLVED_IN_CARDIAC_CONDUCTION	GOBP_CELL_COMMUNICATION_INVOLVED_IN_CARDIAC_CONDUCTION		42	0.404857	1.30098	0.10223	0.862716	1	3164	tags=24%, list=16%, signal=28%
GOBP_INTERLEUKIN_12_PRODUCTION	GOBP_INTERLEUKIN_12_PRODUCTION		62	0.378856	1.30072	0.0949821	0.861738	1	3060	tags=21%, list=16%, signal=25%
GOBP_PROTEIN_CONTAINING_COMPLEX_REMODELING	GOBP_PROTEIN_CONTAINING_COMPLEX_REMODELING		28	0.446865	1.30063	0.104587	0.859873	1	4057	tags=39%, list=21%, signal=49%
GOBP_NEGATIVE_REGULATION_OF_PROTEIN_MATURATION	GOBP_NEGATIVE_REGULATION_OF_PROTEIN_MATURATION		26	0.450555	1.30053	0.113594	0.858072	1	4181	tags=38%, list=21%, signal=49%
GOBP_CEREBELLAR_CORTEX_DEVELOPMENT	GOBP_CEREBELLAR_CORTEX_DEVELOPMENT		66	0.379235	1.30006	0.0864662	0.85837	1	4404	tags=29%, list=22%, signal=37%
GOBP_LIPID_STORAGE	GOBP_LIPID_STORAGE		87	0.362655	1.29903	0.0728242	0.861412	1	2254	tags=23%, list=11%, signal=26%
GOMF_TRANSLATION_REGULATOR_ACTIVITY_NUCLEIC_ACID_BINDING	GOMF_TRANSLATION_REGULATOR_ACTIVITY_NUCLEIC_ACID_BINDING		89	0.362122	1.2985	0.0816327	0.861842	1	2769	tags=25%, list=14%, signal=29%
GOBP_PURINE_DEOXYRIBONUCLEOTIDE_CATABOLIC_PROCESS	GOBP_PURINE_DEOXYRIBONUCLEOTIDE_CATABOLIC_PROCESS		15	0.521153	1.29846	0.152542	0.85965	1	4746	tags=47%, list=24%, signal=61%
GOBP_THYROID_HORMONE_METABOLIC_PROCESS	GOBP_THYROID_HORMONE_METABOLIC_PROCESS		33	0.428081	1.29719	0.120148	0.864172	1	1422	tags=18%, list=7%, signal=20%
GOBP_SPINDLE_ORGANIZATION	GOBP_SPINDLE_ORGANIZATION		174	0.326036	1.29695	0.0335196	0.863149	1	3276	tags=24%, list=17%, signal=29%
GOMF_MOLECULAR_SEQUESTERING_ACTIVITY	GOMF_MOLECULAR_SEQUESTERING_ACTIVITY		16	0.505939	1.29651	0.147727	0.863104	1	3941	tags=50%, list=20%, signal=62%
GOBP_NUCLEOBASE_CONTAINING_SMALL_MOLECULE_CATABOLIC_PROCESS	GOBP_NUCLEOBASE_CONTAINING_SMALL_MOLECULE_CATABOLIC_PROCESS		25	0.457213	1.29632	0.123457	0.861757	1	3750	tags=28%, list=19%, signal=35%
GOBP_VESICLE_TRANSPORT_ALONG_MICROTUBULE	GOBP_VESICLE_TRANSPORT_ALONG_MICROTUBULE		44	0.40757	1.29618	0.113852	0.860156	1	4150	tags=30%, list=21%, signal=37%
GOBP_FAT_CELL_PROLIFERATION	GOBP_FAT_CELL_PROLIFERATION		15	0.52513	1.29618	0.137736	0.857849	1	1988	tags=20%, list=10%, signal=22%
GOBP_MITOCHONDRIAL_GENOME_MAINTENANCE	GOBP_MITOCHONDRIAL_GENOME_MAINTENANCE		34	0.422579	1.29572	0.113106	0.857985	1	506	tags=12%, list=3%, signal=12%
GOMF_NADP_BINDING	GOMF_NADP_BINDING		45	0.401334	1.29568	0.106952	0.855906	1	2897	tags=27%, list=15%, signal=31%
GOBP_REGULATION_OF_PROTEIN_MATURATION	GOBP_REGULATION_OF_PROTEIN_MATURATION		68	0.370836	1.29549	0.0904159	0.854703	1	4242	tags=37%, list=22%, signal=47%
GOBP_METANEPHRIC_NEPHRON_EPITHELIUM_DEVELOPMENT	GOBP_METANEPHRIC_NEPHRON_EPITHELIUM_DEVELOPMENT		20	0.482328	1.29519	0.13211	0.854066	1	3414	tags=30%, list=17%, signal=36%
GOBP_REGULATION_OF_OSTEOCLAST_DIFFERENTIATION	GOBP_REGULATION_OF_OSTEOCLAST_DIFFERENTIATION		80	0.360889	1.29486	0.0892193	0.853509	1	3832	tags=25%, list=19%, signal=31%
GOBP_INTESTINAL_EPITHELIAL_CELL_DIFFERENTIATION	GOBP_INTESTINAL_EPITHELIAL_CELL_DIFFERENTIATION		25	0.455007	1.29464	0.119919	0.852506	1	3414	tags=36%, list=17%, signal=44%
GOBP_GLIAL_CELL_MIGRATION	GOBP_GLIAL_CELL_MIGRATION		66	0.370961	1.29449	0.0801527	0.851035	1	4481	tags=36%, list=23%, signal=47%
GOBP_NEGATIVE_REGULATION_OF_INTERLEUKIN_6_PRODUCTION	GOBP_NEGATIVE_REGULATION_OF_INTERLEUKIN_6_PRODUCTION		49	0.400896	1.29439	0.116054	0.849306	1	2953	tags=24%, list=15%, signal=29%
GOMF_OXIDOREDUCTASE_ACTIVITY_ACTING_ON_NAD_P_H_OXYGEN_AS_ACCEPTOR	GOMF_OXIDOREDUCTASE_ACTIVITY_ACTING_ON_NAD_P_H_OXYGEN_AS_ACCEPTOR		15	0.513801	1.29357	0.157009	0.851249	1	4894	tags=40%, list=25%, signal=53%
GOBP_NEGATIVE_REGULATION_OF_NITRIC_OXIDE_METABOLIC_PROCESS	GOBP_NEGATIVE_REGULATION_OF_NITRIC_OXIDE_METABOLIC_PROCESS		20	0.470672	1.29195	0.150558	0.857682	1	2925	tags=25%, list=15%, signal=29%
GOBP_NOREPINEPHRINE_SECRETION	GOBP_NOREPINEPHRINE_SECRETION		20	0.478127	1.29119	0.135029	0.859429	1	4681	tags=30%, list=24%, signal=39%
GOBP_REGULATION_OF_SYNAPTIC_VESICLE_CYCLE	GOBP_REGULATION_OF_SYNAPTIC_VESICLE_CYCLE		17	0.50149	1.29118	0.16791	0.857267	1	2786	tags=35%, list=14%, signal=41%
GOBP_OUTFLOW_TRACT_SEPTUM_MORPHOGENESIS	GOBP_OUTFLOW_TRACT_SEPTUM_MORPHOGENESIS		27	0.453328	1.29052	0.132353	0.858634	1	2526	tags=26%, list=13%, signal=30%
GOBP_RESPONSE_TO_IRON_ION	GOBP_RESPONSE_TO_IRON_ION		21	0.465144	1.29019	0.14611	0.858233	1	1799	tags=19%, list=9%, signal=21%
GOBP_NEGATIVE_REGULATION_OF_CELL_CYCLE_G2_M_PHASE_TRANSITION	GOBP_NEGATIVE_REGULATION_OF_CELL_CYCLE_G2_M_PHASE_TRANSITION		58	0.380285	1.28963	0.0699433	0.859061	1	3267	tags=24%, list=17%, signal=29%
GOMF_IMMUNOGLOBULIN_BINDING	GOMF_IMMUNOGLOBULIN_BINDING		24	0.455303	1.28882	0.141264	0.861157	1	3187	tags=33%, list=16%, signal=40%
GOBP_REGULATION_OF_SYNAPSE_MATURATION	GOBP_REGULATION_OF_SYNAPSE_MATURATION		23	0.456227	1.2886	0.134122	0.86007	1	4299	tags=39%, list=22%, signal=50%
GOBP_CIRCADIAN_REGULATION_OF_GENE_EXPRESSION	GOBP_CIRCADIAN_REGULATION_OF_GENE_EXPRESSION		70	0.368008	1.28817	0.0825853	0.860062	1	2424	tags=27%, list=12%, signal=31%
GOBP_NEGATIVE_REGULATION_OF_NEURON_DIFFERENTIATION	GOBP_NEGATIVE_REGULATION_OF_NEURON_DIFFERENTIATION		84	0.357759	1.28786	0.0718133	0.85943	1	4988	tags=36%, list=25%, signal=48%
GOBP_PROXIMAL_DISTAL_PATTERN_FORMATION	GOBP_PROXIMAL_DISTAL_PATTERN_FORMATION		36	0.418227	1.28753	0.126838	0.858958	1	2900	tags=28%, list=15%, signal=33%
GOBP_POSITIVE_REGULATION_OF_VESICLE_FUSION	GOBP_POSITIVE_REGULATION_OF_VESICLE_FUSION		17	0.497781	1.28707	0.170732	0.859305	1	6039	tags=65%, list=31%, signal=93%
GOBP_NEGATIVE_REGULATION_OF_VIRAL_LIFE_CYCLE	GOBP_NEGATIVE_REGULATION_OF_VIRAL_LIFE_CYCLE		31	0.431085	1.28599	0.118584	0.862847	1	2313	tags=26%, list=12%, signal=29%
GOMF_MINUS_END_DIRECTED_MICROTUBULE_MOTOR_ACTIVITY	GOMF_MINUS_END_DIRECTED_MICROTUBULE_MOTOR_ACTIVITY		15	0.519212	1.28566	0.162879	0.862432	1	6	tags=7%, list=0%, signal=7%
GOBP_REGULATION_OF_CARDIAC_MUSCLE_CONTRACTION	GOBP_REGULATION_OF_CARDIAC_MUSCLE_CONTRACTION		68	0.369162	1.28548	0.0811808	0.861229	1	3860	tags=25%, list=20%, signal=31%
GOMF_TRIGLYCERIDE_LIPASE_ACTIVITY	GOMF_TRIGLYCERIDE_LIPASE_ACTIVITY		20	0.476673	1.2854	0.142066	0.85944	1	3790	tags=40%, list=19%, signal=49%
GOMF_ABC_TYPE_TRANSPORTER_ACTIVITY	GOMF_ABC_TYPE_TRANSPORTER_ACTIVITY		45	0.400816	1.28499	0.119403	0.859473	1	3257	tags=22%, list=17%, signal=27%
GOBP_MUSCLE_SYSTEM_PROCESS	GOBP_MUSCLE_SYSTEM_PROCESS		409	0.296228	1.28483	0.0134228	0.858196	1	2985	tags=20%, list=15%, signal=23%
GOBP_NEGATIVE_REGULATION_OF_SYSTEMIC_ARTERIAL_BLOOD_PRESSURE	GOBP_NEGATIVE_REGULATION_OF_SYSTEMIC_ARTERIAL_BLOOD_PRESSURE		31	0.431785	1.28474	0.122873	0.856509	1	4255	tags=39%, list=22%, signal=49%
GOBP_MITOTIC_SPINDLE_ORGANIZATION	GOBP_MITOTIC_SPINDLE_ORGANIZATION		116	0.340751	1.28473	0.0561594	0.854404	1	3212	tags=26%, list=16%, signal=31%
GOBP_CEREBRAL_CORTEX_DEVELOPMENT	GOBP_CEREBRAL_CORTEX_DEVELOPMENT		110	0.345579	1.28378	0.0629371	0.85749	1	4345	tags=31%, list=22%, signal=39%
GOMF_ATPASE_COUPLED_TRANSMEMBRANE_TRANSPORTER_ACTIVITY	GOMF_ATPASE_COUPLED_TRANSMEMBRANE_TRANSPORTER_ACTIVITY		104	0.348467	1.28324	0.0596745	0.858082	1	3458	tags=25%, list=18%, signal=30%
GOBP_POSITIVE_REGULATION_OF_SUPRAMOLECULAR_FIBER_ORGANIZATION	GOBP_POSITIVE_REGULATION_OF_SUPRAMOLECULAR_FIBER_ORGANIZATION		170	0.326617	1.2826	0.037037	0.859432	1	4805	tags=31%, list=24%, signal=41%
GOBP_VIRION_ASSEMBLY	GOBP_VIRION_ASSEMBLY		24	0.452916	1.28246	0.152134	0.858034	1	1007	tags=17%, list=5%, signal=18%
GOMF_GLUCOSYLTRANSFERASE_ACTIVITY	GOMF_GLUCOSYLTRANSFERASE_ACTIVITY		16	0.493519	1.28205	0.166341	0.858177	1	2182	tags=38%, list=11%, signal=42%
GOBP_METENCEPHALON_DEVELOPMENT	GOBP_METENCEPHALON_DEVELOPMENT		118	0.340581	1.28118	0.0750436	0.86057	1	4404	tags=29%, list=22%, signal=37%
GOBP_SERTOLI_CELL_DIFFERENTIATION	GOBP_SERTOLI_CELL_DIFFERENTIATION		29	0.445651	1.27999	0.137868	0.864424	1	3675	tags=41%, list=19%, signal=51%
GOBP_NEGATIVE_REGULATION_OF_CYTOSOLIC_CALCIUM_ION_CONCENTRATION	GOBP_NEGATIVE_REGULATION_OF_CYTOSOLIC_CALCIUM_ION_CONCENTRATION		23	0.468174	1.27946	0.153409	0.865132	1	4301	tags=57%, list=22%, signal=72%
GOBP_NEUTRAL_LIPID_CATABOLIC_PROCESS	GOBP_NEUTRAL_LIPID_CATABOLIC_PROCESS		39	0.412419	1.27931	0.0888469	0.863782	1	4057	tags=41%, list=21%, signal=52%
GOCC_REPLISOME	GOCC_REPLISOME		22	0.460596	1.27848	0.136882	0.866034	1	3434	tags=36%, list=17%, signal=44%
GOBP_NEGATIVE_REGULATION_OF_MYELOID_CELL_APOPTOTIC_PROCESS	GOBP_NEGATIVE_REGULATION_OF_MYELOID_CELL_APOPTOTIC_PROCESS		23	0.459399	1.27819	0.162162	0.865512	1	1851	tags=22%, list=9%, signal=24%
GOBP_REGULATION_OF_VASCULAR_ENDOTHELIAL_GROWTH_FACTOR_RECEPTOR_SIGNALING_PATHWAY	GOBP_REGULATION_OF_VASCULAR_ENDOTHELIAL_GROWTH_FACTOR_RECEPTOR_SIGNALING_PATHWAY		29	0.427998	1.27811	0.135849	0.863868	1	1150	tags=17%, list=6%, signal=18%
GOBP_POSITIVE_REGULATION_OF_ENDOCYTOSIS	GOBP_POSITIVE_REGULATION_OF_ENDOCYTOSIS		121	0.339117	1.27716	0.0664207	0.866868	1	2844	tags=23%, list=14%, signal=27%
GOBP_RESPONSE_TO_RADIATION	GOBP_RESPONSE_TO_RADIATION		404	0.295497	1.2771	0.00993378	0.865118	1	4446	tags=28%, list=23%, signal=35%
GOCC_CALCIUM_CHANNEL_COMPLEX	GOCC_CALCIUM_CHANNEL_COMPLEX		53	0.381895	1.27656	0.104587	0.865719	1	2675	tags=21%, list=14%, signal=24%
GOBP_SMOOTH_MUSCLE_CONTRACTION	GOBP_SMOOTH_MUSCLE_CONTRACTION		116	0.336017	1.27626	0.0640569	0.865136	1	3294	tags=25%, list=17%, signal=30%
GOBP_EMBRYO_IMPLANTATION	GOBP_EMBRYO_IMPLANTATION		59	0.377291	1.27577	0.0914077	0.865552	1	3857	tags=32%, list=20%, signal=40%
GOBP_SEMINIFEROUS_TUBULE_DEVELOPMENT	GOBP_SEMINIFEROUS_TUBULE_DEVELOPMENT		21	0.471741	1.27522	0.154265	0.866354	1	1377	tags=19%, list=7%, signal=20%
GOBP_REGULATION_OF_VESICLE_FUSION	GOBP_REGULATION_OF_VESICLE_FUSION		31	0.42441	1.27466	0.122711	0.867146	1	6039	tags=42%, list=31%, signal=60%
GOBP_SENSORY_PERCEPTION_OF_PAIN	GOBP_SENSORY_PERCEPTION_OF_PAIN		140	0.329441	1.27452	0.0710382	0.865834	1	3675	tags=27%, list=19%, signal=33%
GOBP_REGULATION_OF_NCRNA_TRANSCRIPTION	GOBP_REGULATION_OF_NCRNA_TRANSCRIPTION		19	0.48043	1.27446	0.155431	0.864014	1	2003	tags=32%, list=10%, signal=35%
GOBP_RESPONSE_TO_LIGHT_STIMULUS	GOBP_RESPONSE_TO_LIGHT_STIMULUS		302	0.304972	1.27435	0.0213115	0.862507	1	4446	tags=29%, list=23%, signal=37%
GOBP_TELENCEPHALON_DEVELOPMENT	GOBP_TELENCEPHALON_DEVELOPMENT		251	0.310709	1.27425	0.0282862	0.861074	1	3845	tags=27%, list=20%, signal=33%
GOBP_DOPAMINE_RECEPTOR_SIGNALING_PATHWAY	GOBP_DOPAMINE_RECEPTOR_SIGNALING_PATHWAY		39	0.407176	1.27386	0.141026	0.861077	1	4210	tags=36%, list=21%, signal=46%
GOBP_CRANIAL_NERVE_MORPHOGENESIS	GOBP_CRANIAL_NERVE_MORPHOGENESIS		30	0.432633	1.27359	0.127072	0.860659	1	3367	tags=37%, list=17%, signal=44%
GOBP_HEART_FORMATION	GOBP_HEART_FORMATION		32	0.430581	1.27275	0.125	0.863022	1	3367	tags=31%, list=17%, signal=38%
GOMF_G_PROTEIN_BETA_SUBUNIT_BINDING	GOMF_G_PROTEIN_BETA_SUBUNIT_BINDING		23	0.458562	1.27251	0.153398	0.862311	1	5806	tags=52%, list=30%, signal=74%
GOBP_NEGATIVE_REGULATION_OF_GLYCOPROTEIN_METABOLIC_PROCESS	GOBP_NEGATIVE_REGULATION_OF_GLYCOPROTEIN_METABOLIC_PROCESS		15	0.506501	1.27235	0.165505	0.861163	1	5366	tags=40%, list=27%, signal=55%
GOBP_LAMELLIPODIUM_MORPHOGENESIS	GOBP_LAMELLIPODIUM_MORPHOGENESIS		16	0.500907	1.27225	0.161165	0.859674	1	252	tags=13%, list=1%, signal=13%
GOMF_P_TYPE_TRANSMEMBRANE_TRANSPORTER_ACTIVITY	GOMF_P_TYPE_TRANSMEMBRANE_TRANSPORTER_ACTIVITY		32	0.426125	1.27045	0.14611	0.867216	1	3366	tags=34%, list=17%, signal=41%
GOBP_NEGATIVE_REGULATION_OF_CELL_MIGRATION_INVOLVED_IN_SPROUTING_ANGIOGENESIS	GOBP_NEGATIVE_REGULATION_OF_CELL_MIGRATION_INVOLVED_IN_SPROUTING_ANGIOGENESIS		16	0.498039	1.26943	0.167308	0.870482	1	3636	tags=50%, list=18%, signal=61%
GOMF_ALDITOL_NADPPLUS_1_OXIDOREDUCTASE_ACTIVITY	GOMF_ALDITOL_NADPPLUS_1_OXIDOREDUCTASE_ACTIVITY		17	0.491551	1.26943	0.157088	0.868467	1	3862	tags=29%, list=20%, signal=37%
GOCC_SITE_OF_DOUBLE_STRAND_BREAK	GOCC_SITE_OF_DOUBLE_STRAND_BREAK		60	0.374093	1.26913	0.1125	0.8681	1	2129	tags=20%, list=11%, signal=22%
GOBP_REGULATION_OF_TUMOR_NECROSIS_FACTOR_MEDIATED_SIGNALING_PATHWAY	GOBP_REGULATION_OF_TUMOR_NECROSIS_FACTOR_MEDIATED_SIGNALING_PATHWAY		39	0.408792	1.2689	0.128676	0.867276	1	3019	tags=26%, list=15%, signal=30%
GOMF_ACETYLCHOLINE_RECEPTOR_ACTIVITY	GOMF_ACETYLCHOLINE_RECEPTOR_ACTIVITY		17	0.485146	1.26837	0.149057	0.868061	1	2813	tags=35%, list=14%, signal=41%
GOBP_POTASSIUM_ION_HOMEOSTASIS	GOBP_POTASSIUM_ION_HOMEOSTASIS		34	0.415194	1.26815	0.128492	0.867196	1	3266	tags=29%, list=17%, signal=35%
GOBP_NEURAL_RETINA_DEVELOPMENT	GOBP_NEURAL_RETINA_DEVELOPMENT		79	0.3578	1.26782	0.0932836	0.866849	1	4596	tags=35%, list=23%, signal=46%
GOBP_SEGMENT_SPECIFICATION	GOBP_SEGMENT_SPECIFICATION		19	0.482414	1.26747	0.164179	0.86669	1	3367	tags=26%, list=17%, signal=32%
GOBP_CILIUM_MOVEMENT	GOBP_CILIUM_MOVEMENT		178	0.314073	1.26655	0.0472855	0.869444	1	2787	tags=20%, list=14%, signal=23%
GOBP_REGULATION_OF_RESPIRATORY_GASEOUS_EXCHANGE	GOBP_REGULATION_OF_RESPIRATORY_GASEOUS_EXCHANGE		25	0.44673	1.26629	0.160612	0.868938	1	938	tags=20%, list=5%, signal=21%
GOBP_REGULATION_OF_MONOATOMIC_ANION_TRANSPORT	GOBP_REGULATION_OF_MONOATOMIC_ANION_TRANSPORT		26	0.436279	1.26625	0.142857	0.86716	1	2920	tags=35%, list=15%, signal=41%
GOBP_REGULATION_OF_CELL_GROWTH_INVOLVED_IN_CARDIAC_MUSCLE_CELL_DEVELOPMENT	GOBP_REGULATION_OF_CELL_GROWTH_INVOLVED_IN_CARDIAC_MUSCLE_CELL_DEVELOPMENT		33	0.417864	1.26622	0.148699	0.865396	1	2245	tags=27%, list=11%, signal=31%
GOBP_MUSCLE_ORGAN_MORPHOGENESIS	GOBP_MUSCLE_ORGAN_MORPHOGENESIS		92	0.340864	1.26574	0.0851064	0.865892	1	2736	tags=23%, list=14%, signal=26%
GOBP_CELL_CYCLE_DNA_REPLICATION	GOBP_CELL_CYCLE_DNA_REPLICATION		35	0.411274	1.26574	0.135458	0.863945	1	2289	tags=23%, list=12%, signal=26%
GOMF_ASPARTIC_TYPE_PEPTIDASE_ACTIVITY	GOMF_ASPARTIC_TYPE_PEPTIDASE_ACTIVITY		31	0.422464	1.26518	0.153558	0.865001	1	3187	tags=23%, list=16%, signal=27%
GOBP_CELLULAR_ALDEHYDE_METABOLIC_PROCESS	GOBP_CELLULAR_ALDEHYDE_METABOLIC_PROCESS		59	0.369294	1.26498	0.114754	0.864066	1	2900	tags=22%, list=15%, signal=26%
GOBP_STEROID_HORMONE_BIOSYNTHETIC_PROCESS	GOBP_STEROID_HORMONE_BIOSYNTHETIC_PROCESS		37	0.404131	1.26488	0.124031	0.862696	1	2601	tags=19%, list=13%, signal=22%
GOBP_PURINE_NUCLEOSIDE_MONOPHOSPHATE_CATABOLIC_PROCESS	GOBP_PURINE_NUCLEOSIDE_MONOPHOSPHATE_CATABOLIC_PROCESS		16	0.50026	1.2648	0.180832	0.861178	1	3230	tags=38%, list=16%, signal=45%
GOBP_NEGATIVE_REGULATION_OF_DNA_BINDING	GOBP_NEGATIVE_REGULATION_OF_DNA_BINDING		52	0.38566	1.26437	0.13447	0.861483	1	4220	tags=21%, list=21%, signal=27%
GOBP_PROGRAMMED_NECROTIC_CELL_DEATH	GOBP_PROGRAMMED_NECROTIC_CELL_DEATH		46	0.388988	1.26411	0.113027	0.86096	1	2920	tags=28%, list=15%, signal=33%
GOBP_REGULATION_OF_COLLAGEN_METABOLIC_PROCESS	GOBP_REGULATION_OF_COLLAGEN_METABOLIC_PROCESS		59	0.375951	1.26408	0.111311	0.859198	1	3588	tags=29%, list=18%, signal=35%
GOBP_NEGATIVE_REGULATION_OF_TUMOR_NECROSIS_FACTOR_SUPERFAMILY_CYTOKINE_PRODUCTION	GOBP_NEGATIVE_REGULATION_OF_TUMOR_NECROSIS_FACTOR_SUPERFAMILY_CYTOKINE_PRODUCTION		60	0.370967	1.26241	0.104779	0.866142	1	3006	tags=28%, list=15%, signal=33%
GOBP_GLYCEROLIPID_CATABOLIC_PROCESS	GOBP_GLYCEROLIPID_CATABOLIC_PROCESS		63	0.36535	1.26219	0.107209	0.865355	1	4057	tags=33%, list=21%, signal=42%
GOCC_RECYCLING_ENDOSOME_MEMBRANE	GOCC_RECYCLING_ENDOSOME_MEMBRANE		58	0.374272	1.26206	0.106618	0.864135	1	3490	tags=26%, list=18%, signal=31%
GOBP_OLEFINIC_COMPOUND_BIOSYNTHETIC_PROCESS	GOBP_OLEFINIC_COMPOUND_BIOSYNTHETIC_PROCESS		22	0.462354	1.26195	0.14717	0.86278	1	228	tags=9%, list=1%, signal=9%
GOBP_NEGATIVE_REGULATION_OF_RECEPTOR_MEDIATED_ENDOCYTOSIS	GOBP_NEGATIVE_REGULATION_OF_RECEPTOR_MEDIATED_ENDOCYTOSIS		27	0.4322	1.26152	0.167254	0.863212	1	1208	tags=19%, list=6%, signal=20%
GOBP_MONOAMINE_TRANSPORT	GOBP_MONOAMINE_TRANSPORT		107	0.337473	1.2614	0.0955752	0.861962	1	4331	tags=24%, list=22%, signal=31%
GOBP_NEGATIVE_REGULATION_OF_TRANSPORT	GOBP_NEGATIVE_REGULATION_OF_TRANSPORT		492	0.287592	1.26113	0.0194175	0.861464	1	4137	tags=23%, list=21%, signal=28%
GOBP_DETERMINATION_OF_ADULT_LIFESPAN	GOBP_DETERMINATION_OF_ADULT_LIFESPAN		31	0.423711	1.26053	0.144177	0.862581	1	2369	tags=26%, list=12%, signal=29%
GOCC_CATION_CHANNEL_COMPLEX	GOCC_CATION_CHANNEL_COMPLEX		175	0.315167	1.26053	0.0618375	0.860716	1	2675	tags=19%, list=14%, signal=22%
GOBP_RHYTHMIC_PROCESS	GOBP_RHYTHMIC_PROCESS		293	0.298821	1.25997	0.0214876	0.861561	1	2717	tags=20%, list=14%, signal=23%
GOBP_VITAMIN_BIOSYNTHETIC_PROCESS	GOBP_VITAMIN_BIOSYNTHETIC_PROCESS		22	0.455446	1.25981	0.152985	0.860536	1	1028	tags=14%, list=5%, signal=14%
GOCC_PODOSOME	GOCC_PODOSOME		27	0.443478	1.2593	0.157324	0.861119	1	5435	tags=56%, list=28%, signal=77%
GOBP_POSITIVE_REGULATION_OF_ERYTHROCYTE_DIFFERENTIATION	GOBP_POSITIVE_REGULATION_OF_ERYTHROCYTE_DIFFERENTIATION		29	0.424916	1.25914	0.160305	0.860202	1	3114	tags=28%, list=16%, signal=33%
GOBP_MITOTIC_SISTER_CHROMATID_COHESION	GOBP_MITOTIC_SISTER_CHROMATID_COHESION		21	0.470232	1.25912	0.16065	0.858428	1	3306	tags=33%, list=17%, signal=40%
GOBP_CELL_CELL_JUNCTION_ASSEMBLY	GOBP_CELL_CELL_JUNCTION_ASSEMBLY		146	0.322497	1.25803	0.0640569	0.862377	1	2735	tags=21%, list=14%, signal=24%
GOBP_CHRONIC_INFLAMMATORY_RESPONSE	GOBP_CHRONIC_INFLAMMATORY_RESPONSE		20	0.465133	1.25799	0.151923	0.860724	1	1028	tags=20%, list=5%, signal=21%
GOBP_POSITIVE_REGULATION_OF_PLASMA_MEMBRANE_BOUNDED_CELL_PROJECTION_ASSEMBLY	GOBP_POSITIVE_REGULATION_OF_PLASMA_MEMBRANE_BOUNDED_CELL_PROJECTION_ASSEMBLY		102	0.34104	1.25778	0.087037	0.859906	1	3688	tags=25%, list=19%, signal=31%
GOMF_QUATERNARY_AMMONIUM_GROUP_BINDING	GOMF_QUATERNARY_AMMONIUM_GROUP_BINDING		52	0.38215	1.25751	0.122605	0.859528	1	4011	tags=38%, list=20%, signal=48%
GOBP_POSITIVE_REGULATION_OF_CELL_MATRIX_ADHESION	GOBP_POSITIVE_REGULATION_OF_CELL_MATRIX_ADHESION		62	0.36859	1.25741	0.112319	0.85819	1	3052	tags=23%, list=16%, signal=27%
GOBP_INTERFERON_MEDIATED_SIGNALING_PATHWAY	GOBP_INTERFERON_MEDIATED_SIGNALING_PATHWAY		74	0.358508	1.25666	0.116883	0.860147	1	4250	tags=32%, list=22%, signal=41%
GOMF_CALMODULIN_DEPENDENT_PROTEIN_KINASE_ACTIVITY	GOMF_CALMODULIN_DEPENDENT_PROTEIN_KINASE_ACTIVITY		23	0.45063	1.25645	0.155769	0.859441	1	2801	tags=30%, list=14%, signal=35%
GOBP_NEGATIVE_REGULATION_OF_NOTCH_SIGNALING_PATHWAY	GOBP_NEGATIVE_REGULATION_OF_NOTCH_SIGNALING_PATHWAY		34	0.411232	1.25558	0.130037	0.862018	1	4452	tags=41%, list=23%, signal=53%
GOBP_VASCULAR_TRANSPORT	GOBP_VASCULAR_TRANSPORT		21	0.452929	1.25493	0.160149	0.863631	1	878	tags=14%, list=4%, signal=15%
GOBP_POSITIVE_REGULATION_OF_T_CELL_APOPTOTIC_PROCESS	GOBP_POSITIVE_REGULATION_OF_T_CELL_APOPTOTIC_PROCESS		15	0.506304	1.25488	0.199612	0.862042	1	1793	tags=20%, list=9%, signal=22%
GOBP_POSITIVE_REGULATION_OF_NIK_NF_KAPPAB_SIGNALING	GOBP_POSITIVE_REGULATION_OF_NIK_NF_KAPPAB_SIGNALING		67	0.359653	1.25421	0.105357	0.863656	1	4135	tags=27%, list=21%, signal=34%
GOBP_RECEPTOR_CATABOLIC_PROCESS	GOBP_RECEPTOR_CATABOLIC_PROCESS		27	0.432662	1.25417	0.154982	0.862037	1	3188	tags=37%, list=16%, signal=44%
GOBP_ENDOTHELIAL_CELL_PROLIFERATION	GOBP_ENDOTHELIAL_CELL_PROLIFERATION		157	0.32046	1.25414	0.0678261	0.860366	1	3803	tags=29%, list=19%, signal=36%
GOBP_TYPE_II_INTERFERON_PRODUCTION	GOBP_TYPE_II_INTERFERON_PRODUCTION		127	0.329282	1.2535	0.0689655	0.862026	1	4230	tags=31%, list=22%, signal=40%
GOBP_NEGATIVE_REGULATION_OF_RECEPTOR_INTERNALIZATION	GOBP_NEGATIVE_REGULATION_OF_RECEPTOR_INTERNALIZATION		15	0.503086	1.25302	0.175627	0.86271	1	1208	tags=20%, list=6%, signal=21%
GOBP_REGULATION_OF_EXTENT_OF_CELL_GROWTH	GOBP_REGULATION_OF_EXTENT_OF_CELL_GROWTH		124	0.329454	1.25296	0.0805009	0.861236	1	3894	tags=27%, list=20%, signal=33%
GOBP_REGULATION_OF_AMYLOID_FIBRIL_FORMATION	GOBP_REGULATION_OF_AMYLOID_FIBRIL_FORMATION		15	0.501129	1.25296	0.177122	0.85947	1	621	tags=13%, list=3%, signal=14%
GOBP_DEVELOPMENT_OF_PRIMARY_MALE_SEXUAL_CHARACTERISTICS	GOBP_DEVELOPMENT_OF_PRIMARY_MALE_SEXUAL_CHARACTERISTICS		139	0.323761	1.25259	0.0634328	0.859533	1	3675	tags=24%, list=19%, signal=29%
GOBP_POSITIVE_REGULATION_OF_CILIUM_MOVEMENT	GOBP_POSITIVE_REGULATION_OF_CILIUM_MOVEMENT		16	0.472636	1.25236	0.184411	0.858945	1	2390	tags=25%, list=12%, signal=28%
GOBP_POSITIVE_REGULATION_OF_TRANSLATION	GOBP_POSITIVE_REGULATION_OF_TRANSLATION		126	0.326586	1.25227	0.0762565	0.857679	1	2593	tags=21%, list=13%, signal=24%
GOBP_STRIATED_MUSCLE_CONTRACTION	GOBP_STRIATED_MUSCLE_CONTRACTION		163	0.317179	1.25139	0.0556522	0.86031	1	2245	tags=18%, list=11%, signal=21%
GOMF_METHYLATION_DEPENDENT_PROTEIN_BINDING	GOMF_METHYLATION_DEPENDENT_PROTEIN_BINDING		80	0.348193	1.25088	0.113346	0.861107	1	3558	tags=25%, list=18%, signal=30%
GOBP_EPITHELIAL_TO_MESENCHYMAL_TRANSITION_INVOLVED_IN_ENDOCARDIAL_CUSHION_FORMATION	GOBP_EPITHELIAL_TO_MESENCHYMAL_TRANSITION_INVOLVED_IN_ENDOCARDIAL_CUSHION_FORMATION		20	0.460046	1.25048	0.170825	0.861566	1	2526	tags=35%, list=13%, signal=40%
GOCC_U2_SNRNP	GOCC_U2_SNRNP		21	0.468176	1.25021	0.16791	0.861214	1	2499	tags=38%, list=13%, signal=44%
GOBP_PYRIMIDINE_NUCLEOSIDE_MONOPHOSPHATE_METABOLIC_PROCESS	GOBP_PYRIMIDINE_NUCLEOSIDE_MONOPHOSPHATE_METABOLIC_PROCESS		21	0.457709	1.25005	0.16819	0.860326	1	4336	tags=29%, list=22%, signal=37%
GOBP_BRAIN_MORPHOGENESIS	GOBP_BRAIN_MORPHOGENESIS		43	0.390936	1.24914	0.153992	0.863194	1	3284	tags=30%, list=17%, signal=36%
GOBP_NEURON_PROJECTION_EXTENSION_INVOLVED_IN_NEURON_PROJECTION_GUIDANCE	GOBP_NEURON_PROJECTION_EXTENSION_INVOLVED_IN_NEURON_PROJECTION_GUIDANCE		36	0.407413	1.24914	0.162162	0.861453	1	784	tags=14%, list=4%, signal=14%
GOMF_RECEPTOR_TYROSINE_KINASE_BINDING	GOMF_RECEPTOR_TYROSINE_KINASE_BINDING		73	0.351576	1.24881	0.10991	0.861395	1	3296	tags=21%, list=17%, signal=25%
GOBP_PEPTIDE_CROSS_LINKING	GOBP_PEPTIDE_CROSS_LINKING		37	0.400908	1.2486	0.153846	0.860678	1	2644	tags=30%, list=13%, signal=34%
GOBP_REGULATION_OF_RECEPTOR_MEDIATED_ENDOCYTOSIS	GOBP_REGULATION_OF_RECEPTOR_MEDIATED_ENDOCYTOSIS		121	0.332368	1.24837	0.0976909	0.860112	1	2404	tags=19%, list=12%, signal=22%
GOBP_REGULATION_OF_VIRAL_LIFE_CYCLE	GOBP_REGULATION_OF_VIRAL_LIFE_CYCLE		141	0.323329	1.24782	0.0738137	0.8612	1	4879	tags=34%, list=25%, signal=45%
GOBP_SMOOTH_MUSCLE_TISSUE_DEVELOPMENT	GOBP_SMOOTH_MUSCLE_TISSUE_DEVELOPMENT		27	0.433191	1.24734	0.164751	0.861901	1	3681	tags=37%, list=19%, signal=46%
GOBP_REGULATION_OF_TOR_SIGNALING	GOBP_REGULATION_OF_TOR_SIGNALING		112	0.331971	1.24662	0.0774527	0.863773	1	3110	tags=23%, list=16%, signal=27%
GOBP_ASPARTATE_TRANSMEMBRANE_TRANSPORT	GOBP_ASPARTATE_TRANSMEMBRANE_TRANSPORT		20	0.462037	1.24635	0.181481	0.863392	1	3248	tags=40%, list=17%, signal=48%
GOBP_NCRNA_TRANSCRIPTION	GOBP_NCRNA_TRANSCRIPTION		60	0.368763	1.24631	0.130518	0.861798	1	1491	tags=17%, list=8%, signal=18%
GOBP_PROTEIN_INSERTION_INTO_MEMBRANE	GOBP_PROTEIN_INSERTION_INTO_MEMBRANE		48	0.383074	1.24589	0.129964	0.862197	1	3456	tags=27%, list=18%, signal=33%
GOMF_MAGNESIUM_ION_BINDING	GOMF_MAGNESIUM_ION_BINDING		204	0.304176	1.24563	0.0622776	0.861697	1	3078	tags=24%, list=16%, signal=28%
GOBP_REGULATION_OF_MACROAUTOPHAGY	GOBP_REGULATION_OF_MACROAUTOPHAGY		112	0.331365	1.24553	0.0795053	0.860469	1	3144	tags=25%, list=16%, signal=30%
GOBP_SEX_DIFFERENTIATION	GOBP_SEX_DIFFERENTIATION		289	0.29585	1.24518	0.0377049	0.860506	1	2938	tags=19%, list=15%, signal=22%
GOBP_REGULATION_OF_PLASMA_MEMBRANE_ORGANIZATION	GOBP_REGULATION_OF_PLASMA_MEMBRANE_ORGANIZATION		19	0.468381	1.245	0.182857	0.859662	1	3315	tags=42%, list=17%, signal=51%
GOBP_REGULATION_OF_DNA_TEMPLATED_TRANSCRIPTION_INITIATION	GOBP_REGULATION_OF_DNA_TEMPLATED_TRANSCRIPTION_INITIATION		82	0.350424	1.24274	0.0957643	0.869365	1	4998	tags=38%, list=25%, signal=50%
GOBP_REGULATION_OF_AXONOGENESIS	GOBP_REGULATION_OF_AXONOGENESIS		180	0.314175	1.24246	0.0646853	0.869093	1	3894	tags=26%, list=20%, signal=32%
GOBP_REGULATION_OF_STRIATED_MUSCLE_CONTRACTION	GOBP_REGULATION_OF_STRIATED_MUSCLE_CONTRACTION		83	0.346363	1.24199	0.100548	0.86963	1	3860	tags=24%, list=20%, signal=30%
GOBP_NEGATIVE_REGULATION_OF_MULTICELLULAR_ORGANISM_GROWTH	GOBP_NEGATIVE_REGULATION_OF_MULTICELLULAR_ORGANISM_GROWTH		16	0.494362	1.24196	0.201536	0.868101	1	1740	tags=31%, list=9%, signal=34%
GOBP_MEMBRANE_BIOGENESIS	GOBP_MEMBRANE_BIOGENESIS		58	0.368041	1.24145	0.121094	0.869142	1	2656	tags=19%, list=14%, signal=22%
GOBP_POSITIVE_REGULATION_OF_PHAGOCYTOSIS	GOBP_POSITIVE_REGULATION_OF_PHAGOCYTOSIS		81	0.34805	1.23981	0.117857	0.875678	1	3019	tags=22%, list=15%, signal=26%
GOMF_NUCLEOTIDASE_ACTIVITY	GOMF_NUCLEOTIDASE_ACTIVITY		15	0.509417	1.23944	0.189781	0.875965	1	176	tags=13%, list=1%, signal=13%
GOBP_REGULATION_OF_BIOLOGICAL_PROCESS_INVOLVED_IN_SYMBIOTIC_INTERACTION	GOBP_REGULATION_OF_BIOLOGICAL_PROCESS_INVOLVED_IN_SYMBIOTIC_INTERACTION		62	0.362657	1.23916	0.120141	0.875775	1	2590	tags=24%, list=13%, signal=28%
GOBP_REGULATION_OF_CAMP_DEPENDENT_PROTEIN_KINASE_ACTIVITY	GOBP_REGULATION_OF_CAMP_DEPENDENT_PROTEIN_KINASE_ACTIVITY		16	0.481643	1.23887	0.2	0.875541	1	658	tags=13%, list=3%, signal=13%
GOBP_NEGATIVE_REGULATION_OF_TOLL_LIKE_RECEPTOR_SIGNALING_PATHWAY	GOBP_NEGATIVE_REGULATION_OF_TOLL_LIKE_RECEPTOR_SIGNALING_PATHWAY		20	0.463548	1.2384	0.184588	0.876232	1	4838	tags=40%, list=25%, signal=53%
GOBP_REGULATION_OF_FERTILIZATION	GOBP_REGULATION_OF_FERTILIZATION		17	0.48674	1.23826	0.186347	0.875317	1	5811	tags=41%, list=30%, signal=58%
GOCC_AXON_INITIAL_SEGMENT	GOCC_AXON_INITIAL_SEGMENT		27	0.428871	1.23815	0.177359	0.874125	1	1824	tags=19%, list=9%, signal=20%
GOBP_EPITHELIAL_TUBE_MORPHOGENESIS	GOBP_EPITHELIAL_TUBE_MORPHOGENESIS		384	0.287209	1.23761	0.0366492	0.875096	1	3852	tags=26%, list=20%, signal=31%
GOBP_MESENCHYME_DEVELOPMENT	GOBP_MESENCHYME_DEVELOPMENT		288	0.294696	1.23724	0.0353982	0.875308	1	2911	tags=20%, list=15%, signal=24%
GOMF_RNA_POLYMERASE_CORE_ENZYME_BINDING	GOMF_RNA_POLYMERASE_CORE_ENZYME_BINDING		37	0.402947	1.23673	0.162879	0.876172	1	4523	tags=27%, list=23%, signal=35%
GOBP_NEURON_APOPTOTIC_PROCESS	GOBP_NEURON_APOPTOTIC_PROCESS		322	0.2924	1.23673	0.0379965	0.874526	1	2889	tags=20%, list=15%, signal=23%
GOBP_G_PROTEIN_COUPLED_ACETYLCHOLINE_RECEPTOR_SIGNALING_PATHWAY	GOBP_G_PROTEIN_COUPLED_ACETYLCHOLINE_RECEPTOR_SIGNALING_PATHWAY		21	0.456168	1.23648	0.186567	0.874082	1	4681	tags=33%, list=24%, signal=44%
GOBP_POTASSIUM_ION_TRANSMEMBRANE_TRANSPORT	GOBP_POTASSIUM_ION_TRANSMEMBRANE_TRANSPORT		201	0.303839	1.23623	0.0613718	0.873684	1	3034	tags=21%, list=15%, signal=24%
GOBP_HIPPOCAMPUS_DEVELOPMENT	GOBP_HIPPOCAMPUS_DEVELOPMENT		75	0.351081	1.23611	0.121723	0.872605	1	1672	tags=17%, list=8%, signal=19%
GOBP_POSITIVE_REGULATION_OF_TRANSFORMING_GROWTH_FACTOR_BETA_PRODUCTION	GOBP_POSITIVE_REGULATION_OF_TRANSFORMING_GROWTH_FACTOR_BETA_PRODUCTION		21	0.454614	1.23587	0.180657	0.872219	1	3723	tags=29%, list=19%, signal=35%
GOBP_POTASSIUM_ION_TRANSPORT	GOBP_POTASSIUM_ION_TRANSPORT		239	0.301992	1.23524	0.0586146	0.873797	1	3658	tags=24%, list=19%, signal=29%
GOMF_NEUTRAL_L_AMINO_ACID_TRANSMEMBRANE_TRANSPORTER_ACTIVITY	GOMF_NEUTRAL_L_AMINO_ACID_TRANSMEMBRANE_TRANSPORTER_ACTIVITY		45	0.379918	1.23465	0.119843	0.875182	1	3733	tags=36%, list=19%, signal=44%
GOCC_DENDRITE_TERMINUS	GOCC_DENDRITE_TERMINUS		18	0.466516	1.23443	0.197652	0.874675	1	4687	tags=33%, list=24%, signal=44%
GOBP_POSITIVE_REGULATION_OF_ORGANELLE_ASSEMBLY	GOBP_POSITIVE_REGULATION_OF_ORGANELLE_ASSEMBLY		79	0.349583	1.23397	0.107422	0.875349	1	3491	tags=28%, list=18%, signal=34%
GOBP_RESPONSE_TO_TESTOSTERONE	GOBP_RESPONSE_TO_TESTOSTERONE		18	0.476411	1.23222	0.212008	0.882704	1	2986	tags=33%, list=15%, signal=39%
GOBP_POSITIVE_REGULATION_OF_CHONDROCYTE_DIFFERENTIATION	GOBP_POSITIVE_REGULATION_OF_CHONDROCYTE_DIFFERENTIATION		21	0.448147	1.23195	0.173489	0.882302	1	3979	tags=29%, list=20%, signal=36%
GOMF_DISULFIDE_OXIDOREDUCTASE_ACTIVITY	GOMF_DISULFIDE_OXIDOREDUCTASE_ACTIVITY		38	0.395242	1.23181	0.167273	0.88146	1	3229	tags=24%, list=16%, signal=28%
GOBP_MODULATION_BY_SYMBIONT_OF_ENTRY_INTO_HOST	GOBP_MODULATION_BY_SYMBIONT_OF_ENTRY_INTO_HOST		52	0.37377	1.23171	0.156648	0.880281	1	2590	tags=25%, list=13%, signal=29%
GOMF_NUCLEOSIDE_TRIPHOSPHATASE_REGULATOR_ACTIVITY	GOMF_NUCLEOSIDE_TRIPHOSPHATASE_REGULATOR_ACTIVITY		405	0.286862	1.23169	0.026936	0.878773	1	4394	tags=26%, list=22%, signal=32%
MP_INCREASED_ADENOMA_INCIDENCE	MP_INCREASED_ADENOMA_INCIDENCE		27	0.425227	1.23159	0.201942	0.877643	1	3199	tags=30%, list=16%, signal=35%
GOBP_NEGATIVE_REGULATION_OF_POTASSIUM_ION_TRANSPORT	GOBP_NEGATIVE_REGULATION_OF_POTASSIUM_ION_TRANSPORT		40	0.380214	1.23126	0.159633	0.877707	1	1197	tags=18%, list=6%, signal=19%
GOBP_CRANIAL_NERVE_DEVELOPMENT	GOBP_CRANIAL_NERVE_DEVELOPMENT		55	0.366471	1.23075	0.132143	0.878696	1	3367	tags=31%, list=17%, signal=37%
GOBP_MONOCARBOXYLIC_ACID_TRANSPORT	GOBP_MONOCARBOXYLIC_ACID_TRANSPORT		177	0.308792	1.23069	0.0721649	0.877389	1	2540	tags=18%, list=13%, signal=20%
GOBP_MEMBRANE_INVAGINATION	GOBP_MEMBRANE_INVAGINATION		74	0.348978	1.23037	0.106884	0.877429	1	3321	tags=24%, list=17%, signal=29%
GOBP_TORC2_SIGNALING	GOBP_TORC2_SIGNALING		15	0.491875	1.22991	0.205036	0.878137	1	5516	tags=80%, list=28%, signal=111%
GOBP_GROOMING_BEHAVIOR	GOBP_GROOMING_BEHAVIOR		23	0.445936	1.22974	0.196532	0.877323	1	974	tags=13%, list=5%, signal=14%
GOMF_POTASSIUM_CHANNEL_REGULATOR_ACTIVITY	GOMF_POTASSIUM_CHANNEL_REGULATOR_ACTIVITY		51	0.377107	1.22904	0.127778	0.879253	1	3658	tags=31%, list=19%, signal=38%
GOBP_NEGATIVE_REGULATION_OF_TYPE_II_INTERFERON_PRODUCTION	GOBP_NEGATIVE_REGULATION_OF_TYPE_II_INTERFERON_PRODUCTION		34	0.413454	1.22903	0.14882	0.877679	1	4796	tags=41%, list=24%, signal=54%
GOBP_ORGANIC_ACID_TRANSMEMBRANE_TRANSPORT	GOBP_ORGANIC_ACID_TRANSMEMBRANE_TRANSPORT		138	0.317808	1.22885	0.0763766	0.876932	1	3416	tags=25%, list=17%, signal=30%
GOBP_BICARBONATE_TRANSPORT	GOBP_BICARBONATE_TRANSPORT		17	0.470534	1.22829	0.21172	0.878239	1	3914	tags=29%, list=20%, signal=37%
GOBP_NEGATIVE_REGULATION_OF_AXON_EXTENSION	GOBP_NEGATIVE_REGULATION_OF_AXON_EXTENSION		47	0.381789	1.22778	0.153043	0.879217	1	3582	tags=28%, list=18%, signal=34%
GOBP_NUCLEAR_TRANSCRIBED_MRNA_CATABOLIC_PROCESS	GOBP_NUCLEAR_TRANSCRIBED_MRNA_CATABOLIC_PROCESS		111	0.325504	1.22753	0.100365	0.878857	1	2046	tags=16%, list=10%, signal=18%
GOBP_CENTRAL_NERVOUS_SYSTEM_NEURON_DIFFERENTIATION	GOBP_CENTRAL_NERVOUS_SYSTEM_NEURON_DIFFERENTIATION		201	0.308098	1.22752	0.0656566	0.877284	1	5072	tags=34%, list=26%, signal=45%
GOBP_TRIGLYCERIDE_CATABOLIC_PROCESS	GOBP_TRIGLYCERIDE_CATABOLIC_PROCESS		27	0.429712	1.22734	0.193916	0.876611	1	4057	tags=44%, list=21%, signal=56%
GOBP_NEGATIVE_REGULATION_OF_TOR_SIGNALING	GOBP_NEGATIVE_REGULATION_OF_TOR_SIGNALING		55	0.36781	1.22687	0.144737	0.877402	1	3628	tags=31%, list=18%, signal=38%
GOBP_POSITIVE_REGULATION_OF_PROTEIN_TYROSINE_KINASE_ACTIVITY	GOBP_POSITIVE_REGULATION_OF_PROTEIN_TYROSINE_KINASE_ACTIVITY		41	0.387943	1.22646	0.165766	0.878068	1	1753	tags=20%, list=9%, signal=21%
GOBP_NEUTRAL_LIPID_METABOLIC_PROCESS	GOBP_NEUTRAL_LIPID_METABOLIC_PROCESS		130	0.318396	1.22645	0.0935252	0.876538	1	2788	tags=22%, list=14%, signal=25%
GOBP_EXPORT_ACROSS_PLASMA_MEMBRANE	GOBP_EXPORT_ACROSS_PLASMA_MEMBRANE		67	0.35707	1.22614	0.140794	0.876632	1	3412	tags=27%, list=17%, signal=32%
GOBP_CEREBRAL_CORTEX_CELL_MIGRATION	GOBP_CEREBRAL_CORTEX_CELL_MIGRATION		48	0.3741	1.2261	0.147727	0.875254	1	4312	tags=35%, list=22%, signal=45%
GOBP_AXON_REGENERATION	GOBP_AXON_REGENERATION		52	0.366576	1.2257	0.167549	0.875722	1	3688	tags=31%, list=19%, signal=38%
GOBP_THYROID_GLAND_DEVELOPMENT	GOBP_THYROID_GLAND_DEVELOPMENT		31	0.411636	1.22556	0.16946	0.874806	1	3809	tags=32%, list=19%, signal=40%
GOBP_LIMBIC_SYSTEM_DEVELOPMENT	GOBP_LIMBIC_SYSTEM_DEVELOPMENT		106	0.33239	1.2251	0.113594	0.875568	1	3739	tags=26%, list=19%, signal=32%
GOBP_VIRAL_GENE_EXPRESSION	GOBP_VIRAL_GENE_EXPRESSION		67	0.358646	1.22496	0.120219	0.874773	1	2661	tags=24%, list=14%, signal=28%
GOMF_ODORANT_BINDING	GOMF_ODORANT_BINDING		99	0.330878	1.22475	0.10461	0.874208	1	3580	tags=29%, list=18%, signal=36%
GOMF_UBIQUITIN_LIKE_PROTEIN_PEPTIDASE_ACTIVITY	GOMF_UBIQUITIN_LIKE_PROTEIN_PEPTIDASE_ACTIVITY		105	0.330102	1.22452	0.103203	0.87384	1	2173	tags=16%, list=11%, signal=18%
GOBP_REGULATION_OF_RENAL_SYSTEM_PROCESS	GOBP_REGULATION_OF_RENAL_SYSTEM_PROCESS		41	0.38392	1.22447	0.144177	0.872562	1	2529	tags=17%, list=13%, signal=20%
GOBP_VIRAL_PROCESS	GOBP_VIRAL_PROCESS		295	0.291624	1.22444	0.0494038	0.871173	1	2736	tags=20%, list=14%, signal=22%
GOBP_HEMATOPOIETIC_STEM_CELL_PROLIFERATION	GOBP_HEMATOPOIETIC_STEM_CELL_PROLIFERATION		35	0.39828	1.22401	0.153846	0.871822	1	4824	tags=34%, list=25%, signal=45%
GOBP_IRON_ION_TRANSPORT	GOBP_IRON_ION_TRANSPORT		53	0.364958	1.22347	0.150459	0.873063	1	4301	tags=32%, list=22%, signal=41%
GOBP_CELLULAR_CARBOHYDRATE_METABOLIC_PROCESS	GOBP_CELLULAR_CARBOHYDRATE_METABOLIC_PROCESS		280	0.294352	1.22294	0.0593525	0.874168	1	4098	tags=28%, list=21%, signal=34%
GOBP_REGULATION_OF_NMDA_RECEPTOR_ACTIVITY	GOBP_REGULATION_OF_NMDA_RECEPTOR_ACTIVITY		24	0.442271	1.22288	0.197211	0.872894	1	5109	tags=42%, list=26%, signal=56%
GOBP_POSITIVE_REGULATION_OF_TRANSPORTER_ACTIVITY	GOBP_POSITIVE_REGULATION_OF_TRANSPORTER_ACTIVITY		128	0.317505	1.22279	0.101201	0.871832	1	2890	tags=20%, list=15%, signal=23%
GOMF_TRANSMEMBRANE_TRANSPORTER_BINDING	GOMF_TRANSMEMBRANE_TRANSPORTER_BINDING		146	0.311479	1.22179	0.0921986	0.875356	1	2245	tags=18%, list=11%, signal=20%
GOBP_POSITIVE_REGULATION_OF_EPITHELIAL_TO_MESENCHYMAL_TRANSITION	GOBP_POSITIVE_REGULATION_OF_EPITHELIAL_TO_MESENCHYMAL_TRANSITION		51	0.373642	1.22177	0.151408	0.87389	1	2727	tags=25%, list=14%, signal=30%
GOBP_NEGATIVE_REGULATION_OF_OSTEOCLAST_DIFFERENTIATION	GOBP_NEGATIVE_REGULATION_OF_OSTEOCLAST_DIFFERENTIATION		34	0.399463	1.22131	0.181298	0.874655	1	1477	tags=15%, list=8%, signal=16%
GOBP_POSITIVE_REGULATION_OF_SMAD_PROTEIN_SIGNAL_TRANSDUCTION	GOBP_POSITIVE_REGULATION_OF_SMAD_PROTEIN_SIGNAL_TRANSDUCTION		19	0.461201	1.22116	0.220952	0.873863	1	1452	tags=26%, list=7%, signal=28%
MP_INCREASED_LUNG_ADENOCARCINOMA_INCIDENCE	MP_INCREASED_LUNG_ADENOCARCINOMA_INCIDENCE		59	0.357391	1.22114	0.132597	0.872428	1	4108	tags=32%, list=21%, signal=41%
GOBP_POSITIVE_REGULATION_OF_CELLULAR_RESPONSE_TO_TRANSFORMING_GROWTH_FACTOR_BETA_STIMULUS	GOBP_POSITIVE_REGULATION_OF_CELLULAR_RESPONSE_TO_TRANSFORMING_GROWTH_FACTOR_BETA_STIMULUS		31	0.41322	1.2207	0.192101	0.873129	1	1856	tags=23%, list=9%, signal=25%
GOBP_REGULATION_OF_PEPTIDASE_ACTIVITY	GOBP_REGULATION_OF_PEPTIDASE_ACTIVITY		429	0.278951	1.22024	0.027027	0.873998	1	3230	tags=22%, list=16%, signal=26%
GOMF_LIPASE_ACTIVITY	GOMF_LIPASE_ACTIVITY		115	0.322626	1.21992	0.0910781	0.874049	1	4253	tags=27%, list=22%, signal=34%
GOCC_MULTIVESICULAR_BODY_MEMBRANE	GOCC_MULTIVESICULAR_BODY_MEMBRANE		17	0.474297	1.21969	0.22	0.873661	1	1093	tags=29%, list=6%, signal=31%
GOBP_AMEBOIDAL_TYPE_CELL_MIGRATION	GOBP_AMEBOIDAL_TYPE_CELL_MIGRATION		436	0.279292	1.21877	0.042735	0.876688	1	3768	tags=24%, list=19%, signal=29%
GOBP_REGULATION_OF_EPITHELIAL_CELL_PROLIFERATION	GOBP_REGULATION_OF_EPITHELIAL_CELL_PROLIFERATION		400	0.283456	1.21874	0.0263158	0.875313	1	3852	tags=22%, list=20%, signal=27%
GOBP_POSITIVE_REGULATION_OF_PATHWAY_RESTRICTED_SMAD_PROTEIN_PHOSPHORYLATION	GOBP_POSITIVE_REGULATION_OF_PATHWAY_RESTRICTED_SMAD_PROTEIN_PHOSPHORYLATION		49	0.373651	1.2185	0.167845	0.875062	1	3754	tags=29%, list=19%, signal=35%
GOBP_FOREBRAIN_NEURON_DEVELOPMENT	GOBP_FOREBRAIN_NEURON_DEVELOPMENT		29	0.418486	1.21841	0.19137	0.874024	1	4636	tags=41%, list=24%, signal=54%
GOBP_NEGATIVE_REGULATION_OF_HEMOPOIESIS	GOBP_NEGATIVE_REGULATION_OF_HEMOPOIESIS		114	0.32174	1.21837	0.104396	0.87271	1	3832	tags=25%, list=19%, signal=31%
GOBP_TYPE_B_PANCREATIC_CELL_APOPTOTIC_PROCESS	GOBP_TYPE_B_PANCREATIC_CELL_APOPTOTIC_PROCESS		16	0.477505	1.21825	0.208647	0.871874	1	979	tags=13%, list=5%, signal=13%
GOBP_NEGATIVE_REGULATION_OF_OXIDATIVE_STRESS_INDUCED_NEURON_DEATH	GOBP_NEGATIVE_REGULATION_OF_OXIDATIVE_STRESS_INDUCED_NEURON_DEATH		21	0.450794	1.21774	0.187617	0.872893	1	1004	tags=24%, list=5%, signal=25%
GOMF_STEROID_BINDING	GOMF_STEROID_BINDING		107	0.322709	1.21663	0.103074	0.876882	1	3428	tags=24%, list=17%, signal=29%
GOBP_NEGATIVE_REGULATION_OF_MRNA_PROCESSING	GOBP_NEGATIVE_REGULATION_OF_MRNA_PROCESSING		24	0.438794	1.21614	0.202312	0.877754	1	4204	tags=38%, list=21%, signal=48%
GOBP_CELLULAR_RESPONSE_TO_CAMP	GOBP_CELLULAR_RESPONSE_TO_CAMP		36	0.396416	1.2158	0.191756	0.877888	1	3482	tags=25%, list=18%, signal=30%
GOBP_ENDOCRINE_HORMONE_SECRETION	GOBP_ENDOCRINE_HORMONE_SECRETION		67	0.35407	1.21549	0.167939	0.87798	1	2390	tags=21%, list=12%, signal=24%
GOBP_MIDBODY_ABSCISSION	GOBP_MIDBODY_ABSCISSION		15	0.482639	1.21536	0.214844	0.877112	1	1007	tags=20%, list=5%, signal=21%
GOMF_3_5_EXONUCLEASE_ACTIVITY	GOMF_3_5_EXONUCLEASE_ACTIVITY		46	0.378624	1.21506	0.181818	0.877022	1	3611	tags=33%, list=18%, signal=40%
GOBP_ANIMAL_ORGAN_REGENERATION	GOBP_ANIMAL_ORGAN_REGENERATION		29	0.418054	1.21477	0.189084	0.876991	1	1135	tags=21%, list=6%, signal=22%
GOBP_REGULATION_OF_CELL_SIZE	GOBP_REGULATION_OF_CELL_SIZE		208	0.298689	1.2147	0.0649573	0.875923	1	4133	tags=28%, list=21%, signal=35%
GOBP_MESENCHYMAL_CELL_DIFFERENTIATION	GOBP_MESENCHYMAL_CELL_DIFFERENTIATION		232	0.297008	1.21458	0.0577933	0.875057	1	3414	tags=23%, list=17%, signal=28%
GOCC_EXTRACELLULAR_ORGANELLE	GOCC_EXTRACELLULAR_ORGANELLE		109	0.320448	1.21354	0.108734	0.878766	1	1862	tags=16%, list=9%, signal=17%
GOBP_INTEGRIN_ACTIVATION	GOBP_INTEGRIN_ACTIVATION		27	0.428287	1.21333	0.184502	0.878329	1	3495	tags=37%, list=18%, signal=45%
GOCC_MEDIATOR_COMPLEX	GOCC_MEDIATOR_COMPLEX		34	0.399556	1.21297	0.192453	0.878673	1	1646	tags=21%, list=8%, signal=22%
GOBP_REGULATION_OF_HEMATOPOIETIC_PROGENITOR_CELL_DIFFERENTIATION	GOBP_REGULATION_OF_HEMATOPOIETIC_PROGENITOR_CELL_DIFFERENTIATION		41	0.38737	1.21293	0.158273	0.877445	1	4824	tags=46%, list=25%, signal=61%
GOBP_POSITIVE_REGULATION_OF_EXTRACELLULAR_MATRIX_ORGANIZATION	GOBP_POSITIVE_REGULATION_OF_EXTRACELLULAR_MATRIX_ORGANIZATION		25	0.421197	1.2129	0.187037	0.876112	1	3588	tags=24%, list=18%, signal=29%
GOCC_RSC_TYPE_COMPLEX	GOCC_RSC_TYPE_COMPLEX		15	0.484831	1.21284	0.208255	0.874904	1	1569	tags=20%, list=8%, signal=22%
GOBP_SEGMENTATION	GOBP_SEGMENTATION		109	0.328453	1.21283	0.125954	0.873543	1	3367	tags=23%, list=17%, signal=28%
GOBP_NEUROTRANSMITTER_RECEPTOR_INTERNALIZATION	GOBP_NEUROTRANSMITTER_RECEPTOR_INTERNALIZATION		44	0.381354	1.21211	0.169173	0.875789	1	1219	tags=11%, list=6%, signal=12%
GOBP_MAINTENANCE_OF_CELL_POLARITY	GOBP_MAINTENANCE_OF_CELL_POLARITY		18	0.456451	1.2119	0.223077	0.875454	1	616	tags=11%, list=3%, signal=11%
GOBP_NEGATIVE_REGULATION_OF_MYELOID_LEUKOCYTE_DIFFERENTIATION	GOBP_NEGATIVE_REGULATION_OF_MYELOID_LEUKOCYTE_DIFFERENTIATION		55	0.368297	1.21135	0.176367	0.876748	1	3832	tags=25%, list=19%, signal=32%
GOBP_REGULATION_OF_ACTIN_NUCLEATION	GOBP_REGULATION_OF_ACTIN_NUCLEATION		28	0.413919	1.21131	0.197368	0.875501	1	5474	tags=50%, list=28%, signal=69%
GOBP_INNER_EAR_RECEPTOR_CELL_STEREOCILIUM_ORGANIZATION	GOBP_INNER_EAR_RECEPTOR_CELL_STEREOCILIUM_ORGANIZATION		43	0.37774	1.21103	0.184448	0.875424	1	4159	tags=35%, list=21%, signal=44%
GOBP_POSITIVE_REGULATION_OF_CYTOSKELETON_ORGANIZATION	GOBP_POSITIVE_REGULATION_OF_CYTOSKELETON_ORGANIZATION		192	0.300325	1.21052	0.0904523	0.876562	1	4805	tags=28%, list=24%, signal=37%
GOBP_POSITIVE_REGULATION_OF_ACTIN_FILAMENT_POLYMERIZATION	GOBP_POSITIVE_REGULATION_OF_ACTIN_FILAMENT_POLYMERIZATION		48	0.372988	1.20974	0.170599	0.878977	1	4970	tags=38%, list=25%, signal=50%
GOBP_REGULATION_OF_DEVELOPMENTAL_GROWTH	GOBP_REGULATION_OF_DEVELOPMENTAL_GROWTH		379	0.282141	1.20965	0.0288136	0.877963	1	3768	tags=23%, list=19%, signal=28%
GOBP_REGULATION_OF_LEUKOCYTE_DIFFERENTIATION	GOBP_REGULATION_OF_LEUKOCYTE_DIFFERENTIATION		336	0.281168	1.20959	0.0465116	0.876765	1	3219	tags=21%, list=16%, signal=24%
GOBP_REGULATION_OF_ACTIN_FILAMENT_ORGANIZATION	GOBP_REGULATION_OF_ACTIN_FILAMENT_ORGANIZATION		250	0.291372	1.20954	0.0505415	0.875619	1	4687	tags=28%, list=24%, signal=37%
GOBP_MORPHOGENESIS_OF_AN_EPITHELIAL_FOLD	GOBP_MORPHOGENESIS_OF_AN_EPITHELIAL_FOLD		28	0.402592	1.20902	0.168831	0.876787	1	3846	tags=32%, list=20%, signal=40%
GOBP_NEGATIVE_REGULATION_OF_HUMORAL_IMMUNE_RESPONSE	GOBP_NEGATIVE_REGULATION_OF_HUMORAL_IMMUNE_RESPONSE		18	0.463689	1.20898	0.222642	0.875514	1	1861	tags=17%, list=9%, signal=18%
GOMF_GENERAL_TRANSCRIPTION_INITIATION_FACTOR_BINDING	GOMF_GENERAL_TRANSCRIPTION_INITIATION_FACTOR_BINDING		58	0.359391	1.20791	0.175313	0.879386	1	1058	tags=14%, list=5%, signal=15%
GOBP_RESPONSE_TO_UV	GOBP_RESPONSE_TO_UV		144	0.311246	1.20726	0.105169	0.881112	1	4616	tags=28%, list=23%, signal=36%
GOCC_RETROMER_COMPLEX	GOCC_RETROMER_COMPLEX		20	0.445807	1.20711	0.206379	0.88043	1	2652	tags=35%, list=13%, signal=40%
GOCC_MRNA_CLEAVAGE_FACTOR_COMPLEX	GOCC_MRNA_CLEAVAGE_FACTOR_COMPLEX		23	0.427851	1.20698	0.190991	0.879666	1	1448	tags=17%, list=7%, signal=19%
GOBP_GENOMIC_IMPRINTING	GOBP_GENOMIC_IMPRINTING		16	0.480521	1.2063	0.238532	0.881665	1	2206	tags=38%, list=11%, signal=42%
GOMF_DEAMINASE_ACTIVITY	GOMF_DEAMINASE_ACTIVITY		26	0.411486	1.20591	0.223077	0.882203	1	4448	tags=31%, list=23%, signal=40%
GOMF_HISTONE_BINDING	GOMF_HISTONE_BINDING		224	0.29314	1.20589	0.070568	0.880894	1	3558	tags=23%, list=18%, signal=27%
GOBP_DIGESTIVE_SYSTEM_DEVELOPMENT	GOBP_DIGESTIVE_SYSTEM_DEVELOPMENT		137	0.31145	1.20584	0.106599	0.879717	1	3503	tags=24%, list=18%, signal=29%
GOMF_METHYL_CPG_BINDING	GOMF_METHYL_CPG_BINDING		25	0.420992	1.20522	0.193974	0.881247	1	4871	tags=32%, list=25%, signal=42%
GOBP_NEUROTROPHIN_TRK_RECEPTOR_SIGNALING_PATHWAY	GOBP_NEUROTROPHIN_TRK_RECEPTOR_SIGNALING_PATHWAY		31	0.404296	1.20503	0.204007	0.880759	1	2323	tags=26%, list=12%, signal=29%
GOBP_METANEPHROS_DEVELOPMENT	GOBP_METANEPHROS_DEVELOPMENT		87	0.332702	1.20492	0.131579	0.879913	1	3525	tags=29%, list=18%, signal=35%
GOBP_REGULATION_OF_VIRAL_GENOME_REPLICATION	GOBP_REGULATION_OF_VIRAL_GENOME_REPLICATION		85	0.337482	1.20445	0.136116	0.880851	1	4734	tags=33%, list=24%, signal=43%
GOBP_REGULATION_OF_CELL_PROLIFERATION_INVOLVED_IN_KIDNEY_DEVELOPMENT	GOBP_REGULATION_OF_CELL_PROLIFERATION_INVOLVED_IN_KIDNEY_DEVELOPMENT		16	0.460513	1.20407	0.220472	0.88128	1	3199	tags=19%, list=16%, signal=22%
GOBP_POSITIVE_REGULATION_OF_STRIATED_MUSCLE_CELL_DIFFERENTIATION	GOBP_POSITIVE_REGULATION_OF_STRIATED_MUSCLE_CELL_DIFFERENTIATION		56	0.356224	1.20398	0.170909	0.880296	1	2526	tags=29%, list=13%, signal=33%
GOBP_PEROXISOMAL_TRANSPORT	GOBP_PEROXISOMAL_TRANSPORT		22	0.43793	1.20397	0.208925	0.878972	1	3978	tags=36%, list=20%, signal=46%
GOMF_PHOSPHOPROTEIN_BINDING	GOMF_PHOSPHOPROTEIN_BINDING		105	0.324064	1.20397	0.124756	0.87757	1	4608	tags=30%, list=23%, signal=38%
GOBP_FIBROBLAST_APOPTOTIC_PROCESS	GOBP_FIBROBLAST_APOPTOTIC_PROCESS		30	0.409679	1.20377	0.206148	0.877093	1	1041	tags=17%, list=5%, signal=18%
GOMF_14_3_3_PROTEIN_BINDING	GOMF_14_3_3_PROTEIN_BINDING		45	0.368966	1.20359	0.184211	0.876578	1	2544	tags=18%, list=13%, signal=20%
GOBP_REGULATION_OF_FEEDING_BEHAVIOR	GOBP_REGULATION_OF_FEEDING_BEHAVIOR		42	0.381896	1.20338	0.172727	0.876223	1	4261	tags=29%, list=22%, signal=36%
GOBP_NEUTRAL_LIPID_BIOSYNTHETIC_PROCESS	GOBP_NEUTRAL_LIPID_BIOSYNTHETIC_PROCESS		46	0.373569	1.20327	0.177122	0.875363	1	1194	tags=15%, list=6%, signal=16%
GOBP_CELLULAR_RESPONSE_TO_INORGANIC_SUBSTANCE	GOBP_CELLULAR_RESPONSE_TO_INORGANIC_SUBSTANCE		190	0.298283	1.20244	0.0759717	0.877956	1	1855	tags=16%, list=9%, signal=17%
GOBP_NEGATIVE_REGULATION_OF_INTERLEUKIN_12_PRODUCTION	GOBP_NEGATIVE_REGULATION_OF_INTERLEUKIN_12_PRODUCTION		19	0.456675	1.20239	0.224417	0.876799	1	3060	tags=32%, list=16%, signal=37%
GOBP_REGULATION_OF_WNT_SIGNALING_PATHWAY	GOBP_REGULATION_OF_WNT_SIGNALING_PATHWAY		306	0.285825	1.20236	0.061017	0.875585	1	2956	tags=18%, list=15%, signal=21%
GOBP_COLLAGEN_METABOLIC_PROCESS	GOBP_COLLAGEN_METABOLIC_PROCESS		113	0.321158	1.20193	0.12204	0.876385	1	3588	tags=24%, list=18%, signal=29%
GOBP_VIRAL_LIFE_CYCLE	GOBP_VIRAL_LIFE_CYCLE		223	0.291783	1.20182	0.0736842	0.875555	1	2385	tags=17%, list=12%, signal=20%
GOMF_PHOSPHATIDYLINOSITOL_BISPHOSPHATE_BINDING	GOMF_PHOSPHATIDYLINOSITOL_BISPHOSPHATE_BINDING		113	0.320193	1.20175	0.116906	0.874472	1	3772	tags=25%, list=19%, signal=30%
GOBP_NEGATIVE_REGULATION_OF_CATABOLIC_PROCESS	GOBP_NEGATIVE_REGULATION_OF_CATABOLIC_PROCESS		306	0.284682	1.20168	0.0636833	0.873535	1	3571	tags=24%, list=18%, signal=28%
GOMF_PHOSPHATIDYLINOSITOL_4_5_BISPHOSPHATE_BINDING	GOMF_PHOSPHATIDYLINOSITOL_4_5_BISPHOSPHATE_BINDING		90	0.32977	1.20141	0.141136	0.873457	1	4303	tags=26%, list=22%, signal=33%
GOBP_PROCESS_UTILIZING_AUTOPHAGIC_MECHANISM	GOBP_PROCESS_UTILIZING_AUTOPHAGIC_MECHANISM		449	0.274163	1.20079	0.04	0.875078	1	3165	tags=21%, list=16%, signal=24%
GOBP_NEGATIVE_REGULATION_OF_B_CELL_PROLIFERATION	GOBP_NEGATIVE_REGULATION_OF_B_CELL_PROLIFERATION		20	0.450339	1.20075	0.210019	0.873956	1	1008	tags=20%, list=5%, signal=21%
GOBP_CELL_CELL_ADHESION_MEDIATED_BY_CADHERIN	GOBP_CELL_CELL_ADHESION_MEDIATED_BY_CADHERIN		38	0.386895	1.20074	0.192378	0.872676	1	4474	tags=42%, list=23%, signal=54%
GOCC_ENDONUCLEASE_COMPLEX	GOCC_ENDONUCLEASE_COMPLEX		36	0.390245	1.20072	0.171698	0.871386	1	4549	tags=36%, list=23%, signal=47%
GOMF_METALLOENDOPEPTIDASE_ACTIVITY	GOMF_METALLOENDOPEPTIDASE_ACTIVITY		115	0.312984	1.20037	0.127273	0.871782	1	3521	tags=19%, list=18%, signal=23%
GOBP_AUTOPHAGOSOME_ORGANIZATION	GOBP_AUTOPHAGOSOME_ORGANIZATION		106	0.321821	1.20035	0.115596	0.870571	1	2818	tags=19%, list=14%, signal=22%
GOBP_IMMATURE_T_CELL_PROLIFERATION	GOBP_IMMATURE_T_CELL_PROLIFERATION		18	0.451806	1.19988	0.211293	0.871486	1	3675	tags=44%, list=19%, signal=55%
GOBP_POSITIVE_REGULATION_OF_NEURON_DEATH	GOBP_POSITIVE_REGULATION_OF_NEURON_DEATH		129	0.312583	1.19957	0.101968	0.871599	1	1430	tags=12%, list=7%, signal=13%
GOCC_CENTRIOLAR_SATELLITE	GOCC_CENTRIOLAR_SATELLITE		106	0.324981	1.19956	0.110108	0.870304	1	3375	tags=28%, list=17%, signal=34%
GOBP_NEGATIVE_REGULATION_OF_PEPTIDE_SECRETION	GOBP_NEGATIVE_REGULATION_OF_PEPTIDE_SECRETION		65	0.346225	1.19943	0.142857	0.869657	1	4326	tags=28%, list=22%, signal=35%
GOBP_DIENCEPHALON_DEVELOPMENT	GOBP_DIENCEPHALON_DEVELOPMENT		74	0.341254	1.1993	0.175747	0.868922	1	4822	tags=35%, list=25%, signal=46%
GOBP_SULFUR_AMINO_ACID_METABOLIC_PROCESS	GOBP_SULFUR_AMINO_ACID_METABOLIC_PROCESS		31	0.407878	1.19926	0.22243	0.86776	1	2456	tags=23%, list=12%, signal=26%
GOBP_PROTEIN_MATURATION	GOBP_PROTEIN_MATURATION		324	0.283473	1.1986	0.0670017	0.869698	1	4181	tags=27%, list=21%, signal=33%
GOBP_ENDOSOME_ORGANIZATION	GOBP_ENDOSOME_ORGANIZATION		57	0.354469	1.19849	0.161597	0.868943	1	1430	tags=14%, list=7%, signal=15%
GOBP_REGULATION_OF_CELL_MATURATION	GOBP_REGULATION_OF_CELL_MATURATION		27	0.418397	1.19802	0.213208	0.869743	1	3486	tags=22%, list=18%, signal=27%
GOCC_FLEMMING_BODY	GOCC_FLEMMING_BODY		19	0.443874	1.19781	0.200765	0.869423	1	3454	tags=32%, list=18%, signal=38%
GOBP_REGULATION_OF_VIRAL_PROCESS	GOBP_REGULATION_OF_VIRAL_PROCESS		169	0.303175	1.19756	0.0918728	0.869263	1	4583	tags=31%, list=23%, signal=40%
GOBP_LIPID_DROPLET_ORGANIZATION	GOBP_LIPID_DROPLET_ORGANIZATION		32	0.403166	1.1969	0.222635	0.871177	1	2088	tags=22%, list=11%, signal=24%
MP_DECREASED_TUMOR_GROWTH_SIZE	MP_DECREASED_TUMOR_GROWTH_SIZE		68	0.34451	1.19689	0.147217	0.86992	1	2509	tags=24%, list=13%, signal=27%
GOBP_POSITIVE_REGULATION_OF_DNA_TEMPLATED_TRANSCRIPTION_INITIATION	GOBP_POSITIVE_REGULATION_OF_DNA_TEMPLATED_TRANSCRIPTION_INITIATION		71	0.344753	1.19581	0.14684	0.873805	1	3776	tags=28%, list=19%, signal=35%
GOBP_STARTLE_RESPONSE	GOBP_STARTLE_RESPONSE		37	0.385707	1.19545	0.207024	0.87416	1	3746	tags=35%, list=19%, signal=43%
GOBP_NEGATIVE_REGULATION_OF_RECEPTOR_SIGNALING_PATHWAY_VIA_STAT	GOBP_NEGATIVE_REGULATION_OF_RECEPTOR_SIGNALING_PATHWAY_VIA_STAT		28	0.416117	1.19523	0.212121	0.873924	1	5400	tags=43%, list=27%, signal=59%
GOMF_PHOSPHATIDYLSERINE_BINDING	GOMF_PHOSPHATIDYLSERINE_BINDING		65	0.345904	1.19428	0.166667	0.877109	1	2114	tags=17%, list=11%, signal=19%
GOBP_RESPONSE_TO_TYPE_I_INTERFERON	GOBP_RESPONSE_TO_TYPE_I_INTERFERON		60	0.352972	1.19384	0.163603	0.877863	1	4250	tags=37%, list=22%, signal=47%
GOBP_REGULATION_OF_MICROVILLUS_ORGANIZATION	GOBP_REGULATION_OF_MICROVILLUS_ORGANIZATION		15	0.476943	1.19358	0.236059	0.877773	1	1974	tags=40%, list=10%, signal=44%
GOBP_DNA_CONFORMATION_CHANGE	GOBP_DNA_CONFORMATION_CHANGE		57	0.354434	1.19334	0.178108	0.877631	1	1224	tags=14%, list=6%, signal=15%
GOMF_PEPTIDE_HORMONE_BINDING	GOMF_PEPTIDE_HORMONE_BINDING		47	0.361022	1.1931	0.179439	0.877513	1	1597	tags=13%, list=8%, signal=14%
GOMF_ORGANIC_ACID_TRANSMEMBRANE_TRANSPORTER_ACTIVITY	GOMF_ORGANIC_ACID_TRANSMEMBRANE_TRANSPORTER_ACTIVITY		166	0.304859	1.19251	0.110915	0.879057	1	3517	tags=25%, list=18%, signal=30%
GOMF_CALCIUM_DEPENDENT_PHOSPHOLIPID_BINDING	GOMF_CALCIUM_DEPENDENT_PHOSPHOLIPID_BINDING		53	0.357954	1.19239	0.184211	0.878326	1	1014	tags=15%, list=5%, signal=16%
GOBP_ENDOCRINE_PANCREAS_DEVELOPMENT	GOBP_ENDOCRINE_PANCREAS_DEVELOPMENT		52	0.360441	1.19187	0.17029	0.879596	1	2949	tags=23%, list=15%, signal=27%
GOBP_NEGATIVE_REGULATION_OF_NIK_NF_KAPPAB_SIGNALING	GOBP_NEGATIVE_REGULATION_OF_NIK_NF_KAPPAB_SIGNALING		25	0.417731	1.19147	0.220503	0.880235	1	4088	tags=36%, list=21%, signal=45%
GOMF_ACTIVE_TRANSMEMBRANE_TRANSPORTER_ACTIVITY	GOMF_ACTIVE_TRANSMEMBRANE_TRANSPORTER_ACTIVITY		387	0.274934	1.19132	0.0515464	0.879643	1	3560	tags=23%, list=18%, signal=28%
GOBP_REGULATION_OF_SODIUM_ION_TRANSMEMBRANE_TRANSPORTER_ACTIVITY	GOBP_REGULATION_OF_SODIUM_ION_TRANSMEMBRANE_TRANSPORTER_ACTIVITY		60	0.348498	1.19107	0.172232	0.879546	1	1796	tags=18%, list=9%, signal=20%
GOBP_REGULATION_OF_POSTSYNAPTIC_NEUROTRANSMITTER_RECEPTOR_INTERNALIZATION	GOBP_REGULATION_OF_POSTSYNAPTIC_NEUROTRANSMITTER_RECEPTOR_INTERNALIZATION		28	0.40217	1.19061	0.196364	0.880442	1	2070	tags=18%, list=11%, signal=20%
GOBP_ENDOCRINE_SYSTEM_DEVELOPMENT	GOBP_ENDOCRINE_SYSTEM_DEVELOPMENT		138	0.3075	1.19042	0.117864	0.880083	1	4157	tags=26%, list=21%, signal=33%
GOMF_DEUBIQUITINASE_ACTIVITY	GOMF_DEUBIQUITINASE_ACTIVITY		94	0.322908	1.19013	0.150183	0.880182	1	2173	tags=16%, list=11%, signal=18%
GOBP_REGULATION_OF_BLOOD_PRESSURE	GOBP_REGULATION_OF_BLOOD_PRESSURE		215	0.293245	1.18999	0.0965517	0.879541	1	4699	tags=30%, list=24%, signal=39%
GOBP_NEGATIVE_REGULATION_OF_RNA_SPLICING	GOBP_NEGATIVE_REGULATION_OF_RNA_SPLICING		28	0.409493	1.18972	0.221402	0.879589	1	4204	tags=39%, list=21%, signal=50%
GOBP_VESICLE_TETHERING	GOBP_VESICLE_TETHERING		29	0.407192	1.18967	0.191638	0.878559	1	4282	tags=41%, list=22%, signal=53%
GOBP_NERVE_DEVELOPMENT	GOBP_NERVE_DEVELOPMENT		90	0.326751	1.18963	0.15511	0.877448	1	3409	tags=27%, list=17%, signal=32%
GOBP_REGULATION_OF_CELL_GROWTH	GOBP_REGULATION_OF_CELL_GROWTH		426	0.276503	1.18957	0.0662461	0.876474	1	2985	tags=19%, list=15%, signal=22%
GOMF_TRANSMEMBRANE_RECEPTOR_PROTEIN_SERINE_THREONINE_KINASE_BINDING	GOMF_TRANSMEMBRANE_RECEPTOR_PROTEIN_SERINE_THREONINE_KINASE_BINDING		19	0.446419	1.18862	0.234714	0.879838	1	705	tags=21%, list=4%, signal=22%
GOMF_HISTONE_DEACETYLASE_BINDING	GOMF_HISTONE_DEACETYLASE_BINDING		129	0.306903	1.18858	0.127542	0.878699	1	3801	tags=25%, list=19%, signal=31%
GOBP_REGULATION_OF_PROGRAMMED_NECROTIC_CELL_DEATH	GOBP_REGULATION_OF_PROGRAMMED_NECROTIC_CELL_DEATH		24	0.428065	1.18836	0.234432	0.87852	1	2920	tags=29%, list=15%, signal=34%
GOBP_CELL_CYCLE_PHASE	GOBP_CELL_CYCLE_PHASE		23	0.428246	1.18813	0.22449	0.878264	1	2120	tags=13%, list=11%, signal=15%
GOBP_ENDOCARDIAL_CUSHION_FORMATION	GOBP_ENDOCARDIAL_CUSHION_FORMATION		30	0.395446	1.18809	0.198214	0.877179	1	2526	tags=23%, list=13%, signal=27%
GOBP_POSITIVE_REGULATION_OF_ACTIN_NUCLEATION	GOBP_POSITIVE_REGULATION_OF_ACTIN_NUCLEATION		15	0.478577	1.18792	0.257827	0.876749	1	5474	tags=53%, list=28%, signal=74%
GOBP_REGULATION_OF_GOLGI_ORGANIZATION	GOBP_REGULATION_OF_GOLGI_ORGANIZATION		16	0.475934	1.18741	0.25	0.877971	1	6296	tags=50%, list=32%, signal=73%
GOBP_REGULATION_OF_CANONICAL_WNT_SIGNALING_PATHWAY	GOBP_REGULATION_OF_CANONICAL_WNT_SIGNALING_PATHWAY		239	0.288717	1.18728	0.0897887	0.877311	1	2956	tags=19%, list=15%, signal=22%
GOBP_REGULATION_OF_ENDOPEPTIDASE_ACTIVITY	GOBP_REGULATION_OF_ENDOPEPTIDASE_ACTIVITY		342	0.279652	1.18726	0.0466321	0.876105	1	3230	tags=22%, list=16%, signal=25%
GOBP_REGULATION_OF_GTPASE_ACTIVITY	GOBP_REGULATION_OF_GTPASE_ACTIVITY		330	0.278565	1.18642	0.0676819	0.878743	1	4140	tags=25%, list=21%, signal=31%
GOBP_FATTY_ACID_CATABOLIC_PROCESS	GOBP_FATTY_ACID_CATABOLIC_PROCESS		101	0.319462	1.18641	0.143119	0.877532	1	2295	tags=19%, list=12%, signal=21%
GOBP_REGULATION_OF_ORGANELLE_ASSEMBLY	GOBP_REGULATION_OF_ORGANELLE_ASSEMBLY		199	0.293268	1.18487	0.113438	0.883704	1	3582	tags=25%, list=18%, signal=30%
GOBP_REGULATION_OF_NEUROINFLAMMATORY_RESPONSE	GOBP_REGULATION_OF_NEUROINFLAMMATORY_RESPONSE		26	0.412184	1.18473	0.212928	0.883129	1	1064	tags=23%, list=5%, signal=24%
GOBP_PRIMARY_MIRNA_PROCESSING	GOBP_PRIMARY_MIRNA_PROCESSING		15	0.466888	1.18443	0.250951	0.883324	1	2632	tags=33%, list=13%, signal=38%
GOBP_REGULATION_OF_MONOATOMIC_ION_TRANSMEMBRANE_TRANSPORT	GOBP_REGULATION_OF_MONOATOMIC_ION_TRANSMEMBRANE_TRANSPORT		466	0.267545	1.18434	0.0409165	0.882483	1	2947	tags=18%, list=15%, signal=21%
GOBP_ETHER_METABOLIC_PROCESS	GOBP_ETHER_METABOLIC_PROCESS		19	0.449041	1.18418	0.231225	0.882004	1	4056	tags=32%, list=21%, signal=40%
GOCC_MAIN_AXON	GOCC_MAIN_AXON		81	0.330623	1.18406	0.156194	0.881325	1	3203	tags=22%, list=16%, signal=26%
GOBP_NEGATIVE_REGULATION_OF_NEURON_PROJECTION_DEVELOPMENT	GOBP_NEGATIVE_REGULATION_OF_NEURON_PROJECTION_DEVELOPMENT		154	0.299368	1.18396	0.127273	0.880583	1	3047	tags=21%, list=15%, signal=24%
GOBP_RESPONSE_TO_LITHIUM_ION	GOBP_RESPONSE_TO_LITHIUM_ION		17	0.455829	1.18382	0.264706	0.880007	1	3776	tags=35%, list=19%, signal=44%
GOBP_MEMBRANE_FUSION	GOBP_MEMBRANE_FUSION		151	0.301349	1.18364	0.119529	0.879661	1	2816	tags=19%, list=14%, signal=22%
GOCC_NUCLEAR_LAMINA	GOCC_NUCLEAR_LAMINA		15	0.470757	1.18352	0.247689	0.879065	1	2992	tags=40%, list=15%, signal=47%
GOBP_NEGATIVE_REGULATION_OF_BLOOD_PRESSURE	GOBP_NEGATIVE_REGULATION_OF_BLOOD_PRESSURE		66	0.348514	1.18335	0.169173	0.878597	1	5057	tags=39%, list=26%, signal=53%
GOBP_POSITIVE_REGULATION_OF_FATTY_ACID_OXIDATION	GOBP_POSITIVE_REGULATION_OF_FATTY_ACID_OXIDATION		20	0.436022	1.18333	0.24015	0.877439	1	4478	tags=35%, list=23%, signal=45%
GOBP_HINDBRAIN_DEVELOPMENT	GOBP_HINDBRAIN_DEVELOPMENT		170	0.302016	1.18291	0.118353	0.87822	1	4404	tags=29%, list=22%, signal=38%
GOBP_BILE_ACID_METABOLIC_PROCESS	GOBP_BILE_ACID_METABOLIC_PROCESS		43	0.371761	1.18213	0.19258	0.880655	1	3797	tags=30%, list=19%, signal=37%
GOBP_KIDNEY_MESENCHYME_DEVELOPMENT	GOBP_KIDNEY_MESENCHYME_DEVELOPMENT		15	0.474143	1.1819	0.244701	0.880489	1	3367	tags=47%, list=17%, signal=56%
GOBP_CELL_FATE_COMMITMENT_INVOLVED_IN_FORMATION_OF_PRIMARY_GERM_LAYER	GOBP_CELL_FATE_COMMITMENT_INVOLVED_IN_FORMATION_OF_PRIMARY_GERM_LAYER		31	0.401132	1.18162	0.220307	0.880628	1	2526	tags=23%, list=13%, signal=26%
GOBP_PROTEIN_K48_LINKED_DEUBIQUITINATION	GOBP_PROTEIN_K48_LINKED_DEUBIQUITINATION		25	0.417884	1.18149	0.229885	0.879983	1	2416	tags=24%, list=12%, signal=27%
GOBP_CLATHRIN_DEPENDENT_ENDOCYTOSIS	GOBP_CLATHRIN_DEPENDENT_ENDOCYTOSIS		46	0.364455	1.18103	0.193103	0.880994	1	5085	tags=39%, list=26%, signal=53%
GOBP_REGULATION_OF_CELL_MIGRATION_INVOLVED_IN_SPROUTING_ANGIOGENESIS	GOBP_REGULATION_OF_CELL_MIGRATION_INVOLVED_IN_SPROUTING_ANGIOGENESIS		37	0.385228	1.18081	0.205455	0.880737	1	3636	tags=35%, list=18%, signal=43%
GOBP_REGULATION_OF_CYSTEINE_TYPE_ENDOPEPTIDASE_ACTIVITY_INVOLVED_IN_APOPTOTIC_PROCESS	GOBP_REGULATION_OF_CYSTEINE_TYPE_ENDOPEPTIDASE_ACTIVITY_INVOLVED_IN_APOPTOTIC_PROCESS		201	0.292175	1.18073	0.0942029	0.879914	1	3230	tags=24%, list=16%, signal=28%
GOBP_INHIBITORY_SYNAPSE_ASSEMBLY	GOBP_INHIBITORY_SYNAPSE_ASSEMBLY		17	0.453474	1.18057	0.255121	0.879452	1	3739	tags=35%, list=19%, signal=44%
GOBP_NEGATIVE_REGULATION_OF_MUSCLE_CONTRACTION	GOBP_NEGATIVE_REGULATION_OF_MUSCLE_CONTRACTION		27	0.410782	1.18043	0.235632	0.87893	1	3821	tags=37%, list=19%, signal=46%
GOBP_ORGANIC_HYDROXY_COMPOUND_TRANSPORT	GOBP_ORGANIC_HYDROXY_COMPOUND_TRANSPORT		286	0.281062	1.18042	0.0791246	0.877725	1	4331	tags=25%, list=22%, signal=31%
GOMF_TRANSLATION_REGULATOR_ACTIVITY	GOMF_TRANSLATION_REGULATOR_ACTIVITY		128	0.307352	1.17997	0.151786	0.878734	1	3540	tags=27%, list=18%, signal=32%
GOBP_OUTFLOW_TRACT_MORPHOGENESIS	GOBP_OUTFLOW_TRACT_MORPHOGENESIS		84	0.32914	1.17983	0.156827	0.878213	1	2794	tags=20%, list=14%, signal=23%
GOMF_ORGANIC_ACID_SODIUM_SYMPORTER_ACTIVITY	GOMF_ORGANIC_ACID_SODIUM_SYMPORTER_ACTIVITY		36	0.388329	1.17942	0.223684	0.87901	1	2625	tags=28%, list=13%, signal=32%
GOBP_NADPH_REGENERATION	GOBP_NADPH_REGENERATION		21	0.431763	1.17929	0.235727	0.878422	1	5635	tags=48%, list=29%, signal=67%
GOBP_REGULATION_OF_LONG_TERM_NEURONAL_SYNAPTIC_PLASTICITY	GOBP_REGULATION_OF_LONG_TERM_NEURONAL_SYNAPTIC_PLASTICITY		34	0.388938	1.17901	0.220077	0.878521	1	4864	tags=32%, list=25%, signal=43%
GOCC_PROTEASOME_CORE_COMPLEX	GOCC_PROTEASOME_CORE_COMPLEX		19	0.444077	1.17893	0.25	0.877759	1	1257	tags=16%, list=6%, signal=17%
GOBP_POSITIVE_REGULATION_OF_PROTEOLYSIS	GOBP_POSITIVE_REGULATION_OF_PROTEOLYSIS		352	0.276366	1.17863	0.0621849	0.877933	1	3230	tags=22%, list=16%, signal=26%
GOBP_NEGATIVE_REGULATION_OF_PROGRAMMED_NECROTIC_CELL_DEATH	GOBP_NEGATIVE_REGULATION_OF_PROGRAMMED_NECROTIC_CELL_DEATH		16	0.458149	1.17829	0.243993	0.87842	1	2920	tags=38%, list=15%, signal=44%
GOBP_POSITIVE_REGULATION_OF_MONOATOMIC_ION_TRANSPORT	GOBP_POSITIVE_REGULATION_OF_MONOATOMIC_ION_TRANSPORT		257	0.281827	1.17827	0.0848896	0.877313	1	2947	tags=19%, list=15%, signal=22%
GOBP_OVARIAN_FOLLICLE_DEVELOPMENT	GOBP_OVARIAN_FOLLICLE_DEVELOPMENT		73	0.334117	1.17826	0.175601	0.876136	1	3040	tags=21%, list=15%, signal=24%
GOBP_POSITIVE_REGULATION_OF_ENDOTHELIAL_CELL_PROLIFERATION	GOBP_POSITIVE_REGULATION_OF_ENDOTHELIAL_CELL_PROLIFERATION		97	0.320857	1.17822	0.150442	0.875136	1	3754	tags=26%, list=19%, signal=32%
GOMF_PHOSPHOTYROSINE_RESIDUE_BINDING	GOMF_PHOSPHOTYROSINE_RESIDUE_BINDING		45	0.366532	1.17821	0.191571	0.873972	1	4606	tags=33%, list=23%, signal=43%
GOBP_RAC_PROTEIN_SIGNAL_TRANSDUCTION	GOBP_RAC_PROTEIN_SIGNAL_TRANSDUCTION		45	0.360397	1.17818	0.2	0.872914	1	2379	tags=24%, list=12%, signal=28%
GOBP_POSITIVE_REGULATION_OF_EPITHELIAL_CELL_PROLIFERATION	GOBP_POSITIVE_REGULATION_OF_EPITHELIAL_CELL_PROLIFERATION		223	0.287525	1.17786	0.126079	0.873163	1	3205	tags=20%, list=16%, signal=23%
GOBP_EPITHELIAL_CELL_MORPHOGENESIS	GOBP_EPITHELIAL_CELL_MORPHOGENESIS		40	0.37253	1.17786	0.210425	0.87199	1	1950	tags=25%, list=10%, signal=28%
GOBP_POSITIVE_REGULATION_OF_RESPONSE_TO_ENDOPLASMIC_RETICULUM_STRESS	GOBP_POSITIVE_REGULATION_OF_RESPONSE_TO_ENDOPLASMIC_RETICULUM_STRESS		35	0.378135	1.17754	0.202578	0.872267	1	4989	tags=29%, list=25%, signal=38%
GOBP_REGULATION_OF_RESPONSE_TO_OXIDATIVE_STRESS	GOBP_REGULATION_OF_RESPONSE_TO_OXIDATIVE_STRESS		93	0.322061	1.1774	0.137681	0.871754	1	1614	tags=17%, list=8%, signal=19%
GOBP_POSITIVE_REGULATION_OF_CELL_GROWTH_INVOLVED_IN_CARDIAC_MUSCLE_CELL_DEVELOPMENT	GOBP_POSITIVE_REGULATION_OF_CELL_GROWTH_INVOLVED_IN_CARDIAC_MUSCLE_CELL_DEVELOPMENT		17	0.446574	1.17739	0.247368	0.870573	1	1998	tags=35%, list=10%, signal=39%
GOBP_ANDROGEN_RECEPTOR_SIGNALING_PATHWAY	GOBP_ANDROGEN_RECEPTOR_SIGNALING_PATHWAY		39	0.376656	1.17735	0.201942	0.86964	1	4303	tags=44%, list=22%, signal=56%
GOBP_MITOCHONDRIAL_TRANSMEMBRANE_TRANSPORT	GOBP_MITOCHONDRIAL_TRANSMEMBRANE_TRANSPORT		81	0.328954	1.17704	0.181985	0.869875	1	1760	tags=14%, list=9%, signal=15%
GOBP_REGULATION_OF_CHEMOTAXIS	GOBP_REGULATION_OF_CHEMOTAXIS		222	0.287108	1.1765	0.104364	0.871212	1	3564	tags=19%, list=18%, signal=23%
GOBP_ALPHA_BETA_T_CELL_LINEAGE_COMMITMENT	GOBP_ALPHA_BETA_T_CELL_LINEAGE_COMMITMENT		22	0.428438	1.17555	0.248239	0.874605	1	2802	tags=36%, list=14%, signal=42%
GOBP_NEGATIVE_REGULATION_OF_RESPONSE_TO_EXTERNAL_STIMULUS	GOBP_NEGATIVE_REGULATION_OF_RESPONSE_TO_EXTERNAL_STIMULUS		380	0.273389	1.1755	0.0742574	0.873692	1	4584	tags=28%, list=23%, signal=36%
GOBP_PROTEIN_TARGETING_TO_PEROXISOME	GOBP_PROTEIN_TARGETING_TO_PEROXISOME		19	0.440541	1.17527	0.260377	0.873614	1	3978	tags=37%, list=20%, signal=46%
GOBP_REGULATION_OF_PROTEIN_IMPORT_INTO_NUCLEUS	GOBP_REGULATION_OF_PROTEIN_IMPORT_INTO_NUCLEUS		76	0.333432	1.17521	0.169399	0.872733	1	3296	tags=29%, list=17%, signal=35%
GOBP_REGULATION_OF_B_CELL_DIFFERENTIATION	GOBP_REGULATION_OF_B_CELL_DIFFERENTIATION		37	0.378365	1.17493	0.197441	0.87287	1	5013	tags=43%, list=25%, signal=58%
GOBP_POSITIVE_REGULATION_OF_CILIUM_ASSEMBLY	GOBP_POSITIVE_REGULATION_OF_CILIUM_ASSEMBLY		27	0.414865	1.17471	0.220729	0.872718	1	3491	tags=33%, list=18%, signal=40%
GOBP_REGULATION_OF_MYELOID_LEUKOCYTE_DIFFERENTIATION	GOBP_REGULATION_OF_MYELOID_LEUKOCYTE_DIFFERENTIATION		137	0.305248	1.17426	0.146429	0.873781	1	3832	tags=23%, list=19%, signal=29%
GOBP_B_CELL_RECEPTOR_SIGNALING_PATHWAY	GOBP_B_CELL_RECEPTOR_SIGNALING_PATHWAY		50	0.361176	1.17422	0.198198	0.872764	1	3683	tags=22%, list=19%, signal=27%
GOBP_POSITIVE_REGULATION_OF_INTRINSIC_APOPTOTIC_SIGNALING_PATHWAY	GOBP_POSITIVE_REGULATION_OF_INTRINSIC_APOPTOTIC_SIGNALING_PATHWAY		68	0.33937	1.17392	0.181818	0.873029	1	1937	tags=15%, list=10%, signal=16%
GOBP_BODY_MORPHOGENESIS	GOBP_BODY_MORPHOGENESIS		59	0.349272	1.17368	0.205992	0.873043	1	1222	tags=17%, list=6%, signal=18%
GOBP_TROPHOBLAST_CELL_MIGRATION	GOBP_TROPHOBLAST_CELL_MIGRATION		15	0.469106	1.17345	0.248588	0.87296	1	626	tags=20%, list=3%, signal=21%
GOMF_O_ACYLTRANSFERASE_ACTIVITY	GOMF_O_ACYLTRANSFERASE_ACTIVITY		47	0.36118	1.17339	0.193078	0.872134	1	4216	tags=36%, list=21%, signal=46%
GOMF_SOLUTE_MONOATOMIC_CATION_SYMPORTER_ACTIVITY	GOMF_SOLUTE_MONOATOMIC_CATION_SYMPORTER_ACTIVITY		106	0.314585	1.17293	0.171533	0.873138	1	4464	tags=31%, list=23%, signal=40%
GOBP_MICROTUBULE_ORGANIZING_CENTER_LOCALIZATION	GOBP_MICROTUBULE_ORGANIZING_CENTER_LOCALIZATION		32	0.395606	1.1724	0.229755	0.874475	1	2771	tags=25%, list=14%, signal=29%
GOBP_NEGATIVE_REGULATION_OF_CELLULAR_CATABOLIC_PROCESS	GOBP_NEGATIVE_REGULATION_OF_CELLULAR_CATABOLIC_PROCESS		217	0.287565	1.17042	0.106572	0.882641	1	3110	tags=21%, list=16%, signal=25%
GOBP_CELL_MIGRATION_INVOLVED_IN_SPROUTING_ANGIOGENESIS	GOBP_CELL_MIGRATION_INVOLVED_IN_SPROUTING_ANGIOGENESIS		51	0.35521	1.17027	0.217153	0.882153	1	3296	tags=29%, list=17%, signal=35%
MP_INCREASED_HEPATOMA_INCIDENCE	MP_INCREASED_HEPATOMA_INCIDENCE		18	0.447769	1.17009	0.269303	0.881842	1	3199	tags=39%, list=16%, signal=46%
GOBP_CHONDROITIN_SULFATE_METABOLIC_PROCESS	GOBP_CHONDROITIN_SULFATE_METABOLIC_PROCESS		31	0.396027	1.16929	0.241818	0.88444	1	4323	tags=32%, list=22%, signal=41%
GOCC_APICAL_PART_OF_CELL	GOCC_APICAL_PART_OF_CELL		496	0.265282	1.1692	0.0664452	0.883706	1	4215	tags=25%, list=21%, signal=32%
GOCC_PCG_PROTEIN_COMPLEX	GOCC_PCG_PROTEIN_COMPLEX		43	0.36354	1.16892	0.210909	0.883842	1	2254	tags=21%, list=11%, signal=24%
GOBP_NEGATIVE_REGULATION_OF_NEURON_DEATH	GOBP_NEGATIVE_REGULATION_OF_NEURON_DEATH		266	0.281685	1.16857	0.103509	0.884306	1	4478	tags=29%, list=23%, signal=36%
GOBP_LAMELLIPODIUM_ORGANIZATION	GOBP_LAMELLIPODIUM_ORGANIZATION		82	0.326581	1.16843	0.18797	0.883856	1	652	tags=11%, list=3%, signal=11%
GOBP_DEFENSE_RESPONSE_TO_FUNGUS	GOBP_DEFENSE_RESPONSE_TO_FUNGUS		56	0.350481	1.16822	0.200378	0.883615	1	2356	tags=25%, list=12%, signal=28%
GOBP_GAP_JUNCTION_ASSEMBLY	GOBP_GAP_JUNCTION_ASSEMBLY		17	0.44203	1.16811	0.262264	0.882998	1	1900	tags=24%, list=10%, signal=26%
GOBP_REGULATION_OF_CELLULAR_RESPIRATION	GOBP_REGULATION_OF_CELLULAR_RESPIRATION		59	0.344802	1.168	0.199219	0.882322	1	2699	tags=17%, list=14%, signal=20%
GOBP_INTRA_GOLGI_VESICLE_MEDIATED_TRANSPORT	GOBP_INTRA_GOLGI_VESICLE_MEDIATED_TRANSPORT		28	0.39601	1.16766	0.222649	0.882736	1	4794	tags=46%, list=24%, signal=61%
GOBP_REGULATION_OF_SMOOTH_MUSCLE_CONTRACTION	GOBP_REGULATION_OF_SMOOTH_MUSCLE_CONTRACTION		67	0.340417	1.16763	0.167897	0.881718	1	3117	tags=25%, list=16%, signal=30%
GOBP_NECROPTOTIC_PROCESS	GOBP_NECROPTOTIC_PROCESS		36	0.379377	1.1673	0.215789	0.882227	1	1942	tags=25%, list=10%, signal=28%
GOBP_NEGATIVE_REGULATION_OF_RESPONSE_TO_OXIDATIVE_STRESS	GOBP_NEGATIVE_REGULATION_OF_RESPONSE_TO_OXIDATIVE_STRESS		28	0.400984	1.16718	0.23689	0.881658	1	2853	tags=32%, list=15%, signal=38%
GOBP_VIRAL_RNA_GENOME_REPLICATION	GOBP_VIRAL_RNA_GENOME_REPLICATION		23	0.417415	1.16715	0.254174	0.880634	1	3465	tags=30%, list=18%, signal=37%
GOMF_R_SMAD_BINDING	GOMF_R_SMAD_BINDING		25	0.411275	1.16666	0.25	0.881861	1	4665	tags=40%, list=24%, signal=52%
GOBP_OXIDATIVE_PHOSPHORYLATION	GOBP_OXIDATIVE_PHOSPHORYLATION		117	0.306086	1.16666	0.158273	0.88076	1	3856	tags=22%, list=20%, signal=27%
GOBP_REGENERATION	GOBP_REGENERATION		146	0.295568	1.16652	0.143646	0.880196	1	1748	tags=16%, list=9%, signal=18%
GOBP_SPROUTING_ANGIOGENESIS	GOBP_SPROUTING_ANGIOGENESIS		119	0.304269	1.16637	0.147448	0.879779	1	2598	tags=21%, list=13%, signal=24%
GOBP_CEREBELLAR_PURKINJE_CELL_LAYER_DEVELOPMENT	GOBP_CEREBELLAR_PURKINJE_CELL_LAYER_DEVELOPMENT		38	0.380238	1.16572	0.214414	0.881698	1	4404	tags=29%, list=22%, signal=37%
GOBP_PROTEIN_AUTOPHOSPHORYLATION	GOBP_PROTEIN_AUTOPHOSPHORYLATION		232	0.283016	1.16518	0.102564	0.883107	1	3679	tags=23%, list=19%, signal=28%
GOBP_REGULATION_OF_HETEROCHROMATIN_FORMATION	GOBP_REGULATION_OF_HETEROCHROMATIN_FORMATION		29	0.398496	1.16447	0.255597	0.885201	1	3347	tags=31%, list=17%, signal=37%
GOMF_PLUS_END_DIRECTED_MICROTUBULE_MOTOR_ACTIVITY	GOMF_PLUS_END_DIRECTED_MICROTUBULE_MOTOR_ACTIVITY		20	0.423887	1.1644	0.243194	0.884391	1	2000	tags=25%, list=10%, signal=28%
GOMF_PRIMARY_ACTIVE_TRANSMEMBRANE_TRANSPORTER_ACTIVITY	GOMF_PRIMARY_ACTIVE_TRANSMEMBRANE_TRANSPORTER_ACTIVITY		132	0.300642	1.16434	0.135802	0.883537	1	3458	tags=23%, list=18%, signal=28%
GOCC_MANCHETTE	GOCC_MANCHETTE		18	0.441799	1.16426	0.274864	0.88277	1	2314	tags=22%, list=12%, signal=25%
GOMF_CERAMIDE_BINDING	GOMF_CERAMIDE_BINDING		15	0.461001	1.16393	0.24812	0.883154	1	4393	tags=40%, list=22%, signal=51%
GOBP_CELLULAR_RESPONSE_TO_CHEMICAL_STRESS	GOBP_CELLULAR_RESPONSE_TO_CHEMICAL_STRESS		320	0.275528	1.16361	0.0907563	0.883455	1	1709	tags=13%, list=9%, signal=14%
GOBP_RESPONSE_TO_DOPAMINE	GOBP_RESPONSE_TO_DOPAMINE		58	0.345151	1.1633	0.186933	0.883765	1	4210	tags=33%, list=21%, signal=42%
GOBP_CALCIUM_ION_IMPORT	GOBP_CALCIUM_ION_IMPORT		49	0.35248	1.16296	0.196597	0.884271	1	3366	tags=24%, list=17%, signal=29%
GOBP_CERAMIDE_METABOLIC_PROCESS	GOBP_CERAMIDE_METABOLIC_PROCESS		91	0.317121	1.16283	0.177215	0.883782	1	4393	tags=31%, list=22%, signal=39%
GOBP_REGULATION_OF_MUSCLE_ADAPTATION	GOBP_REGULATION_OF_MUSCLE_ADAPTATION		97	0.315237	1.16239	0.161512	0.884761	1	2361	tags=16%, list=12%, signal=19%
GOBP_FATTY_ACID_BETA_OXIDATION	GOBP_FATTY_ACID_BETA_OXIDATION		72	0.328726	1.16211	0.193117	0.884989	1	2295	tags=18%, list=12%, signal=20%
GOBP_NEGATIVE_REGULATION_OF_CELLULAR_RESPONSE_TO_INSULIN_STIMULUS	GOBP_NEGATIVE_REGULATION_OF_CELLULAR_RESPONSE_TO_INSULIN_STIMULUS		48	0.35916	1.16198	0.220952	0.884425	1	2650	tags=19%, list=13%, signal=22%
GOMF_MRNA_BINDING	GOMF_MRNA_BINDING		300	0.273688	1.16152	0.0974359	0.885404	1	3550	tags=22%, list=18%, signal=27%
GOBP_CELLULAR_RESPONSE_TO_OXIDATIVE_STRESS	GOBP_CELLULAR_RESPONSE_TO_OXIDATIVE_STRESS		264	0.279972	1.16152	0.0998363	0.884278	1	1709	tags=14%, list=9%, signal=15%
GOMF_UBIQUITIN_BINDING	GOMF_UBIQUITIN_BINDING		87	0.32125	1.16128	0.18662	0.884325	1	3046	tags=25%, list=15%, signal=30%
GOBP_NEGATIVE_REGULATION_OF_GLUCOSE_TRANSMEMBRANE_TRANSPORT	GOBP_NEGATIVE_REGULATION_OF_GLUCOSE_TRANSMEMBRANE_TRANSPORT		23	0.41904	1.16081	0.252336	0.885408	1	3262	tags=39%, list=17%, signal=47%
GOBP_L_GLUTAMATE_IMPORT	GOBP_L_GLUTAMATE_IMPORT		28	0.396506	1.16076	0.244165	0.884559	1	4427	tags=43%, list=23%, signal=55%
GOBP_SERTOLI_CELL_DEVELOPMENT	GOBP_SERTOLI_CELL_DEVELOPMENT		22	0.421761	1.16072	0.274336	0.883613	1	3675	tags=45%, list=19%, signal=56%
GOMF_OXIDOREDUCTASE_ACTIVITY_ACTING_ON_THE_CH_CH_GROUP_OF_DONORS	GOMF_OXIDOREDUCTASE_ACTIVITY_ACTING_ON_THE_CH_CH_GROUP_OF_DONORS		59	0.341869	1.16044	0.223265	0.883768	1	2710	tags=24%, list=14%, signal=27%
GOBP_PURINE_CONTAINING_COMPOUND_CATABOLIC_PROCESS	GOBP_PURINE_CONTAINING_COMPOUND_CATABOLIC_PROCESS		51	0.35126	1.16034	0.216015	0.883057	1	3230	tags=24%, list=16%, signal=28%
GOBP_POSITIVE_REGULATION_OF_SMOOTH_MUSCLE_CONTRACTION	GOBP_POSITIVE_REGULATION_OF_SMOOTH_MUSCLE_CONTRACTION		34	0.377407	1.16033	0.241055	0.882028	1	570	tags=12%, list=3%, signal=12%
GOBP_T_CELL_CYTOKINE_PRODUCTION	GOBP_T_CELL_CYTOKINE_PRODUCTION		44	0.361079	1.16016	0.226381	0.881684	1	2398	tags=23%, list=12%, signal=26%
GOCC_NEURON_PROJECTION_TERMINUS	GOCC_NEURON_PROJECTION_TERMINUS		209	0.282594	1.15983	0.105085	0.882132	1	3863	tags=25%, list=20%, signal=31%
GOBP_MEMBRANE_DEPOLARIZATION	GOBP_MEMBRANE_DEPOLARIZATION		86	0.323073	1.15938	0.187726	0.883149	1	3203	tags=23%, list=16%, signal=28%
GOBP_NEGATIVE_REGULATION_OF_PROTEIN_MODIFICATION_PROCESS	GOBP_NEGATIVE_REGULATION_OF_PROTEIN_MODIFICATION_PROCESS		473	0.265119	1.15914	0.079288	0.883139	1	3476	tags=20%, list=18%, signal=24%
GOBP_POSITIVE_REGULATION_OF_AUTOPHAGY	GOBP_POSITIVE_REGULATION_OF_AUTOPHAGY		147	0.296121	1.15889	0.144665	0.883214	1	3144	tags=22%, list=16%, signal=27%
GOBP_CHROMOSOME_SEGREGATION	GOBP_CHROMOSOME_SEGREGATION		388	0.269071	1.1587	0.0981997	0.883044	1	2798	tags=19%, list=14%, signal=22%
GOBP_POSITIVE_REGULATION_OF_CELL_GROWTH	GOBP_POSITIVE_REGULATION_OF_CELL_GROWTH		185	0.28917	1.15842	0.144348	0.883307	1	2985	tags=21%, list=15%, signal=25%
GOBP_POSITIVE_REGULATION_OF_CELLULAR_CATABOLIC_PROCESS	GOBP_POSITIVE_REGULATION_OF_CELLULAR_CATABOLIC_PROCESS		400	0.265599	1.15826	0.0683761	0.882969	1	3242	tags=20%, list=16%, signal=24%
GOBP_NEURON_DEATH	GOBP_NEURON_DEATH		442	0.265906	1.15794	0.0786517	0.883372	1	4346	tags=26%, list=22%, signal=32%
GOBP_MITOCHONDRIAL_DNA_METABOLIC_PROCESS	GOBP_MITOCHONDRIAL_DNA_METABOLIC_PROCESS		25	0.403079	1.15771	0.260474	0.883393	1	506	tags=12%, list=3%, signal=12%
GOBP_REGULATION_OF_RESPIRATORY_BURST	GOBP_REGULATION_OF_RESPIRATORY_BURST		16	0.453968	1.15727	0.270217	0.884271	1	2645	tags=25%, list=13%, signal=29%
GOBP_REGULATION_OF_TELOMERE_MAINTENANCE_IN_RESPONSE_TO_DNA_DAMAGE	GOBP_REGULATION_OF_TELOMERE_MAINTENANCE_IN_RESPONSE_TO_DNA_DAMAGE		19	0.431266	1.15685	0.266904	0.885163	1	2642	tags=26%, list=13%, signal=30%
GOBP_POSITIVE_REGULATION_OF_CELL_DIVISION	GOBP_POSITIVE_REGULATION_OF_CELL_DIVISION		79	0.324605	1.1568	0.219466	0.88431	1	1219	tags=14%, list=6%, signal=15%
GOBP_RIBONUCLEOTIDE_CATABOLIC_PROCESS	GOBP_RIBONUCLEOTIDE_CATABOLIC_PROCESS		44	0.362655	1.15644	0.212524	0.885006	1	3827	tags=27%, list=19%, signal=34%
GOBP_INNER_EAR_RECEPTOR_CELL_DEVELOPMENT	GOBP_INNER_EAR_RECEPTOR_CELL_DEVELOPMENT		61	0.337092	1.15631	0.219963	0.884541	1	4419	tags=33%, list=22%, signal=42%
GOBP_BRANCHING_MORPHOGENESIS_OF_A_NERVE	GOBP_BRANCHING_MORPHOGENESIS_OF_A_NERVE		15	0.460385	1.15608	0.276515	0.884569	1	4820	tags=33%, list=25%, signal=44%
GOBP_REGULATION_OF_ADENYLATE_CYCLASE_ACTIVATING_G_PROTEIN_COUPLED_RECEPTOR_SIGNALING_PATHWAY	GOBP_REGULATION_OF_ADENYLATE_CYCLASE_ACTIVATING_G_PROTEIN_COUPLED_RECEPTOR_SIGNALING_PATHWAY		18	0.434022	1.15597	0.264078	0.884038	1	4301	tags=28%, list=22%, signal=36%
GOBP_NEPHRON_TUBULE_FORMATION	GOBP_NEPHRON_TUBULE_FORMATION		20	0.428045	1.15595	0.245045	0.883044	1	3414	tags=35%, list=17%, signal=42%
GOBP_ORGANELLE_TRANSPORT_ALONG_MICROTUBULE	GOBP_ORGANELLE_TRANSPORT_ALONG_MICROTUBULE		77	0.325776	1.15548	0.195971	0.884045	1	4652	tags=29%, list=24%, signal=37%
GOBP_MIRNA_METABOLIC_PROCESS	GOBP_MIRNA_METABOLIC_PROCESS		88	0.313777	1.15506	0.171533	0.884893	1	3636	tags=28%, list=18%, signal=35%
GOBP_MRNA_PROCESSING	GOBP_MRNA_PROCESSING		438	0.265453	1.15431	0.0756303	0.887351	1	3648	tags=23%, list=19%, signal=28%
GOBP_STRESS_FIBER_ASSEMBLY	GOBP_STRESS_FIBER_ASSEMBLY		111	0.310939	1.15374	0.187166	0.888984	1	3588	tags=24%, list=18%, signal=30%
GOBP_CELLULAR_RESPONSE_TO_ALKALOID	GOBP_CELLULAR_RESPONSE_TO_ALKALOID		28	0.397246	1.15357	0.265125	0.888711	1	3164	tags=29%, list=16%, signal=34%
GOBP_ACTIN_FILAMENT_BUNDLE_ORGANIZATION	GOBP_ACTIN_FILAMENT_BUNDLE_ORGANIZATION		168	0.292102	1.15334	0.160558	0.888725	1	4292	tags=27%, list=22%, signal=35%
GOBP_MESODERM_MORPHOGENESIS	GOBP_MESODERM_MORPHOGENESIS		69	0.332839	1.15282	0.208333	0.890085	1	2727	tags=20%, list=14%, signal=23%
GOMF_BETA_CATENIN_BINDING	GOMF_BETA_CATENIN_BINDING		93	0.319504	1.15258	0.175047	0.890129	1	3781	tags=26%, list=19%, signal=32%
GOBP_TRICARBOXYLIC_ACID_CYCLE	GOBP_TRICARBOXYLIC_ACID_CYCLE		34	0.382107	1.15236	0.255009	0.89002	1	3514	tags=24%, list=18%, signal=29%
GOBP_DNA_STRAND_ELONGATION	GOBP_DNA_STRAND_ELONGATION		35	0.374152	1.15225	0.241877	0.88939	1	2289	tags=20%, list=12%, signal=23%
GOBP_MIDBRAIN_DEVELOPMENT	GOBP_MIDBRAIN_DEVELOPMENT		48	0.360286	1.15222	0.23855	0.888422	1	3948	tags=27%, list=20%, signal=34%
GOBP_NEGATIVE_REGULATION_OF_FIBROBLAST_PROLIFERATION	GOBP_NEGATIVE_REGULATION_OF_FIBROBLAST_PROLIFERATION		44	0.354836	1.15197	0.242144	0.888479	1	3406	tags=27%, list=17%, signal=33%
GOCC_INTERMEDIATE_FILAMENT_CYTOSKELETON	GOCC_INTERMEDIATE_FILAMENT_CYTOSKELETON		162	0.291731	1.15152	0.165493	0.889609	1	5331	tags=35%, list=27%, signal=47%
GOBP_VIRAL_GENOME_REPLICATION	GOBP_VIRAL_GENOME_REPLICATION		111	0.310136	1.15103	0.187063	0.890754	1	4583	tags=30%, list=23%, signal=39%
GOBP_COLUMNAR_CUBOIDAL_EPITHELIAL_CELL_DEVELOPMENT	GOBP_COLUMNAR_CUBOIDAL_EPITHELIAL_CELL_DEVELOPMENT		52	0.345331	1.15032	0.221172	0.893026	1	2949	tags=27%, list=15%, signal=32%
GOCC_NUCLEAR_OUTER_MEMBRANE	GOCC_NUCLEAR_OUTER_MEMBRANE		23	0.416599	1.15012	0.256262	0.892844	1	4258	tags=30%, list=22%, signal=39%
GOBP_NEGATIVE_REGULATION_OF_INTRACELLULAR_STEROID_HORMONE_RECEPTOR_SIGNALING_PATHWAY	GOBP_NEGATIVE_REGULATION_OF_INTRACELLULAR_STEROID_HORMONE_RECEPTOR_SIGNALING_PATHWAY		39	0.365191	1.15011	0.249545	0.891842	1	1480	tags=21%, list=8%, signal=22%
GOBP_GLYCOSPHINGOLIPID_METABOLIC_PROCESS	GOBP_GLYCOSPHINGOLIPID_METABOLIC_PROCESS		53	0.351092	1.15008	0.245747	0.890902	1	4092	tags=34%, list=21%, signal=43%
GOBP_AUTONOMIC_NERVOUS_SYSTEM_DEVELOPMENT	GOBP_AUTONOMIC_NERVOUS_SYSTEM_DEVELOPMENT		49	0.348565	1.14993	0.228374	0.89052	1	2949	tags=27%, list=15%, signal=31%
GOMF_RNA_POLYMERASE_BINDING	GOMF_RNA_POLYMERASE_BINDING		56	0.341902	1.14992	0.240076	0.889461	1	3540	tags=20%, list=18%, signal=24%
GOMF_AMINO_ACID_BINDING	GOMF_AMINO_ACID_BINDING		66	0.333002	1.14985	0.206501	0.888746	1	2015	tags=20%, list=10%, signal=22%
GOBP_ELECTRON_TRANSPORT_CHAIN	GOBP_ELECTRON_TRANSPORT_CHAIN		91	0.312513	1.14984	0.177903	0.887715	1	5348	tags=35%, list=27%, signal=48%
GOBP_MATURE_B_CELL_DIFFERENTIATION_INVOLVED_IN_IMMUNE_RESPONSE	GOBP_MATURE_B_CELL_DIFFERENTIATION_INVOLVED_IN_IMMUNE_RESPONSE		31	0.388499	1.14956	0.235514	0.888034	1	3684	tags=26%, list=19%, signal=32%
GOBP_NEGATIVE_REGULATION_OF_WOUND_HEALING	GOBP_NEGATIVE_REGULATION_OF_WOUND_HEALING		65	0.336274	1.14953	0.222025	0.887103	1	2638	tags=25%, list=13%, signal=28%
GOMF_SULFUR_COMPOUND_TRANSMEMBRANE_TRANSPORTER_ACTIVITY	GOMF_SULFUR_COMPOUND_TRANSMEMBRANE_TRANSPORTER_ACTIVITY		53	0.345391	1.14944	0.230347	0.886466	1	3416	tags=21%, list=17%, signal=25%
GOBP_DNA_INTEGRITY_CHECKPOINT_SIGNALING	GOBP_DNA_INTEGRITY_CHECKPOINT_SIGNALING		110	0.306932	1.14891	0.178908	0.88781	1	3267	tags=24%, list=17%, signal=28%
GOBP_NEGATIVE_REGULATION_OF_EPIDERMIS_DEVELOPMENT	GOBP_NEGATIVE_REGULATION_OF_EPIDERMIS_DEVELOPMENT		16	0.443547	1.14885	0.25046	0.887066	1	4399	tags=31%, list=22%, signal=40%
GOBP_RENAL_SODIUM_EXCRETION	GOBP_RENAL_SODIUM_EXCRETION		28	0.390421	1.1488	0.239852	0.886242	1	3266	tags=21%, list=17%, signal=26%
GOBP_NEGATIVE_REGULATION_OF_EPITHELIAL_CELL_PROLIFERATION	GOBP_NEGATIVE_REGULATION_OF_EPITHELIAL_CELL_PROLIFERATION		156	0.290631	1.14853	0.142612	0.886503	1	4418	tags=27%, list=22%, signal=34%
GOBP_EYELID_DEVELOPMENT_IN_CAMERA_TYPE_EYE	GOBP_EYELID_DEVELOPMENT_IN_CAMERA_TYPE_EYE		16	0.445976	1.14845	0.290036	0.885835	1	1559	tags=25%, list=8%, signal=27%
GOBP_NEGATIVE_REGULATION_OF_ALPHA_BETA_T_CELL_DIFFERENTIATION	GOBP_NEGATIVE_REGULATION_OF_ALPHA_BETA_T_CELL_DIFFERENTIATION		28	0.389571	1.14797	0.265799	0.887036	1	1847	tags=21%, list=9%, signal=24%
GOBP_POSITIVE_REGULATION_OF_MONOATOMIC_ION_TRANSMEMBRANE_TRANSPORT	GOBP_POSITIVE_REGULATION_OF_MONOATOMIC_ION_TRANSMEMBRANE_TRANSPORT		191	0.28415	1.14791	0.151832	0.88632	1	2947	tags=18%, list=15%, signal=21%
GOBP_PYRIMIDINE_NUCLEOBASE_METABOLIC_PROCESS	GOBP_PYRIMIDINE_NUCLEOBASE_METABOLIC_PROCESS		18	0.439766	1.14775	0.273267	0.885956	1	1022	tags=17%, list=5%, signal=18%
GOBP_REGULATION_OF_STRIATED_MUSCLE_CELL_DIFFERENTIATION	GOBP_REGULATION_OF_STRIATED_MUSCLE_CELL_DIFFERENTIATION		101	0.310802	1.1476	0.215385	0.885619	1	2526	tags=21%, list=13%, signal=24%
GOBP_EXOCRINE_SYSTEM_DEVELOPMENT	GOBP_EXOCRINE_SYSTEM_DEVELOPMENT		52	0.351677	1.14743	0.24717	0.885378	1	1038	tags=15%, list=5%, signal=16%
GOBP_TOXIN_TRANSPORT	GOBP_TOXIN_TRANSPORT		42	0.365146	1.14738	0.24635	0.884601	1	3607	tags=33%, list=18%, signal=41%
GOBP_RESPONSE_TO_COCAINE	GOBP_RESPONSE_TO_COCAINE		43	0.362961	1.14726	0.238179	0.88411	1	4301	tags=30%, list=22%, signal=39%
GOCC_APICAL_PLASMA_MEMBRANE	GOCC_APICAL_PLASMA_MEMBRANE		389	0.26816	1.14709	0.095315	0.883914	1	4215	tags=25%, list=21%, signal=31%
GOMF_CYTOKINE_ACTIVITY	GOMF_CYTOKINE_ACTIVITY		213	0.281279	1.14683	0.144348	0.884029	1	4103	tags=24%, list=21%, signal=30%
GOBP_MYELOID_CELL_DIFFERENTIATION	GOBP_MYELOID_CELL_DIFFERENTIATION		437	0.262527	1.14667	0.100159	0.883691	1	3219	tags=19%, list=16%, signal=22%
GOBP_POSITIVE_REGULATION_OF_NITRIC_OXIDE_SYNTHASE_ACTIVITY	GOBP_POSITIVE_REGULATION_OF_NITRIC_OXIDE_SYNTHASE_ACTIVITY		17	0.442099	1.14662	0.27866	0.8829	1	2042	tags=29%, list=10%, signal=33%
GOBP_NEUROMUSCULAR_PROCESS	GOBP_NEUROMUSCULAR_PROCESS		189	0.283287	1.14656	0.137363	0.882175	1	3571	tags=23%, list=18%, signal=28%
GOMF_VITAMIN_B6_BINDING	GOMF_VITAMIN_B6_BINDING		47	0.350432	1.14653	0.250922	0.881263	1	799	tags=11%, list=4%, signal=11%
GOBP_MONONUCLEAR_CELL_DIFFERENTIATION	GOBP_MONONUCLEAR_CELL_DIFFERENTIATION		487	0.260069	1.1464	0.0759931	0.880854	1	4309	tags=27%, list=22%, signal=33%
GOBP_T_CELL_DIFFERENTIATION_INVOLVED_IN_IMMUNE_RESPONSE	GOBP_T_CELL_DIFFERENTIATION_INVOLVED_IN_IMMUNE_RESPONSE		78	0.320799	1.14622	0.19963	0.880673	1	2807	tags=24%, list=14%, signal=28%
GOBP_PROTEIN_LIPID_COMPLEX_SUBUNIT_ORGANIZATION	GOBP_PROTEIN_LIPID_COMPLEX_SUBUNIT_ORGANIZATION		44	0.362605	1.1462	0.231061	0.87972	1	3236	tags=30%, list=16%, signal=35%
GOBP_POSITIVE_REGULATION_OF_PEPTIDASE_ACTIVITY	GOBP_POSITIVE_REGULATION_OF_PEPTIDASE_ACTIVITY		188	0.283641	1.14615	0.144621	0.878903	1	3230	tags=23%, list=16%, signal=27%
MP_INCREASED_LYMPHOMA_INCIDENCE	MP_INCREASED_LYMPHOMA_INCIDENCE		115	0.299748	1.14548	0.180479	0.881018	1	3264	tags=23%, list=17%, signal=28%
GOBP_LYMPHOCYTE_APOPTOTIC_PROCESS	GOBP_LYMPHOCYTE_APOPTOTIC_PROCESS		92	0.314409	1.14502	0.191228	0.882107	1	3431	tags=24%, list=17%, signal=29%
GOBP_NADP_METABOLIC_PROCESS	GOBP_NADP_METABOLIC_PROCESS		47	0.354352	1.14429	0.246094	0.884536	1	2601	tags=21%, list=13%, signal=24%
GOBP_RESPONSE_TO_NUTRIENT	GOBP_RESPONSE_TO_NUTRIENT		66	0.332262	1.1438	0.223636	0.885794	1	2295	tags=18%, list=12%, signal=21%
GOBP_NEGATIVE_REGULATION_OF_PHOSPHORUS_METABOLIC_PROCESS	GOBP_NEGATIVE_REGULATION_OF_PHOSPHORUS_METABOLIC_PROCESS		423	0.263535	1.14344	0.106969	0.886438	1	4560	tags=26%, list=23%, signal=33%
GOBP_EPITHELIAL_TUBE_BRANCHING_INVOLVED_IN_LUNG_MORPHOGENESIS	GOBP_EPITHELIAL_TUBE_BRANCHING_INVOLVED_IN_LUNG_MORPHOGENESIS		38	0.367303	1.14332	0.233886	0.885968	1	3708	tags=37%, list=19%, signal=45%
GOBP_APPENDAGE_MORPHOGENESIS	GOBP_APPENDAGE_MORPHOGENESIS		165	0.289276	1.14322	0.156966	0.885428	1	3640	tags=21%, list=19%, signal=26%
GOBP_REGULATION_OF_GLYCOLYTIC_PROCESS	GOBP_REGULATION_OF_GLYCOLYTIC_PROCESS		52	0.341943	1.14286	0.223022	0.886011	1	3562	tags=29%, list=18%, signal=35%
GOBP_POSITIVE_REGULATION_OF_CATABOLIC_PROCESS	GOBP_POSITIVE_REGULATION_OF_CATABOLIC_PROCESS		489	0.260561	1.14285	0.0846645	0.885043	1	3242	tags=20%, list=16%, signal=23%
GOBP_CEREBRAL_CORTEX_RADIALLY_ORIENTED_CELL_MIGRATION	GOBP_CEREBRAL_CORTEX_RADIALLY_ORIENTED_CELL_MIGRATION		35	0.373969	1.14248	0.250457	0.885829	1	4312	tags=37%, list=22%, signal=47%
GOBP_NEGATIVE_REGULATION_OF_TRANSCRIPTION_REGULATORY_REGION_DNA_BINDING	GOBP_NEGATIVE_REGULATION_OF_TRANSCRIPTION_REGULATORY_REGION_DNA_BINDING		17	0.437327	1.14228	0.289091	0.885754	1	4220	tags=24%, list=21%, signal=30%
GOBP_GLYCINE_TRANSPORT	GOBP_GLYCINE_TRANSPORT		15	0.451071	1.142	0.277457	0.886026	1	3416	tags=27%, list=17%, signal=32%
GOBP_KIDNEY_MORPHOGENESIS	GOBP_KIDNEY_MORPHOGENESIS		102	0.313635	1.14175	0.209854	0.886064	1	3414	tags=25%, list=17%, signal=31%
GOBP_LIPID_OXIDATION	GOBP_LIPID_OXIDATION		117	0.300809	1.14164	0.205405	0.885555	1	4287	tags=29%, list=22%, signal=37%
GOBP_REGULATION_OF_CYSTEINE_TYPE_ENDOPEPTIDASE_ACTIVITY	GOBP_REGULATION_OF_CYSTEINE_TYPE_ENDOPEPTIDASE_ACTIVITY		231	0.278108	1.14134	0.121575	0.885922	1	3230	tags=23%, list=16%, signal=27%
GOCC_CUL3_RING_UBIQUITIN_LIGASE_COMPLEX	GOCC_CUL3_RING_UBIQUITIN_LIGASE_COMPLEX		35	0.366224	1.14071	0.261628	0.887851	1	4362	tags=31%, list=22%, signal=40%
GOBP_TRANSCRIPTION_INITIATION_AT_RNA_POLYMERASE_II_PROMOTER	GOBP_TRANSCRIPTION_INITIATION_AT_RNA_POLYMERASE_II_PROMOTER		90	0.312968	1.1397	0.200758	0.891558	1	4998	tags=36%, list=25%, signal=47%
GOBP_LYMPHOCYTE_CHEMOTAXIS	GOBP_LYMPHOCYTE_CHEMOTAXIS		51	0.349478	1.13947	0.261364	0.891613	1	3747	tags=25%, list=19%, signal=31%
GOBP_REGULATION_OF_APOPTOTIC_PROCESS_INVOLVED_IN_DEVELOPMENT	GOBP_REGULATION_OF_APOPTOTIC_PROCESS_INVOLVED_IN_DEVELOPMENT		16	0.439355	1.13902	0.273224	0.892507	1	4586	tags=38%, list=23%, signal=49%
GOMF_ATP_DEPENDENT_ACTIVITY_ACTING_ON_RNA	GOMF_ATP_DEPENDENT_ACTIVITY_ACTING_ON_RNA		68	0.331124	1.13895	0.230038	0.89179	1	3715	tags=26%, list=19%, signal=33%
GOBP_EMBRYONIC_DIGESTIVE_TRACT_MORPHOGENESIS	GOBP_EMBRYONIC_DIGESTIVE_TRACT_MORPHOGENESIS		19	0.423411	1.13845	0.275862	0.893091	1	3503	tags=32%, list=18%, signal=38%
GOBP_POSITIVE_REGULATION_OF_MUSCLE_CELL_DIFFERENTIATION	GOBP_POSITIVE_REGULATION_OF_MUSCLE_CELL_DIFFERENTIATION		78	0.321159	1.13827	0.21288	0.89288	1	2526	tags=27%, list=13%, signal=31%
GOBP_EXTERNAL_ENCAPSULATING_STRUCTURE_ORGANIZATION	GOBP_EXTERNAL_ENCAPSULATING_STRUCTURE_ORGANIZATION		303	0.269203	1.1381	0.128978	0.892667	1	4924	tags=28%, list=25%, signal=37%
GOBP_POSITIVE_REGULATION_OF_PROTEIN_LOCALIZATION_TO_CELL_SURFACE	GOBP_POSITIVE_REGULATION_OF_PROTEIN_LOCALIZATION_TO_CELL_SURFACE		22	0.412513	1.13808	0.286751	0.891744	1	2656	tags=23%, list=14%, signal=26%
GOBP_MOTOR_NEURON_APOPTOTIC_PROCESS	GOBP_MOTOR_NEURON_APOPTOTIC_PROCESS		26	0.398053	1.13787	0.276923	0.89176	1	2889	tags=27%, list=15%, signal=32%
GOBP_POSITIVE_REGULATION_OF_HEMOPOIESIS	GOBP_POSITIVE_REGULATION_OF_HEMOPOIESIS		199	0.280477	1.13785	0.162304	0.890828	1	3632	tags=21%, list=18%, signal=25%
GOBP_REGULATION_OF_SPINDLE_ASSEMBLY	GOBP_REGULATION_OF_SPINDLE_ASSEMBLY		29	0.387752	1.13765	0.271375	0.890755	1	2924	tags=21%, list=15%, signal=24%
GOBP_RESPONSE_TO_INTERFERON_ALPHA	GOBP_RESPONSE_TO_INTERFERON_ALPHA		30	0.389372	1.13761	0.283929	0.889928	1	3199	tags=23%, list=16%, signal=28%
MP_INCREASED_TUMOR_INCIDENCE	MP_INCREASED_TUMOR_INCIDENCE		139	0.291657	1.13744	0.169982	0.889706	1	3264	tags=22%, list=17%, signal=27%
GOBP_RESPONSE_TO_CATECHOLAMINE	GOBP_RESPONSE_TO_CATECHOLAMINE		74	0.325491	1.13663	0.221649	0.892538	1	1219	tags=15%, list=6%, signal=16%
GOBP_POSITIVE_REGULATION_OF_AMIDE_METABOLIC_PROCESS	GOBP_POSITIVE_REGULATION_OF_AMIDE_METABOLIC_PROCESS		154	0.28989	1.13615	0.17122	0.893861	1	2593	tags=18%, list=13%, signal=21%
GOMF_TRANSMEMBRANE_RECEPTOR_PROTEIN_SERINE_THREONINE_KINASE_ACTIVITY	GOMF_TRANSMEMBRANE_RECEPTOR_PROTEIN_SERINE_THREONINE_KINASE_ACTIVITY		15	0.453867	1.13604	0.286225	0.893412	1	2317	tags=27%, list=12%, signal=30%
GOBP_RESPONSE_TO_TUMOR_NECROSIS_FACTOR	GOBP_RESPONSE_TO_TUMOR_NECROSIS_FACTOR		174	0.284928	1.136	0.176265	0.892623	1	3044	tags=20%, list=15%, signal=23%
GOBP_REGULATION_OF_IMMATURE_T_CELL_PROLIFERATION	GOBP_REGULATION_OF_IMMATURE_T_CELL_PROLIFERATION		16	0.443146	1.1358	0.287109	0.892519	1	3675	tags=44%, list=19%, signal=54%
GOCC_CELL_CORTEX	GOCC_CELL_CORTEX		258	0.273873	1.13567	0.16221	0.892123	1	3880	tags=23%, list=20%, signal=29%
MP_INCREASED_METASTATIC_POTENTIAL	MP_INCREASED_METASTATIC_POTENTIAL		45	0.353092	1.13546	0.240741	0.892061	1	3405	tags=29%, list=17%, signal=35%
GOBP_CELLULAR_RESPONSE_TO_ABIOTIC_STIMULUS	GOBP_CELLULAR_RESPONSE_TO_ABIOTIC_STIMULUS		284	0.272489	1.13524	0.134206	0.89207	1	4309	tags=25%, list=22%, signal=32%
GOBP_POSITIVE_REGULATION_OF_STEM_CELL_DIFFERENTIATION	GOBP_POSITIVE_REGULATION_OF_STEM_CELL_DIFFERENTIATION		21	0.417539	1.1346	0.290266	0.894067	1	4942	tags=38%, list=25%, signal=51%
GOBP_PEPTIDYL_LYSINE_METHYLATION	GOBP_PEPTIDYL_LYSINE_METHYLATION		96	0.308463	1.13432	0.212177	0.894395	1	2259	tags=20%, list=11%, signal=22%
GOBP_EPITHELIAL_CELL_DEVELOPMENT	GOBP_EPITHELIAL_CELL_DEVELOPMENT		224	0.276349	1.13351	0.163194	0.897121	1	4399	tags=31%, list=22%, signal=39%
GOBP_OSTEOCLAST_DIFFERENTIATION	GOBP_OSTEOCLAST_DIFFERENTIATION		119	0.300488	1.13328	0.189091	0.897202	1	3832	tags=24%, list=19%, signal=30%
GOMF_C4_DICARBOXYLATE_TRANSMEMBRANE_TRANSPORTER_ACTIVITY	GOMF_C4_DICARBOXYLATE_TRANSMEMBRANE_TRANSPORTER_ACTIVITY		16	0.439706	1.13327	0.282651	0.89623	1	1717	tags=25%, list=9%, signal=27%
GOMF_CHANNEL_REGULATOR_ACTIVITY	GOMF_CHANNEL_REGULATOR_ACTIVITY		143	0.292408	1.13318	0.195205	0.895699	1	2433	tags=18%, list=12%, signal=21%
GOBP_PROTEIN_AUTOPROCESSING	GOBP_PROTEIN_AUTOPROCESSING		22	0.401941	1.13301	0.280357	0.8955	1	1445	tags=18%, list=7%, signal=20%
GOBP_REGULATION_OF_MUSCLE_CELL_DIFFERENTIATION	GOBP_REGULATION_OF_MUSCLE_CELL_DIFFERENTIATION		154	0.28827	1.13273	0.185114	0.895868	1	2558	tags=20%, list=13%, signal=23%
GOBP_MICROTUBULE_BASED_MOVEMENT	GOBP_MICROTUBULE_BASED_MOVEMENT		370	0.264286	1.13242	0.117647	0.89628	1	4014	tags=23%, list=20%, signal=28%
GOBP_POSITIVE_REGULATION_OF_PROTEIN_CONTAINING_COMPLEX_DISASSEMBLY	GOBP_POSITIVE_REGULATION_OF_PROTEIN_CONTAINING_COMPLEX_DISASSEMBLY		32	0.372496	1.13222	0.276062	0.896285	1	2498	tags=22%, list=13%, signal=25%
GOBP_INNER_EAR_MORPHOGENESIS	GOBP_INNER_EAR_MORPHOGENESIS		114	0.300507	1.13212	0.203901	0.895747	1	3809	tags=25%, list=19%, signal=30%
GOCC_PRONUCLEUS	GOCC_PRONUCLEUS		20	0.420484	1.13209	0.304428	0.89488	1	1802	tags=15%, list=9%, signal=16%
GOBP_POSITIVE_REGULATION_OF_B_CELL_DIFFERENTIATION	GOBP_POSITIVE_REGULATION_OF_B_CELL_DIFFERENTIATION		19	0.421577	1.13206	0.284936	0.894031	1	5963	tags=53%, list=30%, signal=75%
GOCC_NEURON_SPINE	GOCC_NEURON_SPINE		204	0.281381	1.13182	0.152632	0.894116	1	4229	tags=29%, list=21%, signal=36%
GOBP_REGULATION_OF_RESPONSE_TO_CYTOKINE_STIMULUS	GOBP_REGULATION_OF_RESPONSE_TO_CYTOKINE_STIMULUS		142	0.291077	1.13178	0.192893	0.893365	1	4109	tags=27%, list=21%, signal=34%
GOBP_VIRAL_BUDDING	GOBP_VIRAL_BUDDING		19	0.422537	1.13166	0.305455	0.892938	1	1007	tags=16%, list=5%, signal=17%
GOBP_LONG_CHAIN_FATTY_ACID_TRANSPORT	GOBP_LONG_CHAIN_FATTY_ACID_TRANSPORT		63	0.329202	1.1315	0.239927	0.892682	1	1219	tags=13%, list=6%, signal=13%
GOBP_HEMATOPOIETIC_PROGENITOR_CELL_DIFFERENTIATION	GOBP_HEMATOPOIETIC_PROGENITOR_CELL_DIFFERENTIATION		162	0.286198	1.13123	0.186047	0.892931	1	3095	tags=23%, list=16%, signal=27%
GOBP_REGULATION_OF_GLUCONEOGENESIS	GOBP_REGULATION_OF_GLUCONEOGENESIS		50	0.348922	1.13111	0.270221	0.892497	1	2699	tags=22%, list=14%, signal=25%
GOBP_REGULATION_OF_ERYTHROCYTE_DIFFERENTIATION	GOBP_REGULATION_OF_ERYTHROCYTE_DIFFERENTIATION		50	0.350277	1.13092	0.255941	0.892359	1	5420	tags=36%, list=28%, signal=50%
GOMF_TBP_CLASS_PROTEIN_BINDING	GOMF_TBP_CLASS_PROTEIN_BINDING		26	0.395451	1.13092	0.29588	0.891404	1	2768	tags=23%, list=14%, signal=27%
GOBP_HEME_BIOSYNTHETIC_PROCESS	GOBP_HEME_BIOSYNTHETIC_PROCESS		24	0.400987	1.13068	0.289179	0.891543	1	2284	tags=21%, list=12%, signal=24%
GOCC_U12_TYPE_SPLICEOSOMAL_COMPLEX	GOCC_U12_TYPE_SPLICEOSOMAL_COMPLEX		27	0.395702	1.13062	0.285156	0.890889	1	4761	tags=44%, list=24%, signal=59%
GOCC_GOLGI_CISTERNA_MEMBRANE	GOCC_GOLGI_CISTERNA_MEMBRANE		20	0.422848	1.13031	0.282101	0.891328	1	4732	tags=50%, list=24%, signal=66%
GOBP_POSITIVE_REGULATION_OF_WNT_SIGNALING_PATHWAY	GOBP_POSITIVE_REGULATION_OF_WNT_SIGNALING_PATHWAY		138	0.290257	1.13031	0.17509	0.89037	1	2108	tags=16%, list=11%, signal=18%
GOCC_NEURON_PROJECTION_CYTOPLASM	GOCC_NEURON_PROJECTION_CYTOPLASM		48	0.350115	1.13027	0.258716	0.889556	1	4137	tags=33%, list=21%, signal=42%
GOBP_DICARBOXYLIC_ACID_CATABOLIC_PROCESS	GOBP_DICARBOXYLIC_ACID_CATABOLIC_PROCESS		17	0.435054	1.13003	0.289377	0.889678	1	191	tags=12%, list=1%, signal=12%
GOMF_2_OXOGLUTARATE_DEPENDENT_DIOXYGENASE_ACTIVITY	GOMF_2_OXOGLUTARATE_DEPENDENT_DIOXYGENASE_ACTIVITY		58	0.338926	1.12987	0.256214	0.88944	1	2879	tags=21%, list=15%, signal=24%
GOBP_POSITIVE_REGULATION_OF_KERATINOCYTE_PROLIFERATION	GOBP_POSITIVE_REGULATION_OF_KERATINOCYTE_PROLIFERATION		15	0.459267	1.12956	0.315399	0.889884	1	4155	tags=33%, list=21%, signal=42%
GOBP_NEUROBLAST_DIVISION	GOBP_NEUROBLAST_DIVISION		15	0.446656	1.12932	0.302857	0.890072	1	416	tags=13%, list=2%, signal=14%
GOBP_REGULATION_OF_AMYLOID_BETA_CLEARANCE	GOBP_REGULATION_OF_AMYLOID_BETA_CLEARANCE		17	0.431044	1.12886	0.284112	0.891188	1	1208	tags=18%, list=6%, signal=19%
GOBP_OLIGOSACCHARIDE_CATABOLIC_PROCESS	GOBP_OLIGOSACCHARIDE_CATABOLIC_PROCESS		17	0.431466	1.12845	0.297349	0.892137	1	3509	tags=35%, list=18%, signal=43%
GOBP_REGULATION_OF_MODIFICATION_OF_SYNAPTIC_STRUCTURE	GOBP_REGULATION_OF_MODIFICATION_OF_SYNAPTIC_STRUCTURE		22	0.405571	1.12757	0.285437	0.895147	1	3774	tags=32%, list=19%, signal=39%
GOBP_GANGLIOSIDE_METABOLIC_PROCESS	GOBP_GANGLIOSIDE_METABOLIC_PROCESS		28	0.391946	1.12752	0.294695	0.89443	1	3511	tags=36%, list=18%, signal=43%
GOCC_VOLTAGE_GATED_CALCIUM_CHANNEL_COMPLEX	GOCC_VOLTAGE_GATED_CALCIUM_CHANNEL_COMPLEX		33	0.373794	1.12731	0.270992	0.894442	1	4560	tags=36%, list=23%, signal=47%
GOBP_REGULATION_OF_CILIUM_MOVEMENT	GOBP_REGULATION_OF_CILIUM_MOVEMENT		37	0.360428	1.12712	0.241681	0.894318	1	2390	tags=22%, list=12%, signal=25%
GOBP_PANCREAS_DEVELOPMENT	GOBP_PANCREAS_DEVELOPMENT		86	0.309447	1.1271	0.214689	0.893489	1	2949	tags=26%, list=15%, signal=30%
GOBP_POSITIVE_REGULATION_OF_NEUTROPHIL_MIGRATION	GOBP_POSITIVE_REGULATION_OF_NEUTROPHIL_MIGRATION		38	0.36586	1.12684	0.278899	0.893758	1	4820	tags=34%, list=25%, signal=45%
GOBP_INOSITOL_LIPID_MEDIATED_SIGNALING	GOBP_INOSITOL_LIPID_MEDIATED_SIGNALING		166	0.283428	1.12674	0.190476	0.89324	1	4011	tags=28%, list=20%, signal=35%
GOBP_POSITIVE_REGULATION_OF_CANONICAL_WNT_SIGNALING_PATHWAY	GOBP_POSITIVE_REGULATION_OF_CANONICAL_WNT_SIGNALING_PATHWAY		107	0.305873	1.12658	0.222222	0.893044	1	2108	tags=18%, list=11%, signal=20%
GOBP_DOPAMINERGIC_NEURON_DIFFERENTIATION	GOBP_DOPAMINERGIC_NEURON_DIFFERENTIATION		46	0.348024	1.12644	0.230216	0.8927	1	2553	tags=24%, list=13%, signal=27%
GOBP_MORPHOGENESIS_OF_EMBRYONIC_EPITHELIUM	GOBP_MORPHOGENESIS_OF_EMBRYONIC_EPITHELIUM		177	0.283646	1.12609	0.186949	0.893386	1	3708	tags=27%, list=19%, signal=32%
GOBP_LIPID_LOCALIZATION	GOBP_LIPID_LOCALIZATION		469	0.256421	1.12608	0.121406	0.892447	1	3085	tags=19%, list=16%, signal=21%
GOBP_REGULATION_OF_MICROGLIAL_CELL_ACTIVATION	GOBP_REGULATION_OF_MICROGLIAL_CELL_ACTIVATION		15	0.454179	1.12602	0.317647	0.891835	1	552	tags=20%, list=3%, signal=21%
GOBP_REGULATION_OF_NEUROTRANSMITTER_RECEPTOR_ACTIVITY	GOBP_REGULATION_OF_NEUROTRANSMITTER_RECEPTOR_ACTIVITY		65	0.326445	1.12591	0.2397	0.891365	1	4533	tags=29%, list=23%, signal=38%
GOBP_NEGATIVE_REGULATION_OF_RESPONSE_TO_CYTOKINE_STIMULUS	GOBP_NEGATIVE_REGULATION_OF_RESPONSE_TO_CYTOKINE_STIMULUS		72	0.323821	1.12591	0.254113	0.890424	1	3966	tags=26%, list=20%, signal=33%
GOBP_VACUOLE_ORGANIZATION	GOBP_VACUOLE_ORGANIZATION		191	0.276194	1.1256	0.165247	0.890895	1	3093	tags=18%, list=16%, signal=21%
GOBP_REGULATION_OF_MEMBRANE_DEPOLARIZATION	GOBP_REGULATION_OF_MEMBRANE_DEPOLARIZATION		49	0.339914	1.12555	0.277778	0.89023	1	3203	tags=27%, list=16%, signal=32%
GOMF_OXIDOREDUCTASE_ACTIVITY_ACTING_ON_NAD_P_H	GOMF_OXIDOREDUCTASE_ACTIVITY_ACTING_ON_NAD_P_H		58	0.334238	1.1255	0.266423	0.889511	1	3430	tags=26%, list=17%, signal=31%
GOBP_ENGULFMENT_OF_APOPTOTIC_CELL	GOBP_ENGULFMENT_OF_APOPTOTIC_CELL		15	0.446937	1.12485	0.3074	0.891547	1	3321	tags=27%, list=17%, signal=32%
GOBP_INFLAMMASOME_COMPLEX_ASSEMBLY	GOBP_INFLAMMASOME_COMPLEX_ASSEMBLY		34	0.369498	1.12469	0.272242	0.891287	1	2884	tags=29%, list=15%, signal=34%
GOBP_REGULATION_OF_T_HELPER_1_TYPE_IMMUNE_RESPONSE	GOBP_REGULATION_OF_T_HELPER_1_TYPE_IMMUNE_RESPONSE		30	0.386143	1.12433	0.283401	0.891986	1	5112	tags=37%, list=26%, signal=49%
GOBP_MICROTUBULE_CYTOSKELETON_ORGANIZATION_INVOLVED_IN_MITOSIS	GOBP_MICROTUBULE_CYTOSKELETON_ORGANIZATION_INVOLVED_IN_MITOSIS		142	0.292679	1.12428	0.194004	0.891262	1	2924	tags=23%, list=15%, signal=27%
GOBP_RECEPTOR_MEDIATED_ENDOCYTOSIS	GOBP_RECEPTOR_MEDIATED_ENDOCYTOSIS		252	0.270461	1.1239	0.152459	0.892163	1	2435	tags=15%, list=12%, signal=17%
GOBP_3_UTR_MEDIATED_MRNA_DESTABILIZATION	GOBP_3_UTR_MEDIATED_MRNA_DESTABILIZATION		17	0.427852	1.12372	0.323917	0.892061	1	2046	tags=29%, list=10%, signal=33%
GOBP_MYELOID_LEUKOCYTE_MIGRATION	GOBP_MYELOID_LEUKOCYTE_MIGRATION		221	0.274589	1.12353	0.16782	0.891979	1	4606	tags=26%, list=23%, signal=33%
GOBP_ALDITOL_METABOLIC_PROCESS	GOBP_ALDITOL_METABOLIC_PROCESS		22	0.403744	1.12352	0.300188	0.891085	1	1896	tags=18%, list=10%, signal=20%
GOBP_IRON_ION_TRANSMEMBRANE_TRANSPORT	GOBP_IRON_ION_TRANSMEMBRANE_TRANSPORT		22	0.409834	1.12351	0.281664	0.890206	1	4301	tags=32%, list=22%, signal=41%
GOBP_T_CELL_APOPTOTIC_PROCESS	GOBP_T_CELL_APOPTOTIC_PROCESS		64	0.325101	1.12345	0.246847	0.889573	1	3187	tags=23%, list=16%, signal=28%
GOBP_NEGATIVE_REGULATION_OF_OLIGODENDROCYTE_DIFFERENTIATION	GOBP_NEGATIVE_REGULATION_OF_OLIGODENDROCYTE_DIFFERENTIATION		17	0.435038	1.12343	0.311355	0.888723	1	2794	tags=35%, list=14%, signal=41%
GOBP_REGULATION_OF_GENERATION_OF_PRECURSOR_METABOLITES_AND_ENERGY	GOBP_REGULATION_OF_GENERATION_OF_PRECURSOR_METABOLITES_AND_ENERGY		141	0.288669	1.12267	0.214035	0.891221	1	2786	tags=19%, list=14%, signal=22%
GOBP_PROTEIN_METHYLATION	GOBP_PROTEIN_METHYLATION		155	0.285127	1.12251	0.197782	0.891015	1	2259	tags=17%, list=11%, signal=19%
GOBP_HISTONE_H4_K16_ACETYLATION	GOBP_HISTONE_H4_K16_ACETYLATION		16	0.443004	1.12242	0.298246	0.890455	1	1491	tags=25%, list=8%, signal=27%
GOBP_RNA_DESTABILIZATION	GOBP_RNA_DESTABILIZATION		85	0.310872	1.12238	0.210938	0.889775	1	3704	tags=25%, list=19%, signal=30%
GOBP_CARDIAC_MUSCLE_TISSUE_MORPHOGENESIS	GOBP_CARDIAC_MUSCLE_TISSUE_MORPHOGENESIS		71	0.326268	1.12235	0.24911	0.88896	1	2727	tags=23%, list=14%, signal=26%
GOBP_ANIMAL_ORGAN_FORMATION	GOBP_ANIMAL_ORGAN_FORMATION		71	0.319184	1.12201	0.24237	0.889485	1	3367	tags=24%, list=17%, signal=29%
GOMF_CARGO_ADAPTOR_ACTIVITY	GOMF_CARGO_ADAPTOR_ACTIVITY		20	0.413067	1.12187	0.318761	0.889217	1	4446	tags=35%, list=23%, signal=45%
GOMF_ACETYLTRANSFERASE_ACTIVITY	GOMF_ACETYLTRANSFERASE_ACTIVITY		85	0.310513	1.12178	0.232877	0.888684	1	2424	tags=16%, list=12%, signal=19%
GOBP_HYPOTHALAMUS_DEVELOPMENT	GOBP_HYPOTHALAMUS_DEVELOPMENT		25	0.391836	1.12177	0.279438	0.887821	1	4822	tags=48%, list=25%, signal=64%
GOBP_TRANSFORMING_GROWTH_FACTOR_BETA_PRODUCTION	GOBP_TRANSFORMING_GROWTH_FACTOR_BETA_PRODUCTION		40	0.361426	1.12175	0.271881	0.886965	1	2638	tags=23%, list=13%, signal=26%
GOBP_STEROID_HORMONE_SECRETION	GOBP_STEROID_HORMONE_SECRETION		32	0.374781	1.12156	0.279197	0.886902	1	4303	tags=31%, list=22%, signal=40%
GOBP_CALCIUM_DEPENDENT_CELL_CELL_ADHESION_VIA_PLASMA_MEMBRANE_CELL_ADHESION_MOLECULES	GOBP_CALCIUM_DEPENDENT_CELL_CELL_ADHESION_VIA_PLASMA_MEMBRANE_CELL_ADHESION_MOLECULES		36	0.362391	1.12125	0.275665	0.887372	1	3693	tags=31%, list=19%, signal=38%
GOMF_PROTEIN_LIPID_COMPLEX_BINDING	GOMF_PROTEIN_LIPID_COMPLEX_BINDING		28	0.3836	1.12099	0.277154	0.887644	1	4058	tags=36%, list=21%, signal=45%
GOBP_NEUROTROPHIN_SIGNALING_PATHWAY	GOBP_NEUROTROPHIN_SIGNALING_PATHWAY		39	0.355232	1.12084	0.287109	0.887464	1	2323	tags=21%, list=12%, signal=23%
GOBP_ADENOHYPOPHYSIS_DEVELOPMENT	GOBP_ADENOHYPOPHYSIS_DEVELOPMENT		15	0.448221	1.1208	0.330116	0.886697	1	4012	tags=40%, list=20%, signal=50%
GOBP_NEGATIVE_REGULATION_OF_I_KAPPAB_KINASE_NF_KAPPAB_SIGNALING	GOBP_NEGATIVE_REGULATION_OF_I_KAPPAB_KINASE_NF_KAPPAB_SIGNALING		46	0.347514	1.12077	0.274662	0.885912	1	4715	tags=37%, list=24%, signal=48%
GOBP_TOR_SIGNALING	GOBP_TOR_SIGNALING		133	0.291627	1.12063	0.202822	0.885671	1	3110	tags=23%, list=16%, signal=27%
GOBP_BRANCHING_INVOLVED_IN_BLOOD_VESSEL_MORPHOGENESIS	GOBP_BRANCHING_INVOLVED_IN_BLOOD_VESSEL_MORPHOGENESIS		45	0.353828	1.12052	0.282983	0.885208	1	2570	tags=27%, list=13%, signal=31%
GOMF_E_BOX_BINDING	GOMF_E_BOX_BINDING		46	0.346948	1.1205	0.269811	0.884427	1	4259	tags=35%, list=22%, signal=44%
GOMF_HISTONE_ACETYLTRANSFERASE_BINDING	GOMF_HISTONE_ACETYLTRANSFERASE_BINDING		28	0.385769	1.12006	0.281768	0.885556	1	1945	tags=25%, list=10%, signal=28%
GOCC_PHOSPHATIDYLINOSITOL_3_KINASE_COMPLEX	GOCC_PHOSPHATIDYLINOSITOL_3_KINASE_COMPLEX		28	0.390384	1.11997	0.283364	0.885046	1	1041	tags=18%, list=5%, signal=19%
GOBP_REGULATION_OF_EATING_BEHAVIOR	GOBP_REGULATION_OF_EATING_BEHAVIOR		15	0.443293	1.11995	0.324324	0.884235	1	4261	tags=33%, list=22%, signal=43%
GOBP_NEGATIVE_REGULATION_OF_CELL_GROWTH	GOBP_NEGATIVE_REGULATION_OF_CELL_GROWTH		200	0.276438	1.11977	0.194828	0.88414	1	3847	tags=24%, list=20%, signal=29%
GOMF_CAMP_BINDING	GOMF_CAMP_BINDING		21	0.409823	1.11968	0.304104	0.88364	1	4933	tags=38%, list=25%, signal=51%
GOBP_PROTEIN_LOCALIZATION_TO_NUCLEUS	GOBP_PROTEIN_LOCALIZATION_TO_NUCLEUS		305	0.266641	1.1194	0.179756	0.883968	1	3467	tags=22%, list=18%, signal=26%
GOMF_TRANSLATION_ELONGATION_FACTOR_ACTIVITY	GOMF_TRANSLATION_ELONGATION_FACTOR_ACTIVITY		16	0.443549	1.11899	0.33145	0.884816	1	3376	tags=25%, list=17%, signal=30%
GOBP_RIBONUCLEOPROTEIN_COMPLEX_BIOGENESIS	GOBP_RIBONUCLEOPROTEIN_COMPLEX_BIOGENESIS		384	0.260116	1.11893	0.136054	0.884133	1	3697	tags=21%, list=19%, signal=26%
GOMF_POTASSIUM_ION_TRANSMEMBRANE_TRANSPORTER_ACTIVITY	GOMF_POTASSIUM_ION_TRANSMEMBRANE_TRANSPORTER_ACTIVITY		154	0.286514	1.11891	0.202247	0.883343	1	3034	tags=21%, list=15%, signal=25%
GOBP_SPECIFICATION_OF_SYMMETRY	GOBP_SPECIFICATION_OF_SYMMETRY		129	0.293848	1.11833	0.212687	0.884922	1	2900	tags=22%, list=15%, signal=26%
GOBP_REGULATION_OF_PROTEIN_LOCALIZATION_TO_NUCLEUS	GOBP_REGULATION_OF_PROTEIN_LOCALIZATION_TO_NUCLEUS		148	0.287445	1.11817	0.189964	0.884698	1	3093	tags=21%, list=16%, signal=25%
GOBP_PHAGOCYTOSIS_RECOGNITION	GOBP_PHAGOCYTOSIS_RECOGNITION		31	0.371441	1.11806	0.28	0.88431	1	1863	tags=19%, list=9%, signal=21%
GOBP_NEGATIVE_REGULATION_OF_LYMPHOCYTE_DIFFERENTIATION	GOBP_NEGATIVE_REGULATION_OF_LYMPHOCYTE_DIFFERENTIATION		58	0.33453	1.11783	0.284436	0.884471	1	2842	tags=22%, list=14%, signal=26%
GOBP_REGULATION_OF_AEROBIC_RESPIRATION	GOBP_REGULATION_OF_AEROBIC_RESPIRATION		33	0.376114	1.11746	0.283054	0.885202	1	3199	tags=24%, list=16%, signal=29%
GOBP_POSITIVE_REGULATION_OF_CYSTEINE_TYPE_ENDOPEPTIDASE_ACTIVITY_INVOLVED_IN_APOPTOTIC_PROCESS	GOBP_POSITIVE_REGULATION_OF_CYSTEINE_TYPE_ENDOPEPTIDASE_ACTIVITY_INVOLVED_IN_APOPTOTIC_PROCESS		123	0.29487	1.11723	0.214421	0.885397	1	1574	tags=15%, list=8%, signal=17%
GOBP_NUCLEAR_CHROMOSOME_SEGREGATION	GOBP_NUCLEAR_CHROMOSOME_SEGREGATION		300	0.266136	1.117	0.159468	0.885556	1	3071	tags=20%, list=16%, signal=23%
GOBP_PHOSPHOLIPASE_C_ACTIVATING_G_PROTEIN_COUPLED_RECEPTOR_SIGNALING_PATHWAY	GOBP_PHOSPHOLIPASE_C_ACTIVATING_G_PROTEIN_COUPLED_RECEPTOR_SIGNALING_PATHWAY		105	0.298608	1.11691	0.217469	0.88506	1	5787	tags=35%, list=29%, signal=50%
GOBP_MEMBRANE_FISSION	GOBP_MEMBRANE_FISSION		28	0.380136	1.11656	0.322761	0.885694	1	3106	tags=25%, list=16%, signal=30%
GOBP_HEART_PROCESS	GOBP_HEART_PROCESS		242	0.271916	1.11638	0.181818	0.885626	1	2474	tags=16%, list=13%, signal=18%
GOBP_MYELOID_LEUKOCYTE_DIFFERENTIATION	GOBP_MYELOID_LEUKOCYTE_DIFFERENTIATION		249	0.271222	1.1159	0.196918	0.886919	1	3219	tags=20%, list=16%, signal=24%
GOBP_NEGATIVE_REGULATION_OF_ALPHA_BETA_T_CELL_ACTIVATION	GOBP_NEGATIVE_REGULATION_OF_ALPHA_BETA_T_CELL_ACTIVATION		43	0.352677	1.11547	0.261596	0.887973	1	1847	tags=16%, list=9%, signal=18%
GOBP_POSITIVE_REGULATION_OF_CELL_CYCLE	GOBP_POSITIVE_REGULATION_OF_CELL_CYCLE		329	0.262594	1.11542	0.167797	0.887308	1	3199	tags=20%, list=16%, signal=23%
GOBP_POSITIVE_REGULATION_OF_RECEPTOR_MEDIATED_ENDOCYTOSIS	GOBP_POSITIVE_REGULATION_OF_RECEPTOR_MEDIATED_ENDOCYTOSIS		57	0.330242	1.11522	0.273764	0.887275	1	5218	tags=39%, list=27%, signal=52%
GOBP_POSITIVE_REGULATION_OF_CELL_ADHESION_MEDIATED_BY_INTEGRIN	GOBP_POSITIVE_REGULATION_OF_CELL_ADHESION_MEDIATED_BY_INTEGRIN		22	0.403887	1.11507	0.294896	0.887112	1	3656	tags=41%, list=19%, signal=50%
GOBP_REGULATION_OF_EPIDERMIS_DEVELOPMENT	GOBP_REGULATION_OF_EPIDERMIS_DEVELOPMENT		59	0.33012	1.11474	0.257752	0.887794	1	3428	tags=22%, list=17%, signal=27%
GOCC_CALYX_OF_HELD	GOCC_CALYX_OF_HELD		28	0.37854	1.11442	0.313953	0.888353	1	4485	tags=39%, list=23%, signal=51%
GOBP_NEGATIVE_REGULATION_OF_CHEMOTAXIS	GOBP_NEGATIVE_REGULATION_OF_CHEMOTAXIS		54	0.337309	1.1142	0.270417	0.888396	1	3564	tags=22%, list=18%, signal=27%
GOMF_IONOTROPIC_GLUTAMATE_RECEPTOR_BINDING	GOMF_IONOTROPIC_GLUTAMATE_RECEPTOR_BINDING		45	0.343336	1.114	0.268336	0.888429	1	4462	tags=29%, list=23%, signal=37%
GOCC_PROTON_TRANSPORTING_TWO_SECTOR_ATPASE_COMPLEX_PROTON_TRANSPORTING_DOMAIN	GOCC_PROTON_TRANSPORTING_TWO_SECTOR_ATPASE_COMPLEX_PROTON_TRANSPORTING_DOMAIN		17	0.427956	1.11375	0.301344	0.888695	1	109	tags=12%, list=1%, signal=12%
GOBP_NEGATIVE_REGULATION_OF_ENDOPEPTIDASE_ACTIVITY	GOBP_NEGATIVE_REGULATION_OF_ENDOPEPTIDASE_ACTIVITY		175	0.276368	1.11366	0.192374	0.888258	1	2423	tags=17%, list=12%, signal=19%
GOCC_INTERCELLULAR_BRIDGE	GOCC_INTERCELLULAR_BRIDGE		87	0.307832	1.11366	0.252688	0.887374	1	3608	tags=24%, list=18%, signal=29%
GOBP_ENTRY_INTO_HOST	GOBP_ENTRY_INTO_HOST		91	0.30314	1.11346	0.228938	0.887369	1	2842	tags=22%, list=14%, signal=26%
GOMF_ORGANIC_ANION_TRANSMEMBRANE_TRANSPORTER_ACTIVITY	GOMF_ORGANIC_ANION_TRANSMEMBRANE_TRANSPORTER_ACTIVITY		230	0.269856	1.11339	0.185764	0.886787	1	3287	tags=22%, list=17%, signal=26%
GOBP_SALIVARY_GLAND_DEVELOPMENT	GOBP_SALIVARY_GLAND_DEVELOPMENT		39	0.360878	1.11331	0.291747	0.886255	1	1038	tags=15%, list=5%, signal=16%
GOBP_RNA_SPLICING_VIA_TRANSESTERIFICATION_REACTIONS	GOBP_RNA_SPLICING_VIA_TRANSESTERIFICATION_REACTIONS		261	0.267131	1.11315	0.166667	0.886104	1	3497	tags=23%, list=18%, signal=28%
GOBP_REGULATION_OF_MITOTIC_SPINDLE_ASSEMBLY	GOBP_REGULATION_OF_MITOTIC_SPINDLE_ASSEMBLY		19	0.42252	1.11285	0.325048	0.886582	1	2924	tags=26%, list=15%, signal=31%
GOBP_NEGATIVE_REGULATION_OF_LOCOMOTION	GOBP_NEGATIVE_REGULATION_OF_LOCOMOTION		331	0.263334	1.11264	0.160622	0.88667	1	3636	tags=22%, list=18%, signal=26%
GOBP_NEGATIVE_REGULATION_OF_SIGNAL_TRANSDUCTION_IN_ABSENCE_OF_LIGAND	GOBP_NEGATIVE_REGULATION_OF_SIGNAL_TRANSDUCTION_IN_ABSENCE_OF_LIGAND		32	0.371711	1.11254	0.290146	0.886271	1	3195	tags=31%, list=16%, signal=37%
GOBP_NEGATIVE_REGULATION_OF_OSTEOBLAST_DIFFERENTIATION	GOBP_NEGATIVE_REGULATION_OF_OSTEOBLAST_DIFFERENTIATION		54	0.330169	1.11253	0.271536	0.885448	1	4399	tags=30%, list=22%, signal=38%
GOBP_REGULATION_OF_LYMPHOCYTE_DIFFERENTIATION	GOBP_REGULATION_OF_LYMPHOCYTE_DIFFERENTIATION		211	0.275144	1.11241	0.188153	0.885096	1	2842	tags=20%, list=14%, signal=23%
GOMF_PHOSPHOLIPASE_A2_ACTIVITY	GOMF_PHOSPHOLIPASE_A2_ACTIVITY		28	0.381133	1.11224	0.29572	0.884957	1	5053	tags=36%, list=26%, signal=48%
GOBP_COLUMNAR_CUBOIDAL_EPITHELIAL_CELL_DIFFERENTIATION	GOBP_COLUMNAR_CUBOIDAL_EPITHELIAL_CELL_DIFFERENTIATION		133	0.287123	1.1122	0.208103	0.884277	1	3775	tags=25%, list=19%, signal=30%
GOBP_INDOLE_CONTAINING_COMPOUND_METABOLIC_PROCESS	GOBP_INDOLE_CONTAINING_COMPOUND_METABOLIC_PROCESS		26	0.384465	1.11168	0.300935	0.885856	1	1772	tags=15%, list=9%, signal=17%
GOBP_NEGATIVE_REGULATION_OF_PROTEIN_PHOSPHORYLATION	GOBP_NEGATIVE_REGULATION_OF_PROTEIN_PHOSPHORYLATION		325	0.26174	1.11151	0.179487	0.885775	1	3230	tags=19%, list=16%, signal=22%
GOBP_POSITIVE_REGULATION_OF_ENDOPEPTIDASE_ACTIVITY	GOBP_POSITIVE_REGULATION_OF_ENDOPEPTIDASE_ACTIVITY		165	0.283614	1.11137	0.21366	0.885469	1	1574	tags=15%, list=8%, signal=16%
GOBP_TUMOR_NECROSIS_FACTOR_SUPERFAMILY_CYTOKINE_PRODUCTION	GOBP_TUMOR_NECROSIS_FACTOR_SUPERFAMILY_CYTOKINE_PRODUCTION		181	0.273599	1.11125	0.213028	0.885164	1	4032	tags=26%, list=20%, signal=32%
GOBP_NEGATIVE_REGULATION_OF_MITOTIC_CELL_CYCLE	GOBP_NEGATIVE_REGULATION_OF_MITOTIC_CELL_CYCLE		214	0.272084	1.11053	0.179078	0.887542	1	3638	tags=23%, list=18%, signal=28%
GOMF_SOLUTE_SODIUM_SYMPORTER_ACTIVITY	GOMF_SOLUTE_SODIUM_SYMPORTER_ACTIVITY		77	0.310798	1.11043	0.252285	0.887083	1	2625	tags=21%, list=13%, signal=24%
GOBP_AEROBIC_RESPIRATION	GOBP_AEROBIC_RESPIRATION		163	0.280066	1.11042	0.22913	0.886289	1	3856	tags=21%, list=20%, signal=26%
GOBP_OSTEOCLAST_DEVELOPMENT	GOBP_OSTEOCLAST_DEVELOPMENT		17	0.427182	1.11039	0.311504	0.885535	1	3832	tags=35%, list=19%, signal=44%
GOBP_SNRNA_3_END_PROCESSING	GOBP_SNRNA_3_END_PROCESSING		17	0.419947	1.10967	0.316384	0.887847	1	3402	tags=35%, list=17%, signal=43%
GOBP_RESPONSE_TO_WOUNDING	GOBP_RESPONSE_TO_WOUNDING		475	0.252756	1.1096	0.145833	0.887278	1	4155	tags=26%, list=21%, signal=32%
GOBP_DEOXYRIBONUCLEOTIDE_METABOLIC_PROCESS	GOBP_DEOXYRIBONUCLEOTIDE_METABOLIC_PROCESS		45	0.341559	1.10925	0.285178	0.888081	1	3230	tags=22%, list=16%, signal=27%
GOBP_RENAL_SYSTEM_PROCESS_INVOLVED_IN_REGULATION_OF_BLOOD_VOLUME	GOBP_RENAL_SYSTEM_PROCESS_INVOLVED_IN_REGULATION_OF_BLOOD_VOLUME		16	0.441217	1.10923	0.311475	0.887299	1	1719	tags=13%, list=9%, signal=14%
GOMF_DEOXYRIBONUCLEASE_ACTIVITY	GOMF_DEOXYRIBONUCLEASE_ACTIVITY		58	0.331438	1.10905	0.271429	0.887221	1	3974	tags=36%, list=20%, signal=45%
GOBP_ANTIGEN_PROCESSING_AND_PRESENTATION_OF_EXOGENOUS_PEPTIDE_ANTIGEN_VIA_MHC_CLASS_II	GOBP_ANTIGEN_PROCESSING_AND_PRESENTATION_OF_EXOGENOUS_PEPTIDE_ANTIGEN_VIA_MHC_CLASS_II		18	0.4154	1.10895	0.318359	0.886848	1	986	tags=17%, list=5%, signal=18%
GOBP_ERBB2_SIGNALING_PATHWAY	GOBP_ERBB2_SIGNALING_PATHWAY		15	0.441329	1.10889	0.330827	0.886217	1	1755	tags=20%, list=9%, signal=22%
GOBP_POSITIVE_REGULATION_OF_FILOPODIUM_ASSEMBLY	GOBP_POSITIVE_REGULATION_OF_FILOPODIUM_ASSEMBLY		32	0.36271	1.10886	0.296364	0.885509	1	5369	tags=44%, list=27%, signal=60%
GOMF_ICOSANOID_RECEPTOR_ACTIVITY	GOMF_ICOSANOID_RECEPTOR_ACTIVITY		16	0.425652	1.10837	0.334586	0.886719	1	2719	tags=31%, list=14%, signal=36%
GOBP_LIPID_CATABOLIC_PROCESS	GOBP_LIPID_CATABOLIC_PROCESS		323	0.261559	1.1083	0.174709	0.886178	1	4057	tags=24%, list=21%, signal=30%
GOMF_SODIUM_CHANNEL_REGULATOR_ACTIVITY	GOMF_SODIUM_CHANNEL_REGULATOR_ACTIVITY		34	0.365555	1.10762	0.284112	0.888424	1	2245	tags=24%, list=11%, signal=27%
GOBP_REGULATION_OF_MEMBRANE_PERMEABILITY	GOBP_REGULATION_OF_MEMBRANE_PERMEABILITY		70	0.31744	1.1074	0.278095	0.888548	1	1892	tags=17%, list=10%, signal=19%
GOBP_POSITIVE_REGULATION_OF_ALPHA_BETA_T_CELL_DIFFERENTIATION	GOBP_POSITIVE_REGULATION_OF_ALPHA_BETA_T_CELL_DIFFERENTIATION		48	0.336355	1.1073	0.259117	0.888122	1	3632	tags=27%, list=18%, signal=33%
GOBP_REGULATION_OF_NEURON_DIFFERENTIATION	GOBP_REGULATION_OF_NEURON_DIFFERENTIATION		218	0.269951	1.10699	0.186555	0.888621	1	3858	tags=27%, list=20%, signal=33%
GOMF_DIOXYGENASE_ACTIVITY	GOMF_DIOXYGENASE_ACTIVITY		89	0.306226	1.10688	0.269027	0.888293	1	2965	tags=20%, list=15%, signal=24%
GOBP_HOMOLOGOUS_RECOMBINATION	GOBP_HOMOLOGOUS_RECOMBINATION		53	0.330501	1.10669	0.264259	0.888291	1	4643	tags=28%, list=24%, signal=37%
GOBP_CANONICAL_WNT_SIGNALING_PATHWAY	GOBP_CANONICAL_WNT_SIGNALING_PATHWAY		289	0.26144	1.10587	0.185185	0.891118	1	2670	tags=17%, list=14%, signal=19%
GOBP_POSITIVE_REGULATION_OF_TRANSCRIPTION_BY_RNA_POLYMERASE_III	GOBP_POSITIVE_REGULATION_OF_TRANSCRIPTION_BY_RNA_POLYMERASE_III		18	0.419962	1.10557	0.334545	0.891619	1	1032	tags=22%, list=5%, signal=23%
GOMF_G_PROTEIN_COUPLED_AMINE_RECEPTOR_ACTIVITY	GOMF_G_PROTEIN_COUPLED_AMINE_RECEPTOR_ACTIVITY		45	0.34623	1.10549	0.289524	0.891129	1	5008	tags=38%, list=25%, signal=51%
GOBP_CELLULAR_RESPONSE_TO_EXTRACELLULAR_STIMULUS	GOBP_CELLULAR_RESPONSE_TO_EXTRACELLULAR_STIMULUS		235	0.269744	1.10519	0.202847	0.891575	1	3238	tags=20%, list=16%, signal=24%
GOMF_UBIQUITIN_LIKE_PROTEIN_BINDING	GOMF_UBIQUITIN_LIKE_PROTEIN_BINDING		107	0.296504	1.10516	0.238095	0.890856	1	3046	tags=22%, list=15%, signal=26%
GOBP_CELLULAR_RESPONSE_TO_SALT	GOBP_CELLULAR_RESPONSE_TO_SALT		187	0.277858	1.10482	0.207513	0.891528	1	4159	tags=27%, list=21%, signal=34%
MP_INCREASED_SKIN_TUMOR_INCIDENCE	MP_INCREASED_SKIN_TUMOR_INCIDENCE		34	0.365124	1.10464	0.304587	0.891473	1	1613	tags=21%, list=8%, signal=22%
GOMF_ATPASE_COUPLED_MONOATOMIC_CATION_TRANSMEMBRANE_TRANSPORTER_ACTIVITY	GOMF_ATPASE_COUPLED_MONOATOMIC_CATION_TRANSMEMBRANE_TRANSPORTER_ACTIVITY		55	0.330596	1.10458	0.284906	0.890928	1	3458	tags=27%, list=18%, signal=33%
GOBP_EAR_MORPHOGENESIS	GOBP_EAR_MORPHOGENESIS		138	0.287377	1.10425	0.221658	0.891546	1	3809	tags=24%, list=19%, signal=29%
GOBP_REGULATION_OF_NEUROGENESIS	GOBP_REGULATION_OF_NEUROGENESIS		448	0.252211	1.10381	0.161889	0.892733	1	4399	tags=28%, list=22%, signal=35%
GOBP_LEARNING	GOBP_LEARNING		181	0.275385	1.10378	0.220249	0.892026	1	3203	tags=20%, list=16%, signal=24%
GOBP_NEGATIVE_REGULATION_OF_MITOTIC_CELL_CYCLE_PHASE_TRANSITION	GOBP_NEGATIVE_REGULATION_OF_MITOTIC_CELL_CYCLE_PHASE_TRANSITION		160	0.278024	1.10352	0.203267	0.892306	1	3638	tags=23%, list=18%, signal=27%
GOMF_MAP_KINASE_PHOSPHATASE_ACTIVITY	GOMF_MAP_KINASE_PHOSPHATASE_ACTIVITY		16	0.436431	1.10345	0.341509	0.891756	1	844	tags=13%, list=4%, signal=13%
GOBP_CYTOLYSIS	GOBP_CYTOLYSIS		22	0.391785	1.10335	0.312268	0.89139	1	3215	tags=32%, list=16%, signal=38%
GOMF_STRUCTURAL_CONSTITUENT_OF_EYE_LENS	GOMF_STRUCTURAL_CONSTITUENT_OF_EYE_LENS		23	0.395141	1.10326	0.298479	0.890948	1	1015	tags=17%, list=5%, signal=18%
GOMF_OXIDOREDUCTASE_ACTIVITY_ACTING_ON_A_SULFUR_GROUP_OF_DONORS	GOMF_OXIDOREDUCTASE_ACTIVITY_ACTING_ON_A_SULFUR_GROUP_OF_DONORS		50	0.336611	1.10312	0.285199	0.890763	1	3625	tags=24%, list=18%, signal=29%
GOBP_REGULATION_OF_SUPRAMOLECULAR_FIBER_ORGANIZATION	GOBP_REGULATION_OF_SUPRAMOLECULAR_FIBER_ORGANIZATION		355	0.257769	1.10302	0.173554	0.890371	1	4805	tags=27%, list=24%, signal=35%
GOBP_AMMONIUM_ION_METABOLIC_PROCESS	GOBP_AMMONIUM_ION_METABOLIC_PROCESS		26	0.386787	1.10298	0.298311	0.889715	1	4526	tags=35%, list=23%, signal=45%
GOBP_NEGATIVE_REGULATION_OF_GLUCOSE_IMPORT	GOBP_NEGATIVE_REGULATION_OF_GLUCOSE_IMPORT		18	0.420313	1.10293	0.323529	0.889069	1	3262	tags=44%, list=17%, signal=53%
GOBP_ANGIOGENESIS_INVOLVED_IN_WOUND_HEALING	GOBP_ANGIOGENESIS_INVOLVED_IN_WOUND_HEALING		24	0.391167	1.10258	0.327619	0.889716	1	4153	tags=42%, list=21%, signal=53%
GOBP_RETINA_MORPHOGENESIS_IN_CAMERA_TYPE_EYE	GOBP_RETINA_MORPHOGENESIS_IN_CAMERA_TYPE_EYE		74	0.311208	1.10256	0.23913	0.888976	1	1385	tags=16%, list=7%, signal=17%
GOBP_POSITIVE_REGULATION_OF_BIOMINERAL_TISSUE_DEVELOPMENT	GOBP_POSITIVE_REGULATION_OF_BIOMINERAL_TISSUE_DEVELOPMENT		52	0.335926	1.10253	0.276836	0.888305	1	3164	tags=27%, list=16%, signal=32%
GOBP_AXONEME_ASSEMBLY	GOBP_AXONEME_ASSEMBLY		69	0.316023	1.10234	0.261596	0.888354	1	3298	tags=25%, list=17%, signal=29%
GOBP_NEGATIVE_REGULATION_OF_LYMPHOCYTE_ACTIVATION	GOBP_NEGATIVE_REGULATION_OF_LYMPHOCYTE_ACTIVATION		163	0.281074	1.10208	0.21815	0.888608	1	2884	tags=18%, list=15%, signal=21%
GOBP_NEGATIVE_REGULATION_OF_RESPONSE_TO_WOUNDING	GOBP_NEGATIVE_REGULATION_OF_RESPONSE_TO_WOUNDING		82	0.307199	1.1019	0.288288	0.888569	1	2638	tags=22%, list=13%, signal=25%
GOBP_NEGATIVE_REGULATION_OF_CYTOKINE_PRODUCTION	GOBP_NEGATIVE_REGULATION_OF_CYTOKINE_PRODUCTION		275	0.262644	1.10185	0.182566	0.88795	1	3060	tags=19%, list=16%, signal=23%
GOBP_REGULATION_OF_HEMOPOIESIS	GOBP_REGULATION_OF_HEMOPOIESIS		416	0.252347	1.10166	0.160194	0.887924	1	3219	tags=19%, list=16%, signal=22%
GOBP_NEGATIVE_REGULATION_OF_PHOSPHATIDYLINOSITOL_3_KINASE_SIGNALING	GOBP_NEGATIVE_REGULATION_OF_PHOSPHATIDYLINOSITOL_3_KINASE_SIGNALING		16	0.437396	1.10164	0.340659	0.887182	1	3663	tags=44%, list=19%, signal=54%
GOBP_NEGATIVE_REGULATION_OF_DNA_METABOLIC_PROCESS	GOBP_NEGATIVE_REGULATION_OF_DNA_METABOLIC_PROCESS		123	0.29406	1.10128	0.251736	0.887989	1	2956	tags=17%, list=15%, signal=20%
GOMF_STEROL_TRANSPORTER_ACTIVITY	GOMF_STEROL_TRANSPORTER_ACTIVITY		29	0.381001	1.10118	0.31685	0.887554	1	3236	tags=28%, list=16%, signal=33%
GOCC_ESCRT_COMPLEX	GOCC_ESCRT_COMPLEX		23	0.395389	1.10113	0.328972	0.886896	1	1362	tags=22%, list=7%, signal=23%
GOCC_EUKARYOTIC_TRANSLATION_INITIATION_FACTOR_3_COMPLEX	GOCC_EUKARYOTIC_TRANSLATION_INITIATION_FACTOR_3_COMPLEX		16	0.430288	1.10102	0.332097	0.886556	1	2217	tags=19%, list=11%, signal=21%
GOCC_DISTAL_AXON	GOCC_DISTAL_AXON		367	0.254857	1.10071	0.170984	0.887065	1	3863	tags=24%, list=20%, signal=30%
GOMF_OXIDOREDUCTASE_ACTIVITY_ACTING_ON_THE_ALDEHYDE_OR_OXO_GROUP_OF_DONORS	GOMF_OXIDOREDUCTASE_ACTIVITY_ACTING_ON_THE_ALDEHYDE_OR_OXO_GROUP_OF_DONORS		61	0.318451	1.10069	0.287546	0.886344	1	3514	tags=25%, list=18%, signal=30%
GOBP_POSITIVE_REGULATION_OF_T_HELPER_1_TYPE_IMMUNE_RESPONSE	GOBP_POSITIVE_REGULATION_OF_T_HELPER_1_TYPE_IMMUNE_RESPONSE		17	0.424558	1.1003	0.338951	0.887293	1	6523	tags=53%, list=33%, signal=79%
GOBP_SULFUR_COMPOUND_BIOSYNTHETIC_PROCESS	GOBP_SULFUR_COMPOUND_BIOSYNTHETIC_PROCESS		112	0.292166	1.10014	0.237931	0.887103	1	2456	tags=17%, list=12%, signal=19%
GOMF_GLUTATHIONE_BINDING	GOMF_GLUTATHIONE_BINDING		16	0.434288	1.09992	0.319703	0.887252	1	1686	tags=25%, list=9%, signal=27%
GOBP_VENTRICULAR_CARDIAC_MUSCLE_TISSUE_MORPHOGENESIS	GOBP_VENTRICULAR_CARDIAC_MUSCLE_TISSUE_MORPHOGENESIS		55	0.326729	1.09983	0.284848	0.886834	1	2727	tags=24%, list=14%, signal=27%
GOBP_NITRIC_OXIDE_MEDIATED_SIGNAL_TRANSDUCTION	GOBP_NITRIC_OXIDE_MEDIATED_SIGNAL_TRANSDUCTION		24	0.381782	1.09979	0.308394	0.886207	1	4301	tags=33%, list=22%, signal=43%
GOCC_MLL1_2_COMPLEX	GOCC_MLL1_2_COMPLEX		28	0.387698	1.09972	0.349705	0.885657	1	2272	tags=21%, list=12%, signal=24%
GOBP_MITOCHONDRIAL_CALCIUM_ION_TRANSMEMBRANE_TRANSPORT	GOBP_MITOCHONDRIAL_CALCIUM_ION_TRANSMEMBRANE_TRANSPORT		16	0.433661	1.09968	0.346154	0.885039	1	3327	tags=19%, list=17%, signal=23%
GOBP_NEGATIVE_REGULATION_OF_CYSTEINE_TYPE_ENDOPEPTIDASE_ACTIVITY_INVOLVED_IN_APOPTOTIC_PROCESS	GOBP_NEGATIVE_REGULATION_OF_CYSTEINE_TYPE_ENDOPEPTIDASE_ACTIVITY_INVOLVED_IN_APOPTOTIC_PROCESS		77	0.312144	1.09941	0.268797	0.885393	1	2924	tags=25%, list=15%, signal=29%
GOBP_REGULATION_OF_PHAGOCYTOSIS	GOBP_REGULATION_OF_PHAGOCYTOSIS		112	0.29246	1.09905	0.260638	0.886212	1	3019	tags=20%, list=15%, signal=23%
GOBP_REGULATION_OF_COLLATERAL_SPROUTING	GOBP_REGULATION_OF_COLLATERAL_SPROUTING		23	0.387749	1.09882	0.328794	0.886309	1	820	tags=13%, list=4%, signal=14%
GOBP_NEGATIVE_REGULATION_OF_ALPHA_BETA_T_CELL_PROLIFERATION	GOBP_NEGATIVE_REGULATION_OF_ALPHA_BETA_T_CELL_PROLIFERATION		15	0.440613	1.09857	0.341748	0.886612	1	869	tags=13%, list=4%, signal=14%
GOBP_CELL_CELL_JUNCTION_ORGANIZATION	GOBP_CELL_CELL_JUNCTION_ORGANIZATION		201	0.271193	1.09796	0.204301	0.888477	1	4037	tags=23%, list=21%, signal=29%
GOBP_NEGATIVE_REGULATION_OF_PEPTIDASE_ACTIVITY	GOBP_NEGATIVE_REGULATION_OF_PEPTIDASE_ACTIVITY		240	0.267219	1.09794	0.203098	0.887747	1	3169	tags=20%, list=16%, signal=24%
GOMF_LAMIN_BINDING	GOMF_LAMIN_BINDING		17	0.426633	1.0973	0.322993	0.889713	1	414	tags=18%, list=2%, signal=18%
GOBP_REGULATION_OF_RESPONSE_TO_REACTIVE_OXYGEN_SPECIES	GOBP_REGULATION_OF_RESPONSE_TO_REACTIVE_OXYGEN_SPECIES		40	0.349241	1.09721	0.300395	0.889288	1	2920	tags=25%, list=15%, signal=29%
GOBP_ATRIAL_SEPTUM_MORPHOGENESIS	GOBP_ATRIAL_SEPTUM_MORPHOGENESIS		15	0.443382	1.09652	0.344106	0.891533	1	1889	tags=20%, list=10%, signal=22%
GOBP_NEGATIVE_REGULATION_OF_NEURON_APOPTOTIC_PROCESS	GOBP_NEGATIVE_REGULATION_OF_NEURON_APOPTOTIC_PROCESS		194	0.27389	1.09599	0.241441	0.893029	1	4346	tags=27%, list=22%, signal=34%
GOBP_NEGATIVE_REGULATION_OF_MYELOID_CELL_DIFFERENTIATION	GOBP_NEGATIVE_REGULATION_OF_MYELOID_CELL_DIFFERENTIATION		90	0.305454	1.09585	0.255319	0.892806	1	4880	tags=28%, list=25%, signal=37%
GOBP_MUSCLE_HYPERTROPHY	GOBP_MUSCLE_HYPERTROPHY		110	0.29734	1.09556	0.258007	0.893246	1	2985	tags=19%, list=15%, signal=22%
GOBP_EMBRYONIC_ORGAN_MORPHOGENESIS	GOBP_EMBRYONIC_ORGAN_MORPHOGENESIS		317	0.258192	1.09554	0.202822	0.892536	1	3681	tags=22%, list=19%, signal=27%
GOBP_PYRUVATE_METABOLIC_PROCESS	GOBP_PYRUVATE_METABOLIC_PROCESS		121	0.286285	1.09545	0.25829	0.892153	1	3240	tags=21%, list=16%, signal=25%
GOBP_THYROID_HORMONE_GENERATION	GOBP_THYROID_HORMONE_GENERATION		18	0.414043	1.09511	0.341748	0.892923	1	1247	tags=17%, list=6%, signal=18%
GOBP_INTEGRIN_MEDIATED_SIGNALING_PATHWAY	GOBP_INTEGRIN_MEDIATED_SIGNALING_PATHWAY		90	0.302195	1.09492	0.280075	0.892936	1	3222	tags=20%, list=16%, signal=24%
GOBP_MOVEMENT_IN_HOST	GOBP_MOVEMENT_IN_HOST		110	0.291926	1.09489	0.256554	0.892263	1	2590	tags=19%, list=13%, signal=22%
GOBP_POSITIVE_REGULATION_OF_CYTOSOLIC_CALCIUM_ION_CONCENTRATION_INVOLVED_IN_PHOSPHOLIPASE_C_ACTIVATING_G_PROTEIN_COUPLED_SIGNALING_PATHWAY	GOBP_POSITIVE_REGULATION_OF_CYTOSOLIC_CALCIUM_ION_CONCENTRATION_INVOLVED_IN_PHOSPHOLIPASE_C_ACTIVATING_G_PROTEIN_COUPLED_SIGNALING_PATHWAY		37	0.351415	1.09447	0.321773	0.893274	1	2849	tags=22%, list=14%, signal=25%
GOBP_REGULATION_OF_SENSORY_PERCEPTION	GOBP_REGULATION_OF_SENSORY_PERCEPTION		55	0.327883	1.09425	0.286252	0.893338	1	4453	tags=35%, list=23%, signal=45%
GOMF_MRNA_3_UTR_BINDING	GOMF_MRNA_3_UTR_BINDING		100	0.294523	1.09414	0.287004	0.893072	1	2948	tags=21%, list=15%, signal=25%
GOBP_WOUND_HEALING_SPREADING_OF_EPIDERMAL_CELLS	GOBP_WOUND_HEALING_SPREADING_OF_EPIDERMAL_CELLS		19	0.410485	1.0941	0.347985	0.89244	1	1856	tags=26%, list=9%, signal=29%
GOBP_STEM_CELL_DIFFERENTIATION	GOBP_STEM_CELL_DIFFERENTIATION		254	0.264355	1.09398	0.209343	0.892184	1	2919	tags=19%, list=15%, signal=22%
GOBP_REGULATION_OF_MULTICELLULAR_ORGANISM_GROWTH	GOBP_REGULATION_OF_MULTICELLULAR_ORGANISM_GROWTH		85	0.300379	1.09394	0.297597	0.891528	1	4324	tags=29%, list=22%, signal=38%
GOBP_MUSCLE_TISSUE_DEVELOPMENT	GOBP_MUSCLE_TISSUE_DEVELOPMENT		458	0.25201	1.09385	0.167213	0.89112	1	3708	tags=22%, list=19%, signal=26%
GOBP_CRANIOFACIAL_SUTURE_MORPHOGENESIS	GOBP_CRANIOFACIAL_SUTURE_MORPHOGENESIS		16	0.429984	1.09372	0.34489	0.890889	1	4242	tags=31%, list=22%, signal=40%
GOBP_CELL_PROLIFERATION_INVOLVED_IN_KIDNEY_DEVELOPMENT	GOBP_CELL_PROLIFERATION_INVOLVED_IN_KIDNEY_DEVELOPMENT		22	0.389695	1.0935	0.346667	0.891081	1	447	tags=9%, list=2%, signal=9%
GOBP_NEGATIVE_REGULATION_OF_PROTEOLYSIS	GOBP_NEGATIVE_REGULATION_OF_PROTEOLYSIS		332	0.256809	1.09335	0.198618	0.890917	1	3169	tags=20%, list=16%, signal=23%
GOBP_EXECUTION_PHASE_OF_APOPTOSIS	GOBP_EXECUTION_PHASE_OF_APOPTOSIS		74	0.31244	1.09314	0.296578	0.891084	1	3518	tags=28%, list=18%, signal=34%
GOMF_4_IRON_4_SULFUR_CLUSTER_BINDING	GOMF_4_IRON_4_SULFUR_CLUSTER_BINDING		38	0.350027	1.09293	0.310909	0.891167	1	3418	tags=32%, list=17%, signal=38%
GOCC_INCLUSION_BODY	GOCC_INCLUSION_BODY		76	0.308493	1.09277	0.265018	0.891088	1	4558	tags=32%, list=23%, signal=41%
GOBP_MALE_SEX_DIFFERENTIATION	GOBP_MALE_SEX_DIFFERENTIATION		164	0.277015	1.09269	0.253308	0.890602	1	2367	tags=16%, list=12%, signal=18%
GOBP_RESPONSE_TO_INTERLEUKIN_1	GOBP_RESPONSE_TO_INTERLEUKIN_1		88	0.302218	1.09225	0.284404	0.891785	1	3868	tags=27%, list=20%, signal=34%
GOBP_PHOSPHATIDIC_ACID_BIOSYNTHETIC_PROCESS	GOBP_PHOSPHATIDIC_ACID_BIOSYNTHETIC_PROCESS		21	0.400296	1.09222	0.335849	0.891097	1	2763	tags=29%, list=14%, signal=33%
GOBP_CELLULAR_RESPONSE_TO_COLD	GOBP_CELLULAR_RESPONSE_TO_COLD		16	0.43636	1.09209	0.348214	0.890904	1	4500	tags=44%, list=23%, signal=57%
GOBP_NUCLEAR_TRANSCRIBED_MRNA_CATABOLIC_PROCESS_EXONUCLEOLYTIC	GOBP_NUCLEAR_TRANSCRIBED_MRNA_CATABOLIC_PROCESS_EXONUCLEOLYTIC		15	0.428923	1.09198	0.337638	0.890605	1	3611	tags=27%, list=18%, signal=33%
GOBP_NEGATIVE_REGULATION_OF_LIPASE_ACTIVITY	GOBP_NEGATIVE_REGULATION_OF_LIPASE_ACTIVITY		16	0.432797	1.09182	0.338432	0.890441	1	3772	tags=31%, list=19%, signal=39%
GOBP_GLUTAMINE_FAMILY_AMINO_ACID_METABOLIC_PROCESS	GOBP_GLUTAMINE_FAMILY_AMINO_ACID_METABOLIC_PROCESS		69	0.312007	1.0914	0.285968	0.89148	1	5490	tags=36%, list=28%, signal=50%
GOMF_AMIDE_BINDING	GOMF_AMIDE_BINDING		390	0.252574	1.09126	0.185121	0.891237	1	3197	tags=16%, list=16%, signal=19%
GOBP_INCLUSION_BODY_ASSEMBLY	GOBP_INCLUSION_BODY_ASSEMBLY		25	0.385053	1.09088	0.323353	0.892171	1	4912	tags=32%, list=25%, signal=43%
GOMF_BITTER_TASTE_RECEPTOR_ACTIVITY	GOMF_BITTER_TASTE_RECEPTOR_ACTIVITY		33	0.35555	1.09076	0.309021	0.891899	1	6963	tags=55%, list=35%, signal=84%
GOBP_NEUROMUSCULAR_PROCESS_CONTROLLING_BALANCE	GOBP_NEUROMUSCULAR_PROCESS_CONTROLLING_BALANCE		67	0.311627	1.09071	0.286988	0.891293	1	4544	tags=27%, list=23%, signal=35%
GOBP_PATTERN_SPECIFICATION_PROCESS	GOBP_PATTERN_SPECIFICATION_PROCESS		461	0.25135	1.09068	0.195	0.890608	1	2820	tags=17%, list=14%, signal=20%
GOCC_CYTOPLASMIC_REGION	GOCC_CYTOPLASMIC_REGION		199	0.268278	1.09056	0.253886	0.890344	1	4137	tags=26%, list=21%, signal=33%
GOBP_POSTSYNAPTIC_NEUROTRANSMITTER_RECEPTOR_INTERNALIZATION	GOBP_POSTSYNAPTIC_NEUROTRANSMITTER_RECEPTOR_INTERNALIZATION		37	0.349362	1.09035	0.320285	0.890447	1	2070	tags=14%, list=11%, signal=15%
GOBP_REGULATION_OF_HEART_RATE	GOBP_REGULATION_OF_HEART_RATE		109	0.288803	1.09023	0.247723	0.890128	1	2423	tags=17%, list=12%, signal=20%
GOBP_POSITIVE_REGULATION_OF_CHEMOTAXIS	GOBP_POSITIVE_REGULATION_OF_CHEMOTAXIS		147	0.280126	1.09022	0.256897	0.889427	1	2847	tags=16%, list=14%, signal=18%
GOBP_REGULATION_OF_RESPIRATORY_SYSTEM_PROCESS	GOBP_REGULATION_OF_RESPIRATORY_SYSTEM_PROCESS		15	0.431764	1.0902	0.354125	0.888699	1	2930	tags=27%, list=15%, signal=31%
GOBP_COLLATERAL_SPROUTING	GOBP_COLLATERAL_SPROUTING		32	0.366884	1.08995	0.330241	0.88905	1	3894	tags=25%, list=20%, signal=31%
GOBP_LIPID_EXPORT_FROM_CELL	GOBP_LIPID_EXPORT_FROM_CELL		56	0.329372	1.08978	0.328467	0.889019	1	705	tags=11%, list=4%, signal=11%
GOBP_TRANSITION_METAL_ION_TRANSPORT	GOBP_TRANSITION_METAL_ION_TRANSPORT		95	0.295835	1.08972	0.285467	0.888471	1	2114	tags=17%, list=11%, signal=19%
GOMF_PROTEIN_DISULFIDE_ISOMERASE_ACTIVITY	GOMF_PROTEIN_DISULFIDE_ISOMERASE_ACTIVITY		18	0.421661	1.08875	0.340824	0.891902	1	2854	tags=17%, list=15%, signal=19%
GOBP_CYTOPLASMIC_TRANSLATION	GOBP_CYTOPLASMIC_TRANSLATION		137	0.281205	1.08867	0.257246	0.891478	1	3758	tags=24%, list=19%, signal=30%
GOBP_REGULATION_OF_TYPE_I_INTERFERON_MEDIATED_SIGNALING_PATHWAY	GOBP_REGULATION_OF_TYPE_I_INTERFERON_MEDIATED_SIGNALING_PATHWAY		41	0.34455	1.08854	0.303774	0.89129	1	4583	tags=34%, list=23%, signal=44%
GOBP_NUCLEOLUS_ORGANIZATION	GOBP_NUCLEOLUS_ORGANIZATION		17	0.420029	1.08827	0.332714	0.891634	1	433	tags=12%, list=2%, signal=12%
GOBP_CELLULAR_RESPONSE_TO_IONIZING_RADIATION	GOBP_CELLULAR_RESPONSE_TO_IONIZING_RADIATION		71	0.31153	1.08823	0.294776	0.891063	1	3638	tags=25%, list=18%, signal=31%
GOBP_CARDIAC_RIGHT_VENTRICLE_MORPHOGENESIS	GOBP_CARDIAC_RIGHT_VENTRICLE_MORPHOGENESIS		20	0.406777	1.08796	0.35368	0.891415	1	2526	tags=25%, list=13%, signal=29%
GOBP_CELLULAR_RESPONSE_TO_VITAMIN	GOBP_CELLULAR_RESPONSE_TO_VITAMIN		17	0.413046	1.08776	0.351923	0.891491	1	3238	tags=35%, list=16%, signal=42%
GOBP_NEGATIVE_REGULATION_OF_HORMONE_SECRETION	GOBP_NEGATIVE_REGULATION_OF_HORMONE_SECRETION		90	0.302845	1.08754	0.27955	0.891601	1	4326	tags=27%, list=22%, signal=34%
GOBP_MEMBRANE_RAFT_ORGANIZATION	GOBP_MEMBRANE_RAFT_ORGANIZATION		20	0.400335	1.08741	0.345455	0.891309	1	2245	tags=15%, list=11%, signal=17%
GOBP_NEGATIVE_REGULATION_OF_POTASSIUM_ION_TRANSMEMBRANE_TRANSPORT	GOBP_NEGATIVE_REGULATION_OF_POTASSIUM_ION_TRANSMEMBRANE_TRANSPORT		29	0.368056	1.08714	0.357564	0.891688	1	1197	tags=17%, list=6%, signal=18%
GOBP_IMPORT_INTO_NUCLEUS	GOBP_IMPORT_INTO_NUCLEUS		176	0.274442	1.08692	0.26055	0.891852	1	3467	tags=25%, list=18%, signal=30%
GOBP_REGULATION_OF_NITRIC_OXIDE_SYNTHASE_ACTIVITY	GOBP_REGULATION_OF_NITRIC_OXIDE_SYNTHASE_ACTIVITY		31	0.364462	1.08661	0.340659	0.892419	1	4123	tags=32%, list=21%, signal=41%
GOBP_PROTEIN_HOMOTETRAMERIZATION	GOBP_PROTEIN_HOMOTETRAMERIZATION		52	0.327489	1.08648	0.319927	0.892208	1	2900	tags=23%, list=15%, signal=27%
GOMF_VOLTAGE_GATED_MONOATOMIC_CATION_CHANNEL_ACTIVITY	GOMF_VOLTAGE_GATED_MONOATOMIC_CATION_CHANNEL_ACTIVITY		129	0.281961	1.08627	0.267528	0.892396	1	2392	tags=18%, list=12%, signal=20%
GOBP_EPIDERMAL_CELL_DIFFERENTIATION	GOBP_EPIDERMAL_CELL_DIFFERENTIATION		220	0.266754	1.08623	0.240803	0.891808	1	4701	tags=29%, list=24%, signal=37%
GOBP_NEGATIVE_REGULATION_OF_IMMUNE_SYSTEM_PROCESS	GOBP_NEGATIVE_REGULATION_OF_IMMUNE_SYSTEM_PROCESS		471	0.24867	1.0861	0.201939	0.89157	1	4432	tags=24%, list=23%, signal=30%
GOBP_ENDOSOME_TO_LYSOSOME_TRANSPORT_VIA_MULTIVESICULAR_BODY_SORTING_PATHWAY	GOBP_ENDOSOME_TO_LYSOSOME_TRANSPORT_VIA_MULTIVESICULAR_BODY_SORTING_PATHWAY		15	0.434859	1.0857	0.336898	0.892554	1	1093	tags=20%, list=6%, signal=21%
GOMF_PROTEIN_KINASE_B_BINDING	GOMF_PROTEIN_KINASE_B_BINDING		17	0.409836	1.08564	0.347092	0.892091	1	2612	tags=35%, list=13%, signal=41%
GOBP_REGULATION_OF_LIPID_LOCALIZATION	GOBP_REGULATION_OF_LIPID_LOCALIZATION		187	0.273165	1.0855	0.253211	0.891911	1	2511	tags=17%, list=13%, signal=19%
GOBP_CYTOPLASMIC_MICROTUBULE_ORGANIZATION	GOBP_CYTOPLASMIC_MICROTUBULE_ORGANIZATION		61	0.3171	1.0855	0.324578	0.891154	1	2245	tags=21%, list=11%, signal=24%
GOBP_MYELOID_CELL_DEVELOPMENT	GOBP_MYELOID_CELL_DEVELOPMENT		90	0.298322	1.08513	0.308411	0.891956	1	2940	tags=19%, list=15%, signal=22%
GOCC_PLASMA_MEMBRANE_BOUNDED_CELL_PROJECTION_CYTOPLASM	GOCC_PLASMA_MEMBRANE_BOUNDED_CELL_PROJECTION_CYTOPLASM		161	0.275833	1.08506	0.271012	0.891488	1	4137	tags=27%, list=21%, signal=34%
GOBP_POSITIVE_REGULATION_OF_REPRODUCTIVE_PROCESS	GOBP_POSITIVE_REGULATION_OF_REPRODUCTIVE_PROCESS		103	0.292792	1.085	0.284192	0.890966	1	3616	tags=22%, list=18%, signal=27%
GOBP_BRANCHING_INVOLVED_IN_SALIVARY_GLAND_MORPHOGENESIS	GOBP_BRANCHING_INVOLVED_IN_SALIVARY_GLAND_MORPHOGENESIS		28	0.37337	1.08485	0.328413	0.890858	1	1038	tags=18%, list=5%, signal=19%
GOBP_AMIDE_TRANSPORT	GOBP_AMIDE_TRANSPORT		394	0.251481	1.08483	0.205479	0.890173	1	4455	tags=27%, list=23%, signal=34%
GOMF_SECONDARY_ACTIVE_TRANSMEMBRANE_TRANSPORTER_ACTIVITY	GOMF_SECONDARY_ACTIVE_TRANSMEMBRANE_TRANSPORTER_ACTIVITY		253	0.262767	1.08462	0.231858	0.890311	1	3560	tags=23%, list=18%, signal=28%
GOBP_REGULATION_OF_REPRODUCTIVE_PROCESS	GOBP_REGULATION_OF_REPRODUCTIVE_PROCESS		209	0.268597	1.08436	0.257732	0.89065	1	3846	tags=23%, list=20%, signal=29%
GOBP_MAINTENANCE_OF_LOCATION	GOBP_MAINTENANCE_OF_LOCATION		332	0.255185	1.08352	0.214408	0.893496	1	2254	tags=14%, list=11%, signal=16%
GOMF_MYOSIN_BINDING	GOMF_MYOSIN_BINDING		72	0.310488	1.08344	0.294231	0.893073	1	4159	tags=31%, list=21%, signal=39%
GOBP_REGULATION_OF_CILIUM_DEPENDENT_CELL_MOTILITY	GOBP_REGULATION_OF_CILIUM_DEPENDENT_CELL_MOTILITY		30	0.367164	1.08341	0.338182	0.892442	1	2390	tags=20%, list=12%, signal=23%
GOBP_CEREBELLAR_CORTEX_MORPHOGENESIS	GOBP_CEREBELLAR_CORTEX_MORPHOGENESIS		45	0.332742	1.0834	0.333333	0.891712	1	5033	tags=33%, list=26%, signal=45%
GOBP_CELL_CELL_SIGNALING_BY_WNT	GOBP_CELL_CELL_SIGNALING_BY_WNT		424	0.250271	1.08294	0.19187	0.892924	1	2172	tags=14%, list=11%, signal=15%
GOBP_C4_DICARBOXYLATE_TRANSPORT	GOBP_C4_DICARBOXYLATE_TRANSPORT		28	0.366934	1.08279	0.342256	0.892827	1	3248	tags=29%, list=17%, signal=34%
GOCC_CUL4_RING_E3_UBIQUITIN_LIGASE_COMPLEX	GOCC_CUL4_RING_E3_UBIQUITIN_LIGASE_COMPLEX		28	0.373713	1.08274	0.319495	0.89229	1	5097	tags=32%, list=26%, signal=43%
GOBP_ACTIN_FILAMENT_ORGANIZATION	GOBP_ACTIN_FILAMENT_ORGANIZATION		405	0.249148	1.08269	0.188333	0.891739	1	4542	tags=26%, list=23%, signal=33%
GOBP_POSITIVE_REGULATION_OF_COLLAGEN_METABOLIC_PROCESS	GOBP_POSITIVE_REGULATION_OF_COLLAGEN_METABOLIC_PROCESS		36	0.354015	1.08268	0.334566	0.891009	1	2526	tags=25%, list=13%, signal=29%
GOBP_SISTER_CHROMATID_SEGREGATION	GOBP_SISTER_CHROMATID_SEGREGATION		222	0.266743	1.08252	0.238011	0.890929	1	3051	tags=21%, list=16%, signal=25%
GOCC_EXTRACELLULAR_EXOSOME	GOCC_EXTRACELLULAR_EXOSOME		86	0.298666	1.08248	0.29771	0.890346	1	1862	tags=15%, list=9%, signal=17%
GOBP_REGULATION_OF_ATP_BIOSYNTHETIC_PROCESS	GOBP_REGULATION_OF_ATP_BIOSYNTHETIC_PROCESS		18	0.414521	1.08231	0.355019	0.890312	1	3199	tags=33%, list=16%, signal=40%
GOBP_REGULATION_OF_DEVELOPMENT_HETEROCHRONIC	GOBP_REGULATION_OF_DEVELOPMENT_HETEROCHRONIC		16	0.422376	1.08213	0.350575	0.890326	1	4942	tags=50%, list=25%, signal=67%
GOBP_ESTABLISHMENT_OF_PROTEIN_LOCALIZATION_TO_ORGANELLE	GOBP_ESTABLISHMENT_OF_PROTEIN_LOCALIZATION_TO_ORGANELLE		407	0.251064	1.08204	0.197952	0.889965	1	3467	tags=22%, list=18%, signal=26%
GOBP_MACROAUTOPHAGY	GOBP_MACROAUTOPHAGY		237	0.262921	1.08159	0.232394	0.891218	1	3144	tags=20%, list=16%, signal=24%
GOCC_EARLY_ENDOSOME	GOCC_EARLY_ENDOSOME		320	0.253957	1.08155	0.239016	0.890599	1	3525	tags=19%, list=18%, signal=22%
GOBP_ENDOMEMBRANE_SYSTEM_ORGANIZATION	GOBP_ENDOMEMBRANE_SYSTEM_ORGANIZATION		499	0.243774	1.08117	0.184339	0.891458	1	4210	tags=23%, list=21%, signal=28%
GOBP_REGULATION_OF_POSTSYNAPSE_ORGANIZATION	GOBP_REGULATION_OF_POSTSYNAPSE_ORGANIZATION		130	0.280938	1.08102	0.270758	0.891331	1	3774	tags=25%, list=19%, signal=30%
GOMF_PROTEIN_KINASE_C_ACTIVITY	GOMF_PROTEIN_KINASE_C_ACTIVITY		17	0.418693	1.08102	0.366472	0.890598	1	3997	tags=35%, list=20%, signal=44%
GOBP_SOMITOGENESIS	GOBP_SOMITOGENESIS		74	0.304052	1.08101	0.300188	0.889859	1	2938	tags=20%, list=15%, signal=24%
GOBP_NUCLEAR_TRANSPORT	GOBP_NUCLEAR_TRANSPORT		329	0.251576	1.081	0.232993	0.889177	1	3521	tags=22%, list=18%, signal=27%
GOMF_PROTEIN_KINASE_A_REGULATORY_SUBUNIT_BINDING	GOMF_PROTEIN_KINASE_A_REGULATORY_SUBUNIT_BINDING		23	0.3935	1.08091	0.34657	0.888777	1	3482	tags=26%, list=18%, signal=32%
GOCC_STEREOCILIUM_TIP	GOCC_STEREOCILIUM_TIP		19	0.406251	1.08023	0.346154	0.890936	1	3676	tags=37%, list=19%, signal=45%
GOBP_REGULATION_OF_CELL_PROJECTION_ASSEMBLY	GOBP_REGULATION_OF_CELL_PROJECTION_ASSEMBLY		188	0.27111	1.07999	0.269162	0.891193	1	3562	tags=22%, list=18%, signal=27%
GOBP_REGULATION_OF_BLOOD_CIRCULATION	GOBP_REGULATION_OF_BLOOD_CIRCULATION		262	0.260665	1.0793	0.249153	0.893372	1	3164	tags=18%, list=16%, signal=22%
GOBP_LAMELLIPODIUM_ASSEMBLY	GOBP_LAMELLIPODIUM_ASSEMBLY		65	0.313536	1.07926	0.334586	0.892819	1	652	tags=11%, list=3%, signal=11%
GOMF_EXONUCLEASE_ACTIVITY_ACTIVE_WITH_EITHER_RIBO_OR_DEOXYRIBONUCLEIC_ACIDS_AND_PRODUCING_5_PHOSPHOMONOESTERS	GOMF_EXONUCLEASE_ACTIVITY_ACTIVE_WITH_EITHER_RIBO_OR_DEOXYRIBONUCLEIC_ACIDS_AND_PRODUCING_5_PHOSPHOMONOESTERS		50	0.332601	1.07864	0.322936	0.894624	1	3611	tags=26%, list=18%, signal=32%
GOMF_SECONDARY_ACTIVE_MONOCARBOXYLATE_TRANSMEMBRANE_TRANSPORTER_ACTIVITY	GOMF_SECONDARY_ACTIVE_MONOCARBOXYLATE_TRANSMEMBRANE_TRANSPORTER_ACTIVITY		15	0.433283	1.07847	0.383588	0.894634	1	2540	tags=27%, list=13%, signal=31%
GOBP_REGULATION_OF_OSTEOBLAST_PROLIFERATION	GOBP_REGULATION_OF_OSTEOBLAST_PROLIFERATION		30	0.364922	1.07803	0.332724	0.895775	1	1114	tags=13%, list=6%, signal=14%
GOBP_LACTATE_METABOLIC_PROCESS	GOBP_LACTATE_METABOLIC_PROCESS		20	0.407421	1.07797	0.360294	0.895247	1	2760	tags=30%, list=14%, signal=35%
GOBP_NIK_NF_KAPPAB_SIGNALING	GOBP_NIK_NF_KAPPAB_SIGNALING		116	0.284339	1.07786	0.286751	0.894983	1	2076	tags=16%, list=11%, signal=17%
GOBP_UBIQUITIN_DEPENDENT_PROTEIN_CATABOLIC_PROCESS_VIA_THE_MULTIVESICULAR_BODY_SORTING_PATHWAY	GOBP_UBIQUITIN_DEPENDENT_PROTEIN_CATABOLIC_PROCESS_VIA_THE_MULTIVESICULAR_BODY_SORTING_PATHWAY		27	0.369773	1.07774	0.34357	0.894785	1	1362	tags=19%, list=7%, signal=20%
GOMF_SYMPORTER_ACTIVITY	GOMF_SYMPORTER_ACTIVITY		142	0.279337	1.0775	0.282496	0.895042	1	4464	tags=29%, list=23%, signal=37%
GOBP_NEGATIVE_REGULATION_OF_CELL_DEVELOPMENT	GOBP_NEGATIVE_REGULATION_OF_CELL_DEVELOPMENT		294	0.255582	1.07746	0.241554	0.894455	1	3832	tags=23%, list=19%, signal=28%
GOBP_APPENDAGE_DEVELOPMENT	GOBP_APPENDAGE_DEVELOPMENT		193	0.268993	1.07743	0.274864	0.893811	1	1986	tags=13%, list=10%, signal=15%
GOBP_SYNAPTIC_VESICLE_CYTOSKELETAL_TRANSPORT	GOBP_SYNAPTIC_VESICLE_CYTOSKELETAL_TRANSPORT		19	0.402211	1.077	0.341912	0.894951	1	4632	tags=26%, list=24%, signal=34%
GOCC_SITE_OF_DNA_DAMAGE	GOCC_SITE_OF_DNA_DAMAGE		86	0.298505	1.07599	0.307557	0.898526	1	3410	tags=21%, list=17%, signal=25%
GOBP_FEMALE_PREGNANCY	GOBP_FEMALE_PREGNANCY		154	0.272317	1.07598	0.279359	0.897798	1	3857	tags=25%, list=20%, signal=30%
GOMF_LRR_DOMAIN_BINDING	GOMF_LRR_DOMAIN_BINDING		18	0.412247	1.07596	0.353612	0.897141	1	5815	tags=67%, list=30%, signal=95%
GOBP_GLIOGENESIS	GOBP_GLIOGENESIS		354	0.252555	1.07562	0.246503	0.897913	1	2840	tags=19%, list=14%, signal=22%
GOBP_PROTEIN_EXPORT_FROM_NUCLEUS	GOBP_PROTEIN_EXPORT_FROM_NUCLEUS		63	0.312837	1.07553	0.309942	0.897517	1	5491	tags=40%, list=28%, signal=55%
GOMF_TRANSLATION_FACTOR_ACTIVITY_RNA_BINDING	GOMF_TRANSLATION_FACTOR_ACTIVITY_RNA_BINDING		71	0.308215	1.07542	0.327778	0.897208	1	2769	tags=20%, list=14%, signal=23%
GOBP_REGULATION_OF_LIPID_CATABOLIC_PROCESS	GOBP_REGULATION_OF_LIPID_CATABOLIC_PROCESS		66	0.31116	1.07513	0.321293	0.897665	1	2399	tags=20%, list=12%, signal=22%
GOBP_PROTEIN_MONOUBIQUITINATION	GOBP_PROTEIN_MONOUBIQUITINATION		76	0.302368	1.07504	0.33275	0.89727	1	4247	tags=26%, list=22%, signal=33%
GOBP_POSITIVE_REGULATION_OF_EXTRINSIC_APOPTOTIC_SIGNALING_PATHWAY_VIA_DEATH_DOMAIN_RECEPTORS	GOBP_POSITIVE_REGULATION_OF_EXTRINSIC_APOPTOTIC_SIGNALING_PATHWAY_VIA_DEATH_DOMAIN_RECEPTORS		16	0.423574	1.07502	0.365672	0.896587	1	2172	tags=25%, list=11%, signal=28%
GOBP_DENDRITIC_CELL_CHEMOTAXIS	GOBP_DENDRITIC_CELL_CHEMOTAXIS		19	0.408328	1.07486	0.357285	0.896529	1	3278	tags=26%, list=17%, signal=32%
GOBP_APOPTOTIC_CELL_CLEARANCE	GOBP_APOPTOTIC_CELL_CLEARANCE		41	0.340257	1.07481	0.344704	0.895993	1	3321	tags=24%, list=17%, signal=29%
GOBP_POSITIVE_REGULATION_OF_INTERLEUKIN_12_PRODUCTION	GOBP_POSITIVE_REGULATION_OF_INTERLEUKIN_12_PRODUCTION		41	0.340621	1.0746	0.359699	0.89613	1	4135	tags=22%, list=21%, signal=28%
GOBP_REGULATION_OF_RESPONSE_TO_WOUNDING	GOBP_REGULATION_OF_RESPONSE_TO_WOUNDING		163	0.2718	1.0745	0.265734	0.895788	1	3971	tags=26%, list=20%, signal=33%
GOBP_T_CELL_DIFFERENTIATION	GOBP_T_CELL_DIFFERENTIATION		311	0.253619	1.07435	0.256536	0.895652	1	4230	tags=27%, list=22%, signal=33%
GOCC_P_BODY	GOCC_P_BODY		77	0.306789	1.07428	0.319372	0.895224	1	961	tags=10%, list=5%, signal=11%
GOBP_ENERGY_DERIVATION_BY_OXIDATION_OF_ORGANIC_COMPOUNDS	GOBP_ENERGY_DERIVATION_BY_OXIDATION_OF_ORGANIC_COMPOUNDS		309	0.256401	1.07422	0.261905	0.894737	1	3589	tags=20%, list=18%, signal=24%
GOBP_REGULATION_OF_MODIFICATION_OF_POSTSYNAPTIC_STRUCTURE	GOBP_REGULATION_OF_MODIFICATION_OF_POSTSYNAPTIC_STRUCTURE		18	0.39571	1.07421	0.353464	0.894031	1	3774	tags=33%, list=19%, signal=41%
GOMF_NADPLUS_KINASE_ACTIVITY	GOMF_NADPLUS_KINASE_ACTIVITY		15	0.433713	1.07419	0.370722	0.893389	1	2763	tags=27%, list=14%, signal=31%
GOBP_REPRODUCTIVE_SYSTEM_DEVELOPMENT	GOBP_REPRODUCTIVE_SYSTEM_DEVELOPMENT		320	0.25532	1.07406	0.233221	0.893261	1	2942	tags=18%, list=15%, signal=21%
GOBP_POSITIVE_REGULATION_OF_ANIMAL_ORGAN_MORPHOGENESIS	GOBP_POSITIVE_REGULATION_OF_ANIMAL_ORGAN_MORPHOGENESIS		38	0.346285	1.07358	0.345149	0.894573	1	3708	tags=34%, list=19%, signal=42%
GOMF_ADRENERGIC_RECEPTOR_BINDING	GOMF_ADRENERGIC_RECEPTOR_BINDING		22	0.391362	1.07356	0.362617	0.893911	1	4950	tags=45%, list=25%, signal=61%
GOBP_NUCLEOSIDE_PHOSPHATE_BIOSYNTHETIC_PROCESS	GOBP_NUCLEOSIDE_PHOSPHATE_BIOSYNTHETIC_PROCESS		237	0.259148	1.07352	0.24515	0.893379	1	2705	tags=17%, list=14%, signal=19%
GOMF_MONOSACCHARIDE_BINDING	GOMF_MONOSACCHARIDE_BINDING		92	0.288477	1.07347	0.309702	0.892858	1	2921	tags=21%, list=15%, signal=24%
GOMF_MYOSIN_PHOSPHATASE_ACTIVITY	GOMF_MYOSIN_PHOSPHATASE_ACTIVITY		67	0.310991	1.07337	0.329068	0.892579	1	2546	tags=15%, list=13%, signal=17%
GOBP_ENDOCHONDRAL_BONE_MORPHOGENESIS	GOBP_ENDOCHONDRAL_BONE_MORPHOGENESIS		66	0.311812	1.07334	0.305263	0.891929	1	4341	tags=27%, list=22%, signal=35%
GOBP_CELL_DIFFERENTIATION_IN_SPINAL_CORD	GOBP_CELL_DIFFERENTIATION_IN_SPINAL_CORD		53	0.326476	1.07325	0.314852	0.891579	1	2570	tags=21%, list=13%, signal=24%
GOBP_POSITIVE_REGULATION_OF_PROTEIN_CATABOLIC_PROCESS	GOBP_POSITIVE_REGULATION_OF_PROTEIN_CATABOLIC_PROCESS		191	0.267818	1.07323	0.25045	0.890936	1	4462	tags=27%, list=23%, signal=34%
GOBP_REGULATION_OF_INTRACELLULAR_PROTEIN_TRANSPORT	GOBP_REGULATION_OF_INTRACELLULAR_PROTEIN_TRANSPORT		214	0.263219	1.07301	0.250438	0.891186	1	3324	tags=21%, list=17%, signal=24%
GOBP_MORPHOGENESIS_OF_A_BRANCHING_STRUCTURE	GOBP_MORPHOGENESIS_OF_A_BRANCHING_STRUCTURE		247	0.260226	1.07262	0.27551	0.892014	1	3852	tags=25%, list=20%, signal=31%
GOBP_L_AMINO_ACID_TRANSPORT	GOBP_L_AMINO_ACID_TRANSPORT		75	0.305705	1.07255	0.309481	0.891585	1	3999	tags=27%, list=20%, signal=33%
GOBP_INHIBITORY_POSTSYNAPTIC_POTENTIAL	GOBP_INHIBITORY_POSTSYNAPTIC_POTENTIAL		19	0.398473	1.07222	0.358634	0.892255	1	1740	tags=21%, list=9%, signal=23%
GOBP_POTASSIUM_ION_IMPORT_ACROSS_PLASMA_MEMBRANE	GOBP_POTASSIUM_ION_IMPORT_ACROSS_PLASMA_MEMBRANE		45	0.32983	1.07212	0.340502	0.891949	1	2930	tags=27%, list=15%, signal=31%
GOMF_CALCIUM_DEPENDENT_PROTEIN_KINASE_ACTIVITY	GOMF_CALCIUM_DEPENDENT_PROTEIN_KINASE_ACTIVITY		24	0.382634	1.07208	0.326165	0.89138	1	3431	tags=33%, list=17%, signal=40%
GOBP_NEGATIVE_REGULATION_OF_CATION_CHANNEL_ACTIVITY	GOBP_NEGATIVE_REGULATION_OF_CATION_CHANNEL_ACTIVITY		44	0.344101	1.07192	0.354839	0.891352	1	1851	tags=14%, list=9%, signal=15%
GOBP_ATP_BIOSYNTHETIC_PROCESS	GOBP_ATP_BIOSYNTHETIC_PROCESS		81	0.302612	1.07154	0.319372	0.892299	1	3796	tags=26%, list=19%, signal=32%
GOBP_REGULATION_OF_BROWN_FAT_CELL_DIFFERENTIATION	GOBP_REGULATION_OF_BROWN_FAT_CELL_DIFFERENTIATION		26	0.373671	1.07139	0.3663	0.892164	1	3367	tags=19%, list=17%, signal=23%
GOBP_CELL_DIFFERENTIATION_IN_HINDBRAIN	GOBP_CELL_DIFFERENTIATION_IN_HINDBRAIN		31	0.363514	1.07106	0.339552	0.892891	1	5033	tags=35%, list=26%, signal=48%
GOBP_TUBULIN_DEACETYLATION	GOBP_TUBULIN_DEACETYLATION		22	0.394555	1.07092	0.371373	0.892749	1	2457	tags=23%, list=12%, signal=26%
GOCC_FILAMENTOUS_ACTIN	GOCC_FILAMENTOUS_ACTIN		31	0.356458	1.07029	0.369763	0.894738	1	4489	tags=26%, list=23%, signal=33%
GOBP_MITRAL_VALVE_DEVELOPMENT	GOBP_MITRAL_VALVE_DEVELOPMENT		15	0.428977	1.06945	0.368715	0.897626	1	1798	tags=20%, list=9%, signal=22%
GOBP_MAMMARY_GLAND_EPITHELIAL_CELL_PROLIFERATION	GOBP_MAMMARY_GLAND_EPITHELIAL_CELL_PROLIFERATION		32	0.355508	1.06931	0.331481	0.8975	1	2542	tags=25%, list=13%, signal=29%
GOBP_REGULATION_OF_CILIUM_ASSEMBLY	GOBP_REGULATION_OF_CILIUM_ASSEMBLY		62	0.311921	1.06901	0.331492	0.898053	1	3491	tags=29%, list=18%, signal=35%
GOBP_ASSOCIATIVE_LEARNING	GOBP_ASSOCIATIVE_LEARNING		115	0.283308	1.06896	0.328996	0.897526	1	3203	tags=22%, list=16%, signal=26%
GOBP_ADENYLATE_CYCLASE_MODULATING_G_PROTEIN_COUPLED_RECEPTOR_SIGNALING_PATHWAY	GOBP_ADENYLATE_CYCLASE_MODULATING_G_PROTEIN_COUPLED_RECEPTOR_SIGNALING_PATHWAY		215	0.263483	1.06895	0.275311	0.896864	1	4411	tags=26%, list=22%, signal=33%
GOBP_PEPTIDE_TRANSPORT	GOBP_PEPTIDE_TRANSPORT		308	0.251382	1.06884	0.258803	0.896604	1	4455	tags=26%, list=23%, signal=33%
GOBP_AEROBIC_ELECTRON_TRANSPORT_CHAIN	GOBP_AEROBIC_ELECTRON_TRANSPORT_CHAIN		53	0.318724	1.06881	0.358362	0.896007	1	3586	tags=25%, list=18%, signal=30%
GOBP_MONOCARBOXYLIC_ACID_CATABOLIC_PROCESS	GOBP_MONOCARBOXYLIC_ACID_CATABOLIC_PROCESS		129	0.283236	1.06878	0.322878	0.895415	1	2295	tags=16%, list=12%, signal=18%
GOBP_NEGATIVE_REGULATION_OF_VIRAL_INDUCED_CYTOPLASMIC_PATTERN_RECOGNITION_RECEPTOR_SIGNALING_PATHWAY	GOBP_NEGATIVE_REGULATION_OF_VIRAL_INDUCED_CYTOPLASMIC_PATTERN_RECOGNITION_RECEPTOR_SIGNALING_PATHWAY		16	0.415673	1.06848	0.350554	0.896028	1	4375	tags=38%, list=22%, signal=48%
GOBP_REGULATION_OF_ACTIN_FILAMENT_BASED_PROCESS	GOBP_REGULATION_OF_ACTIN_FILAMENT_BASED_PROCESS		373	0.249407	1.06821	0.237458	0.896454	1	4560	tags=26%, list=23%, signal=33%
GOBP_CELLULAR_RESPONSE_TO_HYDROGEN_PEROXIDE	GOBP_CELLULAR_RESPONSE_TO_HYDROGEN_PEROXIDE		90	0.29323	1.06821	0.298651	0.895733	1	3071	tags=19%, list=16%, signal=22%
GOBP_REGULATION_OF_CELLULAR_CARBOHYDRATE_METABOLIC_PROCESS	GOBP_REGULATION_OF_CELLULAR_CARBOHYDRATE_METABOLIC_PROCESS		161	0.273113	1.06819	0.27768	0.895112	1	4226	tags=27%, list=21%, signal=35%
GOBP_HEART_MORPHOGENESIS	GOBP_HEART_MORPHOGENESIS		267	0.257162	1.06816	0.273703	0.894527	1	3754	tags=24%, list=19%, signal=29%
GOBP_DORSAL_SPINAL_CORD_DEVELOPMENT	GOBP_DORSAL_SPINAL_CORD_DEVELOPMENT		19	0.394926	1.06813	0.353933	0.893944	1	913	tags=16%, list=5%, signal=17%
GOBP_TUBE_FORMATION	GOBP_TUBE_FORMATION		174	0.266709	1.06812	0.302655	0.893266	1	3640	tags=25%, list=19%, signal=31%
GOBP_SKELETAL_MUSCLE_TISSUE_REGENERATION	GOBP_SKELETAL_MUSCLE_TISSUE_REGENERATION		38	0.344911	1.06808	0.368321	0.89276	1	1613	tags=18%, list=8%, signal=20%
GOBP_METANEPHRIC_EPITHELIUM_DEVELOPMENT	GOBP_METANEPHRIC_EPITHELIUM_DEVELOPMENT		25	0.379093	1.06783	0.345521	0.893082	1	3414	tags=24%, list=17%, signal=29%
GOBP_PROTEIN_LOCALIZATION_TO_ENDOPLASMIC_RETICULUM	GOBP_PROTEIN_LOCALIZATION_TO_ENDOPLASMIC_RETICULUM		68	0.309102	1.06766	0.332717	0.893067	1	1820	tags=19%, list=9%, signal=21%
GOMF_METAL_ION_TRANSMEMBRANE_TRANSPORTER_ACTIVITY	GOMF_METAL_ION_TRANSMEMBRANE_TRANSPORTER_ACTIVITY		412	0.24626	1.06758	0.226016	0.892644	1	3643	tags=22%, list=19%, signal=26%
GOBP_DNA_METHYLATION_DEPENDENT_HETEROCHROMATIN_FORMATION	GOBP_DNA_METHYLATION_DEPENDENT_HETEROCHROMATIN_FORMATION		28	0.365507	1.06751	0.341651	0.892237	1	3569	tags=29%, list=18%, signal=35%
GOBP_ACTIN_CYTOSKELETON_REORGANIZATION	GOBP_ACTIN_CYTOSKELETON_REORGANIZATION		112	0.283305	1.06741	0.323741	0.891948	1	4150	tags=23%, list=21%, signal=29%
GOMF_ACIDIC_AMINO_ACID_TRANSMEMBRANE_TRANSPORTER_ACTIVITY	GOMF_ACIDIC_AMINO_ACID_TRANSMEMBRANE_TRANSPORTER_ACTIVITY		19	0.403294	1.06738	0.361266	0.891354	1	4427	tags=42%, list=23%, signal=54%
GOBP_SUBSTRATE_ADHESION_DEPENDENT_CELL_SPREADING	GOBP_SUBSTRATE_ADHESION_DEPENDENT_CELL_SPREADING		98	0.290323	1.06737	0.319703	0.890696	1	3060	tags=19%, list=16%, signal=23%
GOBP_NEGATIVE_REGULATION_OF_CANONICAL_WNT_SIGNALING_PATHWAY	GOBP_NEGATIVE_REGULATION_OF_CANONICAL_WNT_SIGNALING_PATHWAY		126	0.279143	1.06702	0.298372	0.891505	1	2172	tags=14%, list=11%, signal=16%
GOBP_VASCULAR_PROCESS_IN_CIRCULATORY_SYSTEM	GOBP_VASCULAR_PROCESS_IN_CIRCULATORY_SYSTEM		232	0.259788	1.06698	0.258064	0.890953	1	4342	tags=27%, list=22%, signal=34%
GOBP_RESPONSE_TO_LEUKEMIA_INHIBITORY_FACTOR	GOBP_RESPONSE_TO_LEUKEMIA_INHIBITORY_FACTOR		127	0.280934	1.06692	0.309154	0.890481	1	1976	tags=17%, list=10%, signal=18%
GOBP_BRANCHING_MORPHOGENESIS_OF_AN_EPITHELIAL_TUBE	GOBP_BRANCHING_MORPHOGENESIS_OF_AN_EPITHELIAL_TUBE		190	0.266346	1.06689	0.276094	0.889903	1	3852	tags=26%, list=20%, signal=32%
GOBP_POSITIVE_REGULATION_OF_DENDRITIC_SPINE_MORPHOGENESIS	GOBP_POSITIVE_REGULATION_OF_DENDRITIC_SPINE_MORPHOGENESIS		28	0.368899	1.0666	0.344203	0.890418	1	4542	tags=39%, list=23%, signal=51%
GOBP_NEGATIVE_REGULATION_OF_GROWTH	GOBP_NEGATIVE_REGULATION_OF_GROWTH		257	0.257802	1.06628	0.273214	0.891074	1	2942	tags=19%, list=15%, signal=22%
GOBP_REGULATION_OF_PEPTIDE_TRANSPORT	GOBP_REGULATION_OF_PEPTIDE_TRANSPORT		247	0.26053	1.06615	0.269027	0.890885	1	4455	tags=26%, list=23%, signal=34%
GOMF_PROMOTER_SPECIFIC_CHROMATIN_BINDING	GOMF_PROMOTER_SPECIFIC_CHROMATIN_BINDING		72	0.30302	1.06607	0.346442	0.890483	1	4514	tags=29%, list=23%, signal=38%
GOBP_ORGANIC_HYDROXY_COMPOUND_BIOSYNTHETIC_PROCESS	GOBP_ORGANIC_HYDROXY_COMPOUND_BIOSYNTHETIC_PROCESS		218	0.263443	1.06588	0.289982	0.890574	1	3236	tags=19%, list=16%, signal=22%
GOCC_CELL_LEADING_EDGE	GOCC_CELL_LEADING_EDGE		375	0.249845	1.06578	0.273312	0.890274	1	2942	tags=19%, list=15%, signal=22%
GOBP_POSITIVE_REGULATION_OF_GROWTH	GOBP_POSITIVE_REGULATION_OF_GROWTH		292	0.254326	1.06567	0.270358	0.890026	1	2435	tags=15%, list=12%, signal=17%
GOBP_ERBB_SIGNALING_PATHWAY	GOBP_ERBB_SIGNALING_PATHWAY		120	0.283372	1.06548	0.327306	0.890107	1	4160	tags=28%, list=21%, signal=35%
GOBP_REGULATION_OF_HUMORAL_IMMUNE_RESPONSE	GOBP_REGULATION_OF_HUMORAL_IMMUNE_RESPONSE		49	0.328359	1.06546	0.33638	0.889531	1	4352	tags=29%, list=22%, signal=37%
GOBP_NK_T_CELL_ACTIVATION	GOBP_NK_T_CELL_ACTIVATION		17	0.40753	1.06502	0.361111	0.890634	1	5719	tags=35%, list=29%, signal=50%
GOBP_REGULATION_OF_METAL_ION_TRANSPORT	GOBP_REGULATION_OF_METAL_ION_TRANSPORT		436	0.243602	1.06482	0.227979	0.890806	1	2947	tags=17%, list=15%, signal=19%
GOBP_POSITIVE_REGULATION_OF_ERAD_PATHWAY	GOBP_POSITIVE_REGULATION_OF_ERAD_PATHWAY		18	0.407506	1.06446	0.360377	0.89157	1	4989	tags=33%, list=25%, signal=45%
GOMF_MICROTUBULE_MOTOR_ACTIVITY	GOMF_MICROTUBULE_MOTOR_ACTIVITY		62	0.311295	1.06445	0.342857	0.890879	1	984	tags=10%, list=5%, signal=10%
GOBP_REGULATION_OF_AMIDE_METABOLIC_PROCESS	GOBP_REGULATION_OF_AMIDE_METABOLIC_PROCESS		413	0.245097	1.0638	0.257649	0.892964	1	3638	tags=21%, list=18%, signal=25%
GOBP_CELL_FATE_COMMITMENT	GOBP_CELL_FATE_COMMITMENT		288	0.253504	1.06377	0.262069	0.892404	1	2802	tags=17%, list=14%, signal=20%
GOBP_REGULATION_OF_CYTOSKELETON_ORGANIZATION	GOBP_REGULATION_OF_CYTOSKELETON_ORGANIZATION		492	0.241195	1.06375	0.237062	0.891767	1	3071	tags=17%, list=16%, signal=20%
GOBP_REGULATION_OF_LAMELLIPODIUM_ASSEMBLY	GOBP_REGULATION_OF_LAMELLIPODIUM_ASSEMBLY		37	0.34428	1.06374	0.332703	0.891097	1	476	tags=8%, list=2%, signal=8%
GOBP_NEGATIVE_REGULATION_OF_LIPID_CATABOLIC_PROCESS	GOBP_NEGATIVE_REGULATION_OF_LIPID_CATABOLIC_PROCESS		28	0.367393	1.06249	0.360225	0.89567	1	1735	tags=18%, list=9%, signal=20%
GOBP_RESPONSE_TO_INTERLEUKIN_6	GOBP_RESPONSE_TO_INTERLEUKIN_6		29	0.367903	1.06241	0.350097	0.895292	1	5036	tags=41%, list=26%, signal=56%
GOBP_NEGATIVE_REGULATION_OF_HYDROLASE_ACTIVITY	GOBP_NEGATIVE_REGULATION_OF_HYDROLASE_ACTIVITY		336	0.249595	1.06222	0.286195	0.895344	1	3083	tags=19%, list=16%, signal=22%
GOCC_ENDOPLASMIC_RETICULUM_EXIT_SITE	GOCC_ENDOPLASMIC_RETICULUM_EXIT_SITE		29	0.361072	1.06213	0.349442	0.895061	1	3236	tags=31%, list=16%, signal=37%
GOBP_ENDODERMAL_CELL_DIFFERENTIATION	GOBP_ENDODERMAL_CELL_DIFFERENTIATION		31	0.348363	1.06193	0.361314	0.895214	1	3347	tags=26%, list=17%, signal=31%
GOBP_RESPONSE_TO_ACETYLCHOLINE	GOBP_RESPONSE_TO_ACETYLCHOLINE		49	0.325192	1.06192	0.346715	0.894554	1	2813	tags=24%, list=14%, signal=29%
GOBP_NEGATIVE_REGULATION_OF_DEVELOPMENTAL_GROWTH	GOBP_NEGATIVE_REGULATION_OF_DEVELOPMENTAL_GROWTH		124	0.279743	1.06178	0.314685	0.894508	1	3840	tags=24%, list=20%, signal=30%
GOBP_NEGATIVE_REGULATION_OF_CELL_CYCLE	GOBP_NEGATIVE_REGULATION_OF_CELL_CYCLE		350	0.248468	1.06147	0.262411	0.895066	1	3874	tags=22%, list=20%, signal=27%
GOBP_PLASMA_LIPOPROTEIN_PARTICLE_CLEARANCE	GOBP_PLASMA_LIPOPROTEIN_PARTICLE_CLEARANCE		34	0.346931	1.06146	0.358071	0.894427	1	4147	tags=29%, list=21%, signal=37%
GOBP_PATHWAY_RESTRICTED_SMAD_PROTEIN_PHOSPHORYLATION	GOBP_PATHWAY_RESTRICTED_SMAD_PROTEIN_PHOSPHORYLATION		67	0.307257	1.0614	0.331481	0.893977	1	4540	tags=30%, list=23%, signal=39%
GOBP_POSITIVE_REGULATION_OF_CHROMOSOME_ORGANIZATION	GOBP_POSITIVE_REGULATION_OF_CHROMOSOME_ORGANIZATION		99	0.286329	1.0612	0.325704	0.894094	1	3150	tags=25%, list=16%, signal=30%
GOBP_REGULATION_OF_CARBOHYDRATE_BIOSYNTHETIC_PROCESS	GOBP_REGULATION_OF_CARBOHYDRATE_BIOSYNTHETIC_PROCESS		106	0.284389	1.06101	0.337079	0.894201	1	2717	tags=21%, list=14%, signal=24%
GOMF_RIBONUCLEASE_ACTIVITY	GOMF_RIBONUCLEASE_ACTIVITY		117	0.283388	1.06084	0.320896	0.894216	1	3757	tags=26%, list=19%, signal=33%
GOCC_BRUSH_BORDER_MEMBRANE	GOCC_BRUSH_BORDER_MEMBRANE		76	0.304809	1.06072	0.357278	0.894014	1	4195	tags=29%, list=21%, signal=37%
GOBP_HETEROCHROMATIN_ORGANIZATION	GOBP_HETEROCHROMATIN_ORGANIZATION		100	0.28504	1.06064	0.372137	0.893718	1	2333	tags=20%, list=12%, signal=23%
GOBP_EMBRYONIC_APPENDAGE_MORPHOGENESIS	GOBP_EMBRYONIC_APPENDAGE_MORPHOGENESIS		134	0.279427	1.06012	0.305263	0.895262	1	2900	tags=19%, list=15%, signal=22%
GOBP_ORGANIC_ACID_TRANSPORT	GOBP_ORGANIC_ACID_TRANSPORT		354	0.247561	1.05978	0.278571	0.895981	1	3416	tags=18%, list=17%, signal=22%
GOCC_EXTRINSIC_COMPONENT_OF_CYTOPLASMIC_SIDE_OF_PLASMA_MEMBRANE	GOCC_EXTRINSIC_COMPONENT_OF_CYTOPLASMIC_SIDE_OF_PLASMA_MEMBRANE		94	0.29422	1.05971	0.31295	0.895618	1	4241	tags=29%, list=22%, signal=36%
GOBP_REGULATION_OF_FATTY_ACID_OXIDATION	GOBP_REGULATION_OF_FATTY_ACID_OXIDATION		40	0.342279	1.05967	0.37051	0.895047	1	4759	tags=35%, list=24%, signal=46%
GOBP_VIRAL_TRANSLATION	GOBP_VIRAL_TRANSLATION		16	0.417511	1.05963	0.390826	0.894523	1	2558	tags=31%, list=13%, signal=36%
GOBP_T_CELL_LINEAGE_COMMITMENT	GOBP_T_CELL_LINEAGE_COMMITMENT		30	0.354511	1.05943	0.367159	0.894705	1	3195	tags=30%, list=16%, signal=36%
GOBP_PURINE_RIBONUCLEOTIDE_CATABOLIC_PROCESS	GOBP_PURINE_RIBONUCLEOTIDE_CATABOLIC_PROCESS		35	0.347207	1.05936	0.350195	0.894297	1	3230	tags=23%, list=16%, signal=27%
GOBP_PROTON_MOTIVE_FORCE_DRIVEN_ATP_SYNTHESIS	GOBP_PROTON_MOTIVE_FORCE_DRIVEN_ATP_SYNTHESIS		54	0.315733	1.05936	0.342697	0.893644	1	3796	tags=24%, list=19%, signal=30%
GOBP_SALIVA_SECRETION	GOBP_SALIVA_SECRETION		16	0.41908	1.0592	0.386492	0.893627	1	1740	tags=31%, list=9%, signal=34%
GOBP_PROTEIN_KINASE_B_SIGNALING	GOBP_PROTEIN_KINASE_B_SIGNALING		193	0.265504	1.05896	0.321429	0.893959	1	2245	tags=19%, list=11%, signal=21%
GOBP_CELL_FATE_SPECIFICATION	GOBP_CELL_FATE_SPECIFICATION		109	0.279266	1.0583	0.342975	0.895932	1	1559	tags=14%, list=8%, signal=15%
GOBP_INTESTINAL_EPITHELIAL_CELL_DEVELOPMENT	GOBP_INTESTINAL_EPITHELIAL_CELL_DEVELOPMENT		17	0.413634	1.05825	0.387978	0.895446	1	2942	tags=29%, list=15%, signal=35%
GOBP_NEURAL_TUBE_DEVELOPMENT	GOBP_NEURAL_TUBE_DEVELOPMENT		188	0.26273	1.05824	0.305206	0.894767	1	3640	tags=26%, list=19%, signal=31%
GOBP_REGULATION_OF_EXCRETION	GOBP_REGULATION_OF_EXCRETION		29	0.366886	1.05799	0.36773	0.895167	1	1219	tags=14%, list=6%, signal=15%
GOBP_EXTRACELLULAR_MATRIX_ASSEMBLY	GOBP_EXTRACELLULAR_MATRIX_ASSEMBLY		40	0.336351	1.05793	0.347092	0.894697	1	4399	tags=38%, list=22%, signal=48%
GOBP_REGULATION_OF_HORMONE_SECRETION	GOBP_REGULATION_OF_HORMONE_SECRETION		313	0.250875	1.05764	0.292388	0.895219	1	4455	tags=26%, list=23%, signal=33%
GOBP_REGULATION_OF_CHROMATIN_ORGANIZATION	GOBP_REGULATION_OF_CHROMATIN_ORGANIZATION		44	0.330719	1.05737	0.363139	0.895699	1	3347	tags=25%, list=17%, signal=30%
GOBP_PEPTIDYL_ARGININE_METHYLATION	GOBP_PEPTIDYL_ARGININE_METHYLATION		15	0.424231	1.05719	0.376033	0.895779	1	4871	tags=60%, list=25%, signal=80%
GOBP_AMINO_ACID_BIOSYNTHETIC_PROCESS	GOBP_AMINO_ACID_BIOSYNTHETIC_PROCESS		67	0.304789	1.05715	0.347826	0.895307	1	2853	tags=21%, list=15%, signal=24%
GOBP_MUSCLE_ADAPTATION	GOBP_MUSCLE_ADAPTATION		121	0.277248	1.05706	0.330935	0.894944	1	2529	tags=16%, list=13%, signal=18%
GOBP_REGULATION_OF_NLRP3_INFLAMMASOME_COMPLEX_ASSEMBLY	GOBP_REGULATION_OF_NLRP3_INFLAMMASOME_COMPLEX_ASSEMBLY		28	0.359193	1.05685	0.358595	0.895198	1	2884	tags=29%, list=15%, signal=33%
GOBP_AXON_EXTENSION	GOBP_AXON_EXTENSION		135	0.276882	1.05677	0.317376	0.89484	1	3768	tags=24%, list=19%, signal=29%
GOBP_NEGATIVE_REGULATION_OF_CELL_DIVISION	GOBP_NEGATIVE_REGULATION_OF_CELL_DIVISION		15	0.426587	1.05652	0.395833	0.895208	1	3199	tags=27%, list=16%, signal=32%
GOBP_CEREBELLAR_GRANULAR_LAYER_DEVELOPMENT	GOBP_CEREBELLAR_GRANULAR_LAYER_DEVELOPMENT		16	0.431262	1.05646	0.394495	0.89478	1	3681	tags=25%, list=19%, signal=31%
GOCC_DYNEIN_COMPLEX	GOCC_DYNEIN_COMPLEX		42	0.326904	1.05642	0.35368	0.894278	1	1892	tags=12%, list=10%, signal=13%
GOCC_FIBRILLAR_CENTER	GOCC_FIBRILLAR_CENTER		141	0.270805	1.0564	0.340949	0.893692	1	2801	tags=21%, list=14%, signal=24%
GOBP_RETINAL_GANGLION_CELL_AXON_GUIDANCE	GOBP_RETINAL_GANGLION_CELL_AXON_GUIDANCE		22	0.379132	1.05619	0.380334	0.893913	1	2656	tags=27%, list=14%, signal=31%
GOBP_MACROPHAGE_ACTIVATION_INVOLVED_IN_IMMUNE_RESPONSE	GOBP_MACROPHAGE_ACTIVATION_INVOLVED_IN_IMMUNE_RESPONSE		20	0.392106	1.05619	0.358071	0.893243	1	3707	tags=30%, list=19%, signal=37%
GOBP_REGULATION_OF_CARBOHYDRATE_CATABOLIC_PROCESS	GOBP_REGULATION_OF_CARBOHYDRATE_CATABOLIC_PROCESS		64	0.307351	1.05614	0.334586	0.892767	1	3240	tags=25%, list=16%, signal=30%
GOBP_CELLULAR_RESPONSE_TO_METAL_ION	GOBP_CELLULAR_RESPONSE_TO_METAL_ION		169	0.269229	1.05604	0.329932	0.892498	1	1855	tags=14%, list=9%, signal=16%
GOMF_DOPAMINE_RECEPTOR_BINDING	GOMF_DOPAMINE_RECEPTOR_BINDING		23	0.38605	1.05589	0.398182	0.892487	1	2531	tags=26%, list=13%, signal=30%
GOBP_TIGHT_JUNCTION_ORGANIZATION	GOBP_TIGHT_JUNCTION_ORGANIZATION		83	0.295201	1.05581	0.338208	0.892155	1	3071	tags=20%, list=16%, signal=24%
GOBP_DEFENSE_RESPONSE_TO_BACTERIUM	GOBP_DEFENSE_RESPONSE_TO_BACTERIUM		327	0.247965	1.0558	0.282137	0.891507	1	3176	tags=18%, list=16%, signal=21%
GOBP_MACROPHAGE_ACTIVATION	GOBP_MACROPHAGE_ACTIVATION		100	0.285696	1.0557	0.314501	0.891239	1	2609	tags=16%, list=13%, signal=18%
GOMF_GTPASE_ACTIVATING_PROTEIN_BINDING	GOMF_GTPASE_ACTIVATING_PROTEIN_BINDING		21	0.383453	1.05539	0.393829	0.891923	1	2942	tags=29%, list=15%, signal=34%
GOBP_NEGATIVE_REGULATION_OF_T_CELL_MEDIATED_IMMUNITY	GOBP_NEGATIVE_REGULATION_OF_T_CELL_MEDIATED_IMMUNITY		20	0.389941	1.05521	0.385519	0.892019	1	2842	tags=25%, list=14%, signal=29%
GOBP_INTERLEUKIN_6_MEDIATED_SIGNALING_PATHWAY	GOBP_INTERLEUKIN_6_MEDIATED_SIGNALING_PATHWAY		17	0.406438	1.0552	0.389098	0.891387	1	5036	tags=53%, list=26%, signal=71%
GOBP_OVULATION_CYCLE	GOBP_OVULATION_CYCLE		63	0.30986	1.05505	0.309942	0.891304	1	2910	tags=17%, list=15%, signal=20%
GOCC_NUCLEAR_PERIPHERY	GOCC_NUCLEAR_PERIPHERY		132	0.275914	1.05504	0.321053	0.890677	1	2293	tags=17%, list=12%, signal=20%
GOMF_MODIFICATION_DEPENDENT_PROTEIN_BINDING	GOMF_MODIFICATION_DEPENDENT_PROTEIN_BINDING		169	0.264282	1.05468	0.320652	0.891532	1	3160	tags=20%, list=16%, signal=23%
GOMF_VOLTAGE_GATED_CHANNEL_ACTIVITY	GOMF_VOLTAGE_GATED_CHANNEL_ACTIVITY		182	0.262864	1.05442	0.321561	0.891918	1	2844	tags=19%, list=14%, signal=22%
GOBP_REGULATION_OF_INSULIN_SECRETION	GOBP_REGULATION_OF_INSULIN_SECRETION		201	0.261421	1.05425	0.312394	0.891978	1	4455	tags=26%, list=23%, signal=34%
GOBP_NUCLEUS_ORGANIZATION	GOBP_NUCLEUS_ORGANIZATION		129	0.275197	1.05388	0.325581	0.892827	1	2743	tags=18%, list=14%, signal=21%
GOBP_GLYCOSYL_COMPOUND_METABOLIC_PROCESS	GOBP_GLYCOSYL_COMPOUND_METABOLIC_PROCESS		69	0.303033	1.05368	0.345725	0.892958	1	3862	tags=25%, list=20%, signal=31%
GOMF_SERINE_TYPE_ENDOPEPTIDASE_INHIBITOR_ACTIVITY	GOMF_SERINE_TYPE_ENDOPEPTIDASE_INHIBITOR_ACTIVITY		113	0.280569	1.05365	0.347902	0.892412	1	3083	tags=20%, list=16%, signal=24%
GOBP_PROTEIN_K63_LINKED_DEUBIQUITINATION	GOBP_PROTEIN_K63_LINKED_DEUBIQUITINATION		32	0.351464	1.05337	0.357143	0.892962	1	4719	tags=34%, list=24%, signal=45%
GOBP_RNA_3_END_PROCESSING	GOBP_RNA_3_END_PROCESSING		93	0.286519	1.05325	0.348148	0.892732	1	3704	tags=20%, list=19%, signal=25%
GOBP_NEGATIVE_REGULATION_OF_INTERFERON_BETA_PRODUCTION	GOBP_NEGATIVE_REGULATION_OF_INTERFERON_BETA_PRODUCTION		15	0.4241	1.05279	0.407197	0.89395	1	1811	tags=33%, list=9%, signal=37%
GOBP_REGULATION_OF_INTRACELLULAR_TRANSPORT	GOBP_REGULATION_OF_INTRACELLULAR_TRANSPORT		316	0.248447	1.05234	0.286195	0.895152	1	3324	tags=19%, list=17%, signal=23%
GOBP_INTERLEUKIN_4_PRODUCTION	GOBP_INTERLEUKIN_4_PRODUCTION		38	0.328741	1.05201	0.368807	0.895861	1	4838	tags=37%, list=25%, signal=49%
MP_INCREASED_HEMANGIOSARCOMA_INCIDENCE	MP_INCREASED_HEMANGIOSARCOMA_INCIDENCE		27	0.354391	1.05155	0.374771	0.897072	1	2750	tags=26%, list=14%, signal=30%
GOBP_ANDROGEN_METABOLIC_PROCESS	GOBP_ANDROGEN_METABOLIC_PROCESS		27	0.366444	1.051	0.385932	0.898677	1	3492	tags=30%, list=18%, signal=36%
GOBP_RNA_SPLICING	GOBP_RNA_SPLICING		392	0.243524	1.05099	0.286713	0.898057	1	3648	tags=23%, list=19%, signal=28%
GOBP_REGULATION_OF_MRNA_PROCESSING	GOBP_REGULATION_OF_MRNA_PROCESSING		134	0.274994	1.05051	0.326821	0.899375	1	3096	tags=22%, list=16%, signal=26%
GOBP_CARDIAC_MYOFIBRIL_ASSEMBLY	GOBP_CARDIAC_MYOFIBRIL_ASSEMBLY		17	0.401962	1.05046	0.380952	0.898919	1	3681	tags=41%, list=19%, signal=51%
GOBP_INTERLEUKIN_5_PRODUCTION	GOBP_INTERLEUKIN_5_PRODUCTION		20	0.394504	1.05044	0.387947	0.898319	1	1192	tags=25%, list=6%, signal=27%
GOBP_ECTOPIC_GERM_CELL_PROGRAMMED_CELL_DEATH	GOBP_ECTOPIC_GERM_CELL_PROGRAMMED_CELL_DEATH		18	0.400969	1.05036	0.392157	0.898006	1	593	tags=11%, list=3%, signal=11%
GOBP_LYTIC_VACUOLE_ORGANIZATION	GOBP_LYTIC_VACUOLE_ORGANIZATION		82	0.293401	1.05023	0.348432	0.89789	1	1204	tags=12%, list=6%, signal=13%
GOBP_SOMITE_DEVELOPMENT	GOBP_SOMITE_DEVELOPMENT		93	0.28625	1.05018	0.36773	0.897474	1	2938	tags=19%, list=15%, signal=23%
GOMF_ENDOPEPTIDASE_ACTIVITY	GOMF_ENDOPEPTIDASE_ACTIVITY		431	0.241654	1.05015	0.292437	0.896938	1	3610	tags=19%, list=18%, signal=23%
GOMF_LIPID_TRANSPORTER_ACTIVITY	GOMF_LIPID_TRANSPORTER_ACTIVITY		169	0.265328	1.05014	0.343525	0.896297	1	3321	tags=21%, list=17%, signal=25%
GOBP_REGULATION_OF_CELL_DIVISION	GOBP_REGULATION_OF_CELL_DIVISION		170	0.266435	1.05003	0.325044	0.896091	1	3205	tags=19%, list=16%, signal=23%
GOBP_ATP_SYNTHESIS_COUPLED_ELECTRON_TRANSPORT	GOBP_ATP_SYNTHESIS_COUPLED_ELECTRON_TRANSPORT		61	0.303523	1.04974	0.359431	0.896646	1	5326	tags=34%, list=27%, signal=47%
GOBP_CELLULAR_RESPIRATION	GOBP_CELLULAR_RESPIRATION		217	0.253663	1.04972	0.304202	0.896061	1	4583	tags=24%, list=23%, signal=30%
GOBP_DICARBOXYLIC_ACID_METABOLIC_PROCESS	GOBP_DICARBOXYLIC_ACID_METABOLIC_PROCESS		93	0.286877	1.04935	0.351986	0.896933	1	579	tags=9%, list=3%, signal=9%
GOCC_RECYCLING_ENDOSOME	GOCC_RECYCLING_ENDOSOME		142	0.271819	1.04915	0.344262	0.897068	1	4424	tags=28%, list=22%, signal=36%
GOMF_PROTEIN_SERINE_THREONINE_KINASE_ACTIVITY	GOMF_PROTEIN_SERINE_THREONINE_KINASE_ACTIVITY		404	0.242903	1.04896	0.3088	0.897176	1	3840	tags=22%, list=20%, signal=26%
GOBP_NEUTROPHIL_MEDIATED_IMMUNITY	GOBP_NEUTROPHIL_MEDIATED_IMMUNITY		37	0.33943	1.04891	0.365138	0.896742	1	2365	tags=22%, list=12%, signal=25%
GOBP_SYNAPTIC_TRANSMISSION_CHOLINERGIC	GOBP_SYNAPTIC_TRANSMISSION_CHOLINERGIC		27	0.361672	1.04871	0.384755	0.896897	1	2813	tags=26%, list=14%, signal=30%
GOBP_CYTOKINE_MEDIATED_SIGNALING_PATHWAY	GOBP_CYTOKINE_MEDIATED_SIGNALING_PATHWAY		398	0.241012	1.04866	0.27541	0.896459	1	4109	tags=24%, list=21%, signal=30%
GOBP_REGULATION_OF_RECEPTOR_INTERNALIZATION	GOBP_REGULATION_OF_RECEPTOR_INTERNALIZATION		80	0.297271	1.04856	0.366171	0.896203	1	2404	tags=18%, list=12%, signal=20%
GOBP_T_HELPER_1_CELL_DIFFERENTIATION	GOBP_T_HELPER_1_CELL_DIFFERENTIATION		26	0.365379	1.04837	0.382867	0.896333	1	3144	tags=31%, list=16%, signal=37%
GOBP_LEUKOCYTE_APOPTOTIC_PROCESS	GOBP_LEUKOCYTE_APOPTOTIC_PROCESS		126	0.273037	1.0482	0.348673	0.89638	1	3199	tags=20%, list=16%, signal=24%
GOBP_NEGATIVE_REGULATION_OF_CELL_CYCLE_PROCESS	GOBP_NEGATIVE_REGULATION_OF_CELL_CYCLE_PROCESS		272	0.251708	1.04814	0.300336	0.895993	1	3267	tags=18%, list=17%, signal=22%
GOBP_REGULATION_OF_TUBE_SIZE	GOBP_REGULATION_OF_TUBE_SIZE		173	0.263361	1.04799	0.340111	0.895976	1	3164	tags=21%, list=16%, signal=25%
GOBP_POSITIVE_REGULATION_OF_PEPTIDYL_TYROSINE_PHOSPHORYLATION	GOBP_POSITIVE_REGULATION_OF_PEPTIDYL_TYROSINE_PHOSPHORYLATION		179	0.261124	1.04793	0.339823	0.895551	1	3205	tags=21%, list=16%, signal=25%
GOBP_CYCLIC_NUCLEOTIDE_METABOLIC_PROCESS	GOBP_CYCLIC_NUCLEOTIDE_METABOLIC_PROCESS		32	0.345558	1.04758	0.361742	0.896349	1	4681	tags=31%, list=24%, signal=41%
GOBP_CELLULAR_MODIFIED_AMINO_ACID_BIOSYNTHETIC_PROCESS	GOBP_CELLULAR_MODIFIED_AMINO_ACID_BIOSYNTHETIC_PROCESS		23	0.38271	1.04733	0.382301	0.896752	1	2432	tags=26%, list=12%, signal=30%
GOBP_POSITIVE_REGULATION_OF_ENDOTHELIAL_CELL_APOPTOTIC_PROCESS	GOBP_POSITIVE_REGULATION_OF_ENDOTHELIAL_CELL_APOPTOTIC_PROCESS		16	0.416595	1.0468	0.405455	0.898261	1	3588	tags=31%, list=18%, signal=38%
GOBP_NEGATIVE_REGULATION_OF_PROTEASOMAL_PROTEIN_CATABOLIC_PROCESS	GOBP_NEGATIVE_REGULATION_OF_PROTEASOMAL_PROTEIN_CATABOLIC_PROCESS		47	0.318096	1.04676	0.374545	0.897746	1	3409	tags=21%, list=17%, signal=26%
GOBP_NEGATIVE_REGULATION_OF_GENE_EXPRESSION_EPIGENETIC	GOBP_NEGATIVE_REGULATION_OF_GENE_EXPRESSION_EPIGENETIC		101	0.28367	1.04663	0.355286	0.897587	1	2333	tags=18%, list=12%, signal=20%
GOBP_REGULATION_OF_ENDOPLASMIC_RETICULUM_UNFOLDED_PROTEIN_RESPONSE	GOBP_REGULATION_OF_ENDOPLASMIC_RETICULUM_UNFOLDED_PROTEIN_RESPONSE		23	0.372026	1.04613	0.396975	0.899016	1	4606	tags=26%, list=23%, signal=34%
GOBP_RESPONSE_TO_MURAMYL_DIPEPTIDE	GOBP_RESPONSE_TO_MURAMYL_DIPEPTIDE		17	0.414003	1.04601	0.402299	0.898885	1	3144	tags=29%, list=16%, signal=35%
GOBP_RESPONSE_TO_EXTRACELLULAR_STIMULUS	GOBP_RESPONSE_TO_EXTRACELLULAR_STIMULUS		406	0.242491	1.0459	0.324916	0.89869	1	3043	tags=18%, list=15%, signal=21%
GOMF_PENTOSYLTRANSFERASE_ACTIVITY	GOMF_PENTOSYLTRANSFERASE_ACTIVITY		43	0.331444	1.04589	0.370577	0.898113	1	5278	tags=42%, list=27%, signal=57%
GOBP_FORMATION_OF_PRIMARY_GERM_LAYER	GOBP_FORMATION_OF_PRIMARY_GERM_LAYER		103	0.282106	1.04584	0.367619	0.897635	1	3347	tags=21%, list=17%, signal=26%
GOBP_RESPONSE_TO_VITAMIN	GOBP_RESPONSE_TO_VITAMIN		36	0.335466	1.04543	0.379121	0.898631	1	3238	tags=25%, list=16%, signal=30%
GOBP_REGULATION_OF_MYELOID_CELL_DIFFERENTIATION	GOBP_REGULATION_OF_MYELOID_CELL_DIFFERENTIATION		215	0.258748	1.04542	0.336163	0.898033	1	3532	tags=20%, list=18%, signal=24%
GOBP_REGULATION_OF_LYMPHOCYTE_ACTIVATION	GOBP_REGULATION_OF_LYMPHOCYTE_ACTIVATION		480	0.239445	1.04541	0.309484	0.897426	1	2884	tags=18%, list=15%, signal=20%
GOMF_CADHERIN_BINDING	GOMF_CADHERIN_BINDING		68	0.297117	1.04534	0.362963	0.897032	1	4173	tags=31%, list=21%, signal=39%
GOMF_OXIDOREDUCTASE_ACTIVITY_ACTING_ON_THE_CH_CH_GROUP_OF_DONORS_NAD_OR_NADP_AS_ACCEPTOR	GOMF_OXIDOREDUCTASE_ACTIVITY_ACTING_ON_THE_CH_CH_GROUP_OF_DONORS_NAD_OR_NADP_AS_ACCEPTOR		28	0.363388	1.04524	0.415094	0.896799	1	2710	tags=25%, list=14%, signal=29%
GOCC_SMN_SM_PROTEIN_COMPLEX	GOCC_SMN_SM_PROTEIN_COMPLEX		16	0.408367	1.04494	0.390057	0.897474	1	4761	tags=44%, list=24%, signal=58%
GOMF_PHOSPHATIDYLINOSITOL_PHOSPHATE_BINDING	GOMF_PHOSPHATIDYLINOSITOL_PHOSPHATE_BINDING		186	0.261016	1.04489	0.317204	0.897044	1	3876	tags=21%, list=20%, signal=26%
GOBP_VIRAL_TRANSCRIPTION	GOBP_VIRAL_TRANSCRIPTION		50	0.316607	1.04484	0.361868	0.896592	1	3569	tags=24%, list=18%, signal=29%
GOMF_PHOSPHOLIPID_BINDING	GOMF_PHOSPHOLIPID_BINDING		451	0.240308	1.04474	0.295455	0.896337	1	4176	tags=23%, list=21%, signal=28%
GOBP_GLUTATHIONE_METABOLIC_PROCESS	GOBP_GLUTATHIONE_METABOLIC_PROCESS		67	0.303944	1.04472	0.361624	0.895792	1	4638	tags=37%, list=24%, signal=49%
GOBP_MAST_CELL_MIGRATION	GOBP_MAST_CELL_MIGRATION		16	0.410918	1.04438	0.411429	0.896574	1	1793	tags=19%, list=9%, signal=21%
GOBP_REGULATION_OF_MACROPHAGE_ACTIVATION	GOBP_REGULATION_OF_MACROPHAGE_ACTIVATION		53	0.317472	1.04425	0.364299	0.896426	1	4066	tags=26%, list=21%, signal=33%
GOBP_REGULATION_OF_SMAD_PROTEIN_SIGNAL_TRANSDUCTION	GOBP_REGULATION_OF_SMAD_PROTEIN_SIGNAL_TRANSDUCTION		31	0.352447	1.04413	0.397614	0.896232	1	5285	tags=45%, list=27%, signal=62%
GOBP_POSITIVE_REGULATION_OF_PROTEIN_IMPORT_INTO_NUCLEUS	GOBP_POSITIVE_REGULATION_OF_PROTEIN_IMPORT_INTO_NUCLEUS		51	0.320892	1.0441	0.388582	0.895723	1	3296	tags=31%, list=17%, signal=38%
GOBP_POSITIVE_REGULATION_OF_ASTROCYTE_DIFFERENTIATION	GOBP_POSITIVE_REGULATION_OF_ASTROCYTE_DIFFERENTIATION		15	0.412014	1.04401	0.410882	0.895459	1	4820	tags=53%, list=25%, signal=71%
GOMF_NUCLEAR_RECEPTOR_BINDING	GOMF_NUCLEAR_RECEPTOR_BINDING		147	0.268425	1.04396	0.349914	0.895017	1	1945	tags=15%, list=10%, signal=16%
GOBP_OSTEOBLAST_DIFFERENTIATION	GOBP_OSTEOBLAST_DIFFERENTIATION		193	0.256808	1.04356	0.347245	0.896025	1	2110	tags=14%, list=11%, signal=16%
GOBP_POSITIVE_REGULATION_OF_DENDRITIC_SPINE_DEVELOPMENT	GOBP_POSITIVE_REGULATION_OF_DENDRITIC_SPINE_DEVELOPMENT		59	0.309085	1.04343	0.376648	0.89592	1	3971	tags=32%, list=20%, signal=40%
GOBP_MONOCYTE_DIFFERENTIATION	GOBP_MONOCYTE_DIFFERENTIATION		33	0.347336	1.04333	0.363985	0.895666	1	3532	tags=24%, list=18%, signal=29%
GOBP_REGULATION_OF_ATP_METABOLIC_PROCESS	GOBP_REGULATION_OF_ATP_METABOLIC_PROCESS		69	0.300857	1.04332	0.380702	0.895083	1	3240	tags=25%, list=16%, signal=29%
GOCC_PORE_COMPLEX	GOCC_PORE_COMPLEX		22	0.37882	1.04264	0.395683	0.897106	1	4480	tags=36%, list=23%, signal=47%
GOMF_PROTEIN_TYROSINE_SERINE_THREONINE_PHOSPHATASE_ACTIVITY	GOMF_PROTEIN_TYROSINE_SERINE_THREONINE_PHOSPHATASE_ACTIVITY		37	0.335336	1.04259	0.376894	0.896654	1	844	tags=8%, list=4%, signal=8%
GOBP_BIOLOGICAL_PHASE	GOBP_BIOLOGICAL_PHASE		47	0.318799	1.04256	0.37757	0.896166	1	4500	tags=23%, list=23%, signal=30%
GOBP_MONOSACCHARIDE_BIOSYNTHETIC_PROCESS	GOBP_MONOSACCHARIDE_BIOSYNTHETIC_PROCESS		99	0.282893	1.0424	0.359431	0.896185	1	2787	tags=20%, list=14%, signal=23%
GOBP_PROTEIN_HYDROXYLATION	GOBP_PROTEIN_HYDROXYLATION		27	0.366254	1.04237	0.396648	0.895635	1	5217	tags=41%, list=27%, signal=55%
GOBP_RAS_PROTEIN_SIGNAL_TRANSDUCTION	GOBP_RAS_PROTEIN_SIGNAL_TRANSDUCTION		316	0.246454	1.04224	0.329331	0.895497	1	4160	tags=25%, list=21%, signal=31%
GOBP_SUCKLING_BEHAVIOR	GOBP_SUCKLING_BEHAVIOR		17	0.403332	1.04218	0.393715	0.895106	1	4544	tags=41%, list=23%, signal=53%
GOCC_GTPASE_COMPLEX	GOCC_GTPASE_COMPLEX		39	0.340786	1.0421	0.389706	0.894779	1	4241	tags=33%, list=22%, signal=42%
GOBP_COLLAGEN_FIBRIL_ORGANIZATION	GOBP_COLLAGEN_FIBRIL_ORGANIZATION		55	0.309944	1.04138	0.380414	0.897087	1	3052	tags=22%, list=16%, signal=26%
GOMF_HEPARIN_BINDING	GOMF_HEPARIN_BINDING		153	0.269922	1.04133	0.371575	0.896664	1	2012	tags=14%, list=10%, signal=15%
GOBP_ACTOMYOSIN_STRUCTURE_ORGANIZATION	GOBP_ACTOMYOSIN_STRUCTURE_ORGANIZATION		195	0.255828	1.04117	0.353251	0.896674	1	3588	tags=25%, list=18%, signal=30%
GOMF_PHOSPHATIDYLCHOLINE_BINDING	GOMF_PHOSPHATIDYLCHOLINE_BINDING		27	0.358126	1.04091	0.393885	0.89716	1	3435	tags=37%, list=17%, signal=45%
GOBP_SULFUR_COMPOUND_TRANSPORT	GOBP_SULFUR_COMPOUND_TRANSPORT		43	0.323273	1.0408	0.384328	0.896948	1	6234	tags=49%, list=32%, signal=71%
GOBP_COCHLEA_MORPHOGENESIS	GOBP_COCHLEA_MORPHOGENESIS		25	0.374759	1.04073	0.413002	0.896622	1	5066	tags=40%, list=26%, signal=54%
GOBP_POSITIVE_REGULATION_OF_ALCOHOL_BIOSYNTHETIC_PROCESS	GOBP_POSITIVE_REGULATION_OF_ALCOHOL_BIOSYNTHETIC_PROCESS		29	0.358653	1.0406	0.422265	0.896529	1	3062	tags=24%, list=16%, signal=29%
GOBP_SULFUR_AMINO_ACID_BIOSYNTHETIC_PROCESS	GOBP_SULFUR_AMINO_ACID_BIOSYNTHETIC_PROCESS		15	0.409439	1.04035	0.389831	0.896887	1	2456	tags=27%, list=12%, signal=30%
GOBP_MITOTIC_CYTOKINETIC_PROCESS	GOBP_MITOTIC_CYTOKINETIC_PROCESS		21	0.382186	1.04027	0.406015	0.896573	1	1007	tags=19%, list=5%, signal=20%
GOBP_PHOSPHATIDYLINOSITOL_3_KINASE_SIGNALING	GOBP_PHOSPHATIDYLINOSITOL_3_KINASE_SIGNALING		134	0.269337	1.04014	0.364111	0.896459	1	3738	tags=26%, list=19%, signal=32%
GOBP_EXTRACELLULAR_TRANSPORT	GOBP_EXTRACELLULAR_TRANSPORT		36	0.337319	1.03988	0.398524	0.896943	1	4543	tags=44%, list=23%, signal=58%
GOBP_BASEMENT_MEMBRANE_ORGANIZATION	GOBP_BASEMENT_MEMBRANE_ORGANIZATION		33	0.337601	1.03975	0.386364	0.896831	1	1918	tags=18%, list=10%, signal=20%
GOBP_REGULATION_OF_MONOATOMIC_CATION_TRANSMEMBRANE_TRANSPORT	GOBP_REGULATION_OF_MONOATOMIC_CATION_TRANSMEMBRANE_TRANSPORT		351	0.242735	1.03969	0.294521	0.896433	1	2947	tags=16%, list=15%, signal=18%
GOBP_REGULATION_OF_CELLULAR_MACROMOLECULE_BIOSYNTHETIC_PROCESS	GOBP_REGULATION_OF_CELLULAR_MACROMOLECULE_BIOSYNTHETIC_PROCESS		438	0.239391	1.03943	0.319008	0.896855	1	3638	tags=21%, list=18%, signal=25%
GOBP_PROTON_TRANSMEMBRANE_TRANSPORT	GOBP_PROTON_TRANSMEMBRANE_TRANSPORT		88	0.289783	1.03931	0.373646	0.896679	1	3458	tags=24%, list=18%, signal=29%
GOBP_HEPATICOBILIARY_SYSTEM_DEVELOPMENT	GOBP_HEPATICOBILIARY_SYSTEM_DEVELOPMENT		134	0.270229	1.03907	0.333333	0.897029	1	2800	tags=16%, list=14%, signal=19%
GOCC_EARLY_ENDOSOME_MEMBRANE	GOCC_EARLY_ENDOSOME_MEMBRANE		86	0.284504	1.03905	0.362319	0.896477	1	3490	tags=19%, list=18%, signal=23%
GOBP_CARTILAGE_DEVELOPMENT_INVOLVED_IN_ENDOCHONDRAL_BONE_MORPHOGENESIS	GOBP_CARTILAGE_DEVELOPMENT_INVOLVED_IN_ENDOCHONDRAL_BONE_MORPHOGENESIS		41	0.332734	1.03904	0.390597	0.895891	1	2923	tags=22%, list=15%, signal=26%
GOBP_NUCLEOSOME_ORGANIZATION	GOBP_NUCLEOSOME_ORGANIZATION		65	0.29978	1.03867	0.376491	0.896774	1	2194	tags=20%, list=11%, signal=22%
GOBP_REGULATION_OF_LEUKOCYTE_PROLIFERATION	GOBP_REGULATION_OF_LEUKOCYTE_PROLIFERATION		267	0.248135	1.03858	0.332198	0.896505	1	2884	tags=18%, list=15%, signal=21%
GOBP_CELLULAR_RESPONSE_TO_ORGANIC_CYCLIC_COMPOUND	GOBP_CELLULAR_RESPONSE_TO_ORGANIC_CYCLIC_COMPOUND		454	0.238107	1.03833	0.313214	0.896891	1	4150	tags=24%, list=21%, signal=30%
GOCC_INTERMEDIATE_FILAMENT	GOCC_INTERMEDIATE_FILAMENT		128	0.269966	1.0383	0.357013	0.896405	1	4147	tags=25%, list=21%, signal=31%
GOBP_TYPE_II_INTERFERON_MEDIATED_SIGNALING_PATHWAY	GOBP_TYPE_II_INTERFERON_MEDIATED_SIGNALING_PATHWAY		25	0.367827	1.03824	0.418288	0.896041	1	5303	tags=44%, list=27%, signal=60%
GOBP_ATRIAL_SEPTUM_DEVELOPMENT	GOBP_ATRIAL_SEPTUM_DEVELOPMENT		22	0.372876	1.03805	0.420455	0.896196	1	2423	tags=23%, list=12%, signal=26%
GOBP_REGULATION_OF_MICROTUBULE_BASED_MOVEMENT	GOBP_REGULATION_OF_MICROTUBULE_BASED_MOVEMENT		52	0.31514	1.03802	0.385037	0.895729	1	2390	tags=17%, list=12%, signal=20%
GOBP_SMALL_GTPASE_MEDIATED_SIGNAL_TRANSDUCTION	GOBP_SMALL_GTPASE_MEDIATED_SIGNAL_TRANSDUCTION		400	0.239673	1.03797	0.328744	0.895307	1	4805	tags=29%, list=24%, signal=38%
GOBP_DETECTION_OF_STIMULUS_INVOLVED_IN_SENSORY_PERCEPTION_OF_PAIN	GOBP_DETECTION_OF_STIMULUS_INVOLVED_IN_SENSORY_PERCEPTION_OF_PAIN		39	0.329525	1.03763	0.380454	0.896002	1	2404	tags=21%, list=12%, signal=23%
GOBP_NEGATIVE_REGULATION_OF_CYSTEINE_TYPE_ENDOPEPTIDASE_ACTIVITY	GOBP_NEGATIVE_REGULATION_OF_CYSTEINE_TYPE_ENDOPEPTIDASE_ACTIVITY		89	0.284188	1.03759	0.380357	0.895516	1	2924	tags=22%, list=15%, signal=26%
GOBP_NUCLEOSIDE_METABOLIC_PROCESS	GOBP_NUCLEOSIDE_METABOLIC_PROCESS		48	0.315103	1.03717	0.393996	0.89653	1	211	tags=8%, list=1%, signal=8%
GOBP_NEGATIVE_REGULATION_OF_TYPE_I_INTERFERON_MEDIATED_SIGNALING_PATHWAY	GOBP_NEGATIVE_REGULATION_OF_TYPE_I_INTERFERON_MEDIATED_SIGNALING_PATHWAY		23	0.37706	1.03702	0.397338	0.896554	1	3114	tags=26%, list=16%, signal=31%
GOBP_EMBRYONIC_DIGESTIVE_TRACT_DEVELOPMENT	GOBP_EMBRYONIC_DIGESTIVE_TRACT_DEVELOPMENT		32	0.350872	1.03689	0.390566	0.896421	1	3503	tags=22%, list=18%, signal=27%
GOBP_POSITIVE_REGULATION_OF_MUSCLE_CONTRACTION	GOBP_POSITIVE_REGULATION_OF_MUSCLE_CONTRACTION		51	0.317947	1.03674	0.382514	0.896438	1	3366	tags=18%, list=17%, signal=21%
GOBP_POSTSYNAPTIC_SIGNAL_TRANSDUCTION	GOBP_POSTSYNAPTIC_SIGNAL_TRANSDUCTION		62	0.300709	1.03672	0.388489	0.89592	1	2813	tags=24%, list=14%, signal=28%
GOCC_U2_TYPE_SPLICEOSOMAL_COMPLEX	GOCC_U2_TYPE_SPLICEOSOMAL_COMPLEX		88	0.283716	1.03652	0.372401	0.89608	1	3475	tags=23%, list=18%, signal=27%
GOMF_ENDONUCLEASE_ACTIVITY_ACTIVE_WITH_EITHER_RIBO_OR_DEOXYRIBONUCLEIC_ACIDS_AND_PRODUCING_5_PHOSPHOMONOESTERS	GOMF_ENDONUCLEASE_ACTIVITY_ACTIVE_WITH_EITHER_RIBO_OR_DEOXYRIBONUCLEIC_ACIDS_AND_PRODUCING_5_PHOSPHOMONOESTERS		34	0.34679	1.03652	0.421846	0.895458	1	4549	tags=38%, list=23%, signal=50%
GOBP_LEUKOCYTE_CHEMOTAXIS	GOBP_LEUKOCYTE_CHEMOTAXIS		214	0.25534	1.03631	0.348673	0.895666	1	3747	tags=19%, list=19%, signal=23%
GOMF_INWARD_RECTIFIER_POTASSIUM_CHANNEL_ACTIVITY	GOMF_INWARD_RECTIFIER_POTASSIUM_CHANNEL_ACTIVITY		21	0.378401	1.03628	0.415584	0.895176	1	2377	tags=29%, list=12%, signal=32%
GOCC_NUCLEAR_SPECK	GOCC_NUCLEAR_SPECK		312	0.24541	1.03623	0.346535	0.894734	1	3562	tags=20%, list=18%, signal=24%
GOBP_CEREBELLAR_PURKINJE_CELL_LAYER_MORPHOGENESIS	GOBP_CEREBELLAR_PURKINJE_CELL_LAYER_MORPHOGENESIS		24	0.367596	1.03602	0.4	0.894958	1	4404	tags=33%, list=22%, signal=43%
GOBP_REGULATION_OF_VIRAL_TRANSCRIPTION	GOBP_REGULATION_OF_VIRAL_TRANSCRIPTION		21	0.382504	1.03578	0.418112	0.895328	1	3324	tags=33%, list=17%, signal=40%
GOMF_NUCLEASE_ACTIVITY	GOMF_NUCLEASE_ACTIVITY		197	0.255444	1.03534	0.375433	0.896598	1	3611	tags=26%, list=18%, signal=31%
GOCC_SMALL_NUCLEAR_RIBONUCLEOPROTEIN_COMPLEX	GOCC_SMALL_NUCLEAR_RIBONUCLEOPROTEIN_COMPLEX		67	0.294989	1.03524	0.368132	0.896379	1	3374	tags=27%, list=17%, signal=32%
GOBP_ORGANIC_ANION_TRANSPORT	GOBP_ORGANIC_ANION_TRANSPORT		419	0.239641	1.03515	0.329289	0.896135	1	3302	tags=18%, list=17%, signal=22%
GOBP_REGULATION_OF_HETEROTYPIC_CELL_CELL_ADHESION	GOBP_REGULATION_OF_HETEROTYPIC_CELL_CELL_ADHESION		24	0.361054	1.03488	0.387352	0.896577	1	3636	tags=29%, list=18%, signal=36%
GOBP_REGULATION_OF_MEMBRANE_POTENTIAL	GOBP_REGULATION_OF_MEMBRANE_POTENTIAL		458	0.236477	1.03487	0.345118	0.895991	1	2980	tags=18%, list=15%, signal=21%
GOCC_SM_LIKE_PROTEIN_FAMILY_COMPLEX	GOCC_SM_LIKE_PROTEIN_FAMILY_COMPLEX		78	0.294565	1.03484	0.381982	0.895507	1	3497	tags=27%, list=18%, signal=33%
GOBP_MITOTIC_DNA_INTEGRITY_CHECKPOINT_SIGNALING	GOBP_MITOTIC_DNA_INTEGRITY_CHECKPOINT_SIGNALING		73	0.298266	1.03464	0.38817	0.895638	1	3267	tags=23%, list=17%, signal=28%
GOBP_POSITIVE_REGULATION_OF_CATION_CHANNEL_ACTIVITY	GOBP_POSITIVE_REGULATION_OF_CATION_CHANNEL_ACTIVITY		68	0.29834	1.03436	0.38921	0.896228	1	2784	tags=19%, list=14%, signal=22%
GOBP_REGULATION_OF_B_CELL_PROLIFERATION	GOBP_REGULATION_OF_B_CELL_PROLIFERATION		69	0.296842	1.03431	0.403884	0.895803	1	2750	tags=20%, list=14%, signal=24%
GOBP_FATTY_ACID_TRANSPORT	GOBP_FATTY_ACID_TRANSPORT		116	0.276612	1.0341	0.376098	0.896087	1	1802	tags=12%, list=9%, signal=13%
GOMF_PROTEIN_SERINE_THREONINE_PHOSPHATASE_ACTIVITY	GOMF_PROTEIN_SERINE_THREONINE_PHOSPHATASE_ACTIVITY		79	0.291944	1.03404	0.376384	0.895664	1	2974	tags=16%, list=15%, signal=19%
GOBP_REGULATION_OF_T_CELL_DIFFERENTIATION	GOBP_REGULATION_OF_T_CELL_DIFFERENTIATION		178	0.261005	1.03397	0.359375	0.89534	1	2842	tags=19%, list=14%, signal=22%
GOBP_REGULATION_OF_DNA_BINDING_TRANSCRIPTION_FACTOR_ACTIVITY	GOBP_REGULATION_OF_DNA_BINDING_TRANSCRIPTION_FACTOR_ACTIVITY		416	0.238785	1.0338	0.339404	0.895422	1	3024	tags=20%, list=15%, signal=23%
GOBP_DOSAGE_COMPENSATION	GOBP_DOSAGE_COMPENSATION		26	0.35817	1.0338	0.40381	0.894829	1	1369	tags=19%, list=7%, signal=21%
GOBP_MOTOR_NEURON_AXON_GUIDANCE	GOBP_MOTOR_NEURON_AXON_GUIDANCE		34	0.341147	1.03374	0.389299	0.894458	1	1326	tags=12%, list=7%, signal=13%
GOBP_REGULATION_OF_MRNA_SPLICING_VIA_SPLICEOSOME	GOBP_REGULATION_OF_MRNA_SPLICING_VIA_SPLICEOSOME		105	0.277557	1.03352	0.383764	0.894759	1	3096	tags=23%, list=16%, signal=27%
GOBP_MAMMARY_GLAND_DEVELOPMENT	GOBP_MAMMARY_GLAND_DEVELOPMENT		160	0.263713	1.03348	0.380107	0.894315	1	2542	tags=17%, list=13%, signal=19%
GOBP_POSITIVE_REGULATION_OF_LIPID_STORAGE	GOBP_POSITIVE_REGULATION_OF_LIPID_STORAGE		24	0.368245	1.03343	0.4	0.893911	1	3236	tags=25%, list=16%, signal=30%
GOBP_VENTRICULAR_CARDIAC_MUSCLE_TISSUE_DEVELOPMENT	GOBP_VENTRICULAR_CARDIAC_MUSCLE_TISSUE_DEVELOPMENT		64	0.300455	1.03319	0.396679	0.894264	1	2727	tags=22%, list=14%, signal=25%
GOMF_POTASSIUM_CHANNEL_ACTIVITY	GOMF_POTASSIUM_CHANNEL_ACTIVITY		118	0.274277	1.03282	0.369449	0.895104	1	2377	tags=19%, list=12%, signal=21%
GOCC_NUCLEAR_MATRIX	GOCC_NUCLEAR_MATRIX		106	0.27714	1.03263	0.407207	0.895306	1	2293	tags=18%, list=12%, signal=20%
GOBP_REGULATION_OF_SYNAPTIC_PLASTICITY	GOBP_REGULATION_OF_SYNAPTIC_PLASTICITY		229	0.249016	1.03258	0.359725	0.894881	1	3058	tags=19%, list=16%, signal=22%
GOMF_PHOSPHORIC_DIESTER_HYDROLASE_ACTIVITY	GOMF_PHOSPHORIC_DIESTER_HYDROLASE_ACTIVITY		80	0.2885	1.03251	0.388476	0.894553	1	3859	tags=24%, list=20%, signal=29%
GOBP_REGULATION_OF_OLIGODENDROCYTE_DIFFERENTIATION	GOBP_REGULATION_OF_OLIGODENDROCYTE_DIFFERENTIATION		50	0.308447	1.03236	0.385047	0.89455	1	2794	tags=24%, list=14%, signal=28%
GOCC_SARCOPLASMIC_RETICULUM_MEMBRANE	GOCC_SARCOPLASMIC_RETICULUM_MEMBRANE		21	0.376916	1.03233	0.408367	0.894094	1	3366	tags=29%, list=17%, signal=34%
GOBP_POSITIVE_REGULATION_OF_TYPE_II_INTERFERON_PRODUCTION	GOBP_POSITIVE_REGULATION_OF_TYPE_II_INTERFERON_PRODUCTION		79	0.286942	1.0323	0.403704	0.893582	1	4230	tags=29%, list=22%, signal=37%
GOCC_GABA_ERGIC_SYNAPSE	GOCC_GABA_ERGIC_SYNAPSE		128	0.270403	1.03222	0.393728	0.893273	1	3203	tags=20%, list=16%, signal=23%
GOBP_ADENYLATE_CYCLASE_ACTIVATING_G_PROTEIN_COUPLED_RECEPTOR_SIGNALING_PATHWAY	GOBP_ADENYLATE_CYCLASE_ACTIVATING_G_PROTEIN_COUPLED_RECEPTOR_SIGNALING_PATHWAY		139	0.266717	1.03198	0.38968	0.893615	1	4411	tags=25%, list=22%, signal=32%
GOBP_DEVELOPMENTAL_CELL_GROWTH	GOBP_DEVELOPMENTAL_CELL_GROWTH		270	0.247419	1.03191	0.35	0.893314	1	3768	tags=22%, list=19%, signal=27%
GOMF_CYSTEINE_TYPE_PEPTIDASE_ACTIVITY	GOMF_CYSTEINE_TYPE_PEPTIDASE_ACTIVITY		157	0.264056	1.0316	0.387097	0.89396	1	2515	tags=17%, list=13%, signal=20%
GOBP_CARDIAC_EPITHELIAL_TO_MESENCHYMAL_TRANSITION	GOBP_CARDIAC_EPITHELIAL_TO_MESENCHYMAL_TRANSITION		35	0.339793	1.0315	0.394595	0.893752	1	2526	tags=23%, list=13%, signal=26%
GOMF_ACTIVE_MONOATOMIC_ION_TRANSMEMBRANE_TRANSPORTER_ACTIVITY	GOMF_ACTIVE_MONOATOMIC_ION_TRANSMEMBRANE_TRANSPORTER_ACTIVITY		216	0.253824	1.0315	0.360215	0.893162	1	3560	tags=22%, list=18%, signal=27%
GOBP_RIBOSE_PHOSPHATE_METABOLIC_PROCESS	GOBP_RIBOSE_PHOSPHATE_METABOLIC_PROCESS		418	0.237225	1.03146	0.331597	0.892726	1	3563	tags=21%, list=18%, signal=25%
GOBP_MICROTUBULE_BASED_TRANSPORT	GOBP_MICROTUBULE_BASED_TRANSPORT		190	0.255525	1.0309	0.368966	0.894359	1	4667	tags=29%, list=24%, signal=38%
GOBP_ANTERIOR_POSTERIOR_PATTERN_SPECIFICATION	GOBP_ANTERIOR_POSTERIOR_PATTERN_SPECIFICATION		228	0.250266	1.03087	0.368705	0.893893	1	2938	tags=18%, list=15%, signal=21%
GOBP_REGULATION_OF_B_CELL_ACTIVATION	GOBP_REGULATION_OF_B_CELL_ACTIVATION		131	0.268616	1.03068	0.375405	0.894044	1	2750	tags=20%, list=14%, signal=23%
GOBP_REGULATION_OF_PROTEIN_CATABOLIC_PROCESS	GOBP_REGULATION_OF_PROTEIN_CATABOLIC_PROCESS		341	0.239822	1.03059	0.350847	0.893823	1	3571	tags=21%, list=18%, signal=25%
GOMF_CYSTEINE_TYPE_ENDOPEPTIDASE_INHIBITOR_ACTIVITY	GOMF_CYSTEINE_TYPE_ENDOPEPTIDASE_INHIBITOR_ACTIVITY		68	0.296831	1.03053	0.387211	0.893466	1	2800	tags=22%, list=14%, signal=26%
GOBP_P38MAPK_CASCADE	GOBP_P38MAPK_CASCADE		50	0.310596	1.0305	0.409709	0.892971	1	3230	tags=26%, list=16%, signal=31%
GOBP_PURINE_NUCLEOSIDE_METABOLIC_PROCESS	GOBP_PURINE_NUCLEOSIDE_METABOLIC_PROCESS		34	0.343728	1.03045	0.4	0.892576	1	3230	tags=21%, list=16%, signal=25%
GOBP_AMINO_ACID_TRANSMEMBRANE_TRANSPORT	GOBP_AMINO_ACID_TRANSMEMBRANE_TRANSPORT		94	0.277095	1.03012	0.376344	0.893319	1	4464	tags=29%, list=23%, signal=37%
GOBP_GENERATION_OF_PRECURSOR_METABOLITES_AND_ENERGY	GOBP_GENERATION_OF_PRECURSOR_METABOLITES_AND_ENERGY		426	0.237118	1.03007	0.35906	0.892946	1	3589	tags=19%, list=18%, signal=23%
GOMF_PROTEIN_TYROSINE_KINASE_BINDING	GOMF_PROTEIN_TYROSINE_KINASE_BINDING		117	0.274212	1.03006	0.371154	0.892386	1	4082	tags=25%, list=21%, signal=31%
GOBP_CELL_DEATH_IN_RESPONSE_TO_OXIDATIVE_STRESS	GOBP_CELL_DEATH_IN_RESPONSE_TO_OXIDATIVE_STRESS		96	0.27942	1.03001	0.402985	0.891996	1	1709	tags=16%, list=9%, signal=17%
GOBP_NEGATIVE_REGULATION_OF_FAT_CELL_DIFFERENTIATION	GOBP_NEGATIVE_REGULATION_OF_FAT_CELL_DIFFERENTIATION		58	0.308726	1.02986	0.407547	0.891991	1	2906	tags=22%, list=15%, signal=26%
GOCC_PRESYNAPTIC_ACTIVE_ZONE_CYTOPLASMIC_COMPONENT	GOCC_PRESYNAPTIC_ACTIVE_ZONE_CYTOPLASMIC_COMPONENT		18	0.394501	1.02982	0.414258	0.891542	1	2799	tags=33%, list=14%, signal=39%
GOBP_CARBOHYDRATE_CATABOLIC_PROCESS	GOBP_CARBOHYDRATE_CATABOLIC_PROCESS		157	0.264214	1.02981	0.415913	0.891014	1	3562	tags=22%, list=18%, signal=27%
GOBP_STEROID_BIOSYNTHETIC_PROCESS	GOBP_STEROID_BIOSYNTHETIC_PROCESS		154	0.263133	1.0297	0.390335	0.890866	1	3019	tags=19%, list=15%, signal=22%
GOBP_POSITIVE_REGULATION_OF_HEART_GROWTH	GOBP_POSITIVE_REGULATION_OF_HEART_GROWTH		47	0.316054	1.02944	0.390991	0.891353	1	1998	tags=17%, list=10%, signal=19%
GOMF_TRANSCRIPTION_COACTIVATOR_BINDING	GOMF_TRANSCRIPTION_COACTIVATOR_BINDING		50	0.311391	1.02943	0.410681	0.890816	1	1988	tags=20%, list=10%, signal=22%
GOBP_POSITIVE_REGULATION_OF_CELL_CYCLE_PROCESS	GOBP_POSITIVE_REGULATION_OF_CELL_CYCLE_PROCESS		245	0.249152	1.02938	0.378289	0.89043	1	3150	tags=18%, list=16%, signal=21%
GOBP_TISSUE_MIGRATION	GOBP_TISSUE_MIGRATION		305	0.243012	1.02927	0.370432	0.890291	1	3768	tags=24%, list=19%, signal=30%
GOBP_NEGATIVE_REGULATION_OF_CARTILAGE_DEVELOPMENT	GOBP_NEGATIVE_REGULATION_OF_CARTILAGE_DEVELOPMENT		27	0.356795	1.02903	0.417457	0.890667	1	3414	tags=22%, list=17%, signal=27%
GOBP_REGULATION_OF_GLIAL_CELL_MIGRATION	GOBP_REGULATION_OF_GLIAL_CELL_MIGRATION		24	0.370846	1.02889	0.412409	0.890595	1	4481	tags=42%, list=23%, signal=54%
GOBP_TRANSCRIPTION_PREINITIATION_COMPLEX_ASSEMBLY	GOBP_TRANSCRIPTION_PREINITIATION_COMPLEX_ASSEMBLY		60	0.301777	1.02885	0.397287	0.890207	1	1147	tags=13%, list=6%, signal=14%
GOBP_REGULATION_OF_CELLULAR_COMPONENT_SIZE	GOBP_REGULATION_OF_CELLULAR_COMPONENT_SIZE		373	0.239765	1.02864	0.367647	0.890424	1	4219	tags=25%, list=21%, signal=31%
GOBP_MULTI_MULTICELLULAR_ORGANISM_PROCESS	GOBP_MULTI_MULTICELLULAR_ORGANISM_PROCESS		185	0.255433	1.02839	0.389493	0.890838	1	3857	tags=24%, list=20%, signal=29%
GOBP_CELL_CYCLE_G2_M_PHASE_TRANSITION	GOBP_CELL_CYCLE_G2_M_PHASE_TRANSITION		135	0.270052	1.02833	0.371025	0.890516	1	3267	tags=19%, list=17%, signal=22%
GOBP_POSITIVE_REGULATION_OF_DEVELOPMENTAL_GROWTH	GOBP_POSITIVE_REGULATION_OF_DEVELOPMENTAL_GROWTH		207	0.253179	1.02827	0.384477	0.890188	1	4012	tags=22%, list=20%, signal=27%
GOBP_POSITIVE_REGULATION_OF_AMYLOID_PRECURSOR_PROTEIN_CATABOLIC_PROCESS	GOBP_POSITIVE_REGULATION_OF_AMYLOID_PRECURSOR_PROTEIN_CATABOLIC_PROCESS		25	0.357779	1.02822	0.396364	0.889807	1	1028	tags=12%, list=5%, signal=13%
GOBP_TRANSCRIPTION_BY_RNA_POLYMERASE_III	GOBP_TRANSCRIPTION_BY_RNA_POLYMERASE_III		44	0.32116	1.02807	0.417154	0.889765	1	4100	tags=30%, list=21%, signal=37%
GOMF_HYDROLASE_ACTIVITY_ACTING_ON_CARBON_NITROGEN_BUT_NOT_PEPTIDE_BONDS	GOMF_HYDROLASE_ACTIVITY_ACTING_ON_CARBON_NITROGEN_BUT_NOT_PEPTIDE_BONDS		138	0.263889	1.0278	0.397906	0.890224	1	3877	tags=24%, list=20%, signal=30%
GOBP_NEGATIVE_REGULATION_OF_CELL_ACTIVATION	GOBP_NEGATIVE_REGULATION_OF_CELL_ACTIVATION		213	0.254117	1.02731	0.398261	0.891546	1	4432	tags=25%, list=23%, signal=32%
GOBP_VACUOLAR_LOCALIZATION	GOBP_VACUOLAR_LOCALIZATION		81	0.286732	1.02684	0.396617	0.892823	1	4082	tags=22%, list=21%, signal=28%
GOCC_GOLGI_ASSOCIATED_VESICLE	GOCC_GOLGI_ASSOCIATED_VESICLE		90	0.280917	1.02669	0.410394	0.892808	1	2688	tags=23%, list=14%, signal=27%
GOBP_SYNAPSE_MATURATION	GOBP_SYNAPSE_MATURATION		39	0.328855	1.02648	0.392336	0.89302	1	4299	tags=33%, list=22%, signal=43%
GOBP_PYROPTOSIS	GOBP_PYROPTOSIS		34	0.334576	1.02611	0.440585	0.893903	1	2315	tags=21%, list=12%, signal=23%
GOBP_REGULATION_OF_PROTEIN_TARGETING_TO_MEMBRANE	GOBP_REGULATION_OF_PROTEIN_TARGETING_TO_MEMBRANE		34	0.333722	1.02575	0.393657	0.89468	1	1071	tags=12%, list=5%, signal=12%
GOBP_ORGANOPHOSPHATE_BIOSYNTHETIC_PROCESS	GOBP_ORGANOPHOSPHATE_BIOSYNTHETIC_PROCESS		479	0.234316	1.02535	0.349835	0.895686	1	3463	tags=19%, list=18%, signal=23%
GOCC_SITE_OF_POLARIZED_GROWTH	GOCC_SITE_OF_POLARIZED_GROWTH		203	0.255369	1.02529	0.384058	0.8953	1	4345	tags=29%, list=22%, signal=36%
GOBP_NEGATIVE_REGULATION_OF_PROTEASOMAL_UBIQUITIN_DEPENDENT_PROTEIN_CATABOLIC_PROCESS	GOBP_NEGATIVE_REGULATION_OF_PROTEASOMAL_UBIQUITIN_DEPENDENT_PROTEIN_CATABOLIC_PROCESS		37	0.327143	1.02487	0.416058	0.89637	1	3110	tags=19%, list=16%, signal=22%
GOBP_RESPONSE_TO_INORGANIC_SUBSTANCE	GOBP_RESPONSE_TO_INORGANIC_SUBSTANCE		478	0.233493	1.02485	0.364952	0.895832	1	2279	tags=13%, list=12%, signal=15%
GOBP_NEGATIVE_REGULATION_OF_B_CELL_MEDIATED_IMMUNITY	GOBP_NEGATIVE_REGULATION_OF_B_CELL_MEDIATED_IMMUNITY		15	0.406306	1.0248	0.431159	0.895454	1	2034	tags=20%, list=10%, signal=22%
GOBP_MITOCHONDRIAL_CALCIUM_ION_HOMEOSTASIS	GOBP_MITOCHONDRIAL_CALCIUM_ION_HOMEOSTASIS		26	0.358722	1.02477	0.402277	0.894957	1	3366	tags=27%, list=17%, signal=32%
GOBP_RESPONSE_TO_FUNGUS	GOBP_RESPONSE_TO_FUNGUS		68	0.294466	1.02472	0.424861	0.89457	1	2365	tags=24%, list=12%, signal=27%
GOBP_EMBRYONIC_PATTERN_SPECIFICATION	GOBP_EMBRYONIC_PATTERN_SPECIFICATION		73	0.292758	1.02446	0.385813	0.895021	1	2526	tags=19%, list=13%, signal=22%
GOBP_PHOSPHATIDYLINOSITOL_PHOSPHATE_BIOSYNTHETIC_PROCESS	GOBP_PHOSPHATIDYLINOSITOL_PHOSPHATE_BIOSYNTHETIC_PROCESS		46	0.313311	1.02394	0.414953	0.896484	1	4728	tags=41%, list=24%, signal=54%
GOBP_POSITIVE_REGULATION_OF_TRANSMEMBRANE_RECEPTOR_PROTEIN_SERINE_THREONINE_KINASE_SIGNALING_PATHWAY	GOBP_POSITIVE_REGULATION_OF_TRANSMEMBRANE_RECEPTOR_PROTEIN_SERINE_THREONINE_KINASE_SIGNALING_PATHWAY		116	0.272165	1.0239	0.392793	0.896073	1	3103	tags=20%, list=16%, signal=23%
GOMF_GTPASE_ACTIVITY	GOMF_GTPASE_ACTIVITY		267	0.24616	1.0235	0.392799	0.897053	1	3945	tags=23%, list=20%, signal=29%
GOBP_MRNA_3_END_PROCESSING	GOBP_MRNA_3_END_PROCESSING		56	0.306356	1.02316	0.404372	0.897759	1	2851	tags=16%, list=14%, signal=19%
GOBP_NEGATIVE_REGULATION_OF_CELL_CYCLE_G1_S_PHASE_TRANSITION	GOBP_NEGATIVE_REGULATION_OF_CELL_CYCLE_G1_S_PHASE_TRANSITION		70	0.290713	1.02273	0.412313	0.898866	1	4122	tags=27%, list=21%, signal=34%
GOBP_BENZENE_CONTAINING_COMPOUND_METABOLIC_PROCESS	GOBP_BENZENE_CONTAINING_COMPOUND_METABOLIC_PROCESS		27	0.348639	1.0227	0.405512	0.898416	1	3007	tags=30%, list=15%, signal=35%
GOBP_REGULATION_OF_PROTEIN_KINASE_C_SIGNALING	GOBP_REGULATION_OF_PROTEIN_KINASE_C_SIGNALING		20	0.374876	1.02251	0.416216	0.898612	1	4628	tags=40%, list=24%, signal=52%
GOBP_RESPONSE_TO_HYDROPEROXIDE	GOBP_RESPONSE_TO_HYDROPEROXIDE		17	0.392127	1.02185	0.41573	0.900668	1	3635	tags=29%, list=18%, signal=36%
GOBP_POSITIVE_REGULATION_OF_LIPID_LOCALIZATION	GOBP_POSITIVE_REGULATION_OF_LIPID_LOCALIZATION		127	0.267761	1.02142	0.419776	0.901784	1	2511	tags=16%, list=13%, signal=18%
GOBP_CELLULAR_NITROGEN_COMPOUND_CATABOLIC_PROCESS	GOBP_CELLULAR_NITROGEN_COMPOUND_CATABOLIC_PROCESS		396	0.234877	1.02119	0.358932	0.90208	1	2126	tags=13%, list=11%, signal=15%
GOBP_NUCLEOTIDE_TRANSMEMBRANE_TRANSPORT	GOBP_NUCLEOTIDE_TRANSMEMBRANE_TRANSPORT		15	0.411178	1.02101	0.432638	0.902231	1	4480	tags=40%, list=23%, signal=52%
GOCC_NUCLEAR_ENVELOPE	GOCC_NUCLEAR_ENVELOPE		401	0.237388	1.02092	0.389916	0.901965	1	4367	tags=25%, list=22%, signal=31%
GOMF_PHOSPHATIDYLINOSITOL_5_PHOSPHATE_BINDING	GOMF_PHOSPHATIDYLINOSITOL_5_PHOSPHATE_BINDING		18	0.388037	1.02073	0.423221	0.902113	1	5044	tags=39%, list=26%, signal=52%
GOMF_SODIUM_ION_TRANSMEMBRANE_TRANSPORTER_ACTIVITY	GOMF_SODIUM_ION_TRANSMEMBRANE_TRANSPORTER_ACTIVITY		151	0.259971	1.02057	0.40493	0.902157	1	3164	tags=21%, list=16%, signal=24%
GOBP_REGULATION_OF_CYTOKINESIS	GOBP_REGULATION_OF_CYTOKINESIS		85	0.286037	1.02026	0.377532	0.902808	1	3155	tags=21%, list=16%, signal=25%
GOBP_INTERLEUKIN_6_PRODUCTION	GOBP_INTERLEUKIN_6_PRODUCTION		158	0.258128	1.01993	0.396226	0.903536	1	3144	tags=17%, list=16%, signal=20%
GOBP_CELLULAR_RESPONSE_TO_STEROL	GOBP_CELLULAR_RESPONSE_TO_STEROL		24	0.356402	1.01991	0.416819	0.902998	1	1650	tags=21%, list=8%, signal=23%
GOMF_ENDOPEPTIDASE_REGULATOR_ACTIVITY	GOMF_ENDOPEPTIDASE_REGULATOR_ACTIVITY		201	0.251719	1.01985	0.386087	0.902689	1	3169	tags=21%, list=16%, signal=25%
GOBP_NEGATIVE_REGULATION_OF_CELL_GROWTH_INVOLVED_IN_CARDIAC_MUSCLE_CELL_DEVELOPMENT	GOBP_NEGATIVE_REGULATION_OF_CELL_GROWTH_INVOLVED_IN_CARDIAC_MUSCLE_CELL_DEVELOPMENT		15	0.401926	1.01954	0.447266	0.903326	1	2245	tags=20%, list=11%, signal=23%
GOBP_POSITIVE_REGULATION_OF_CELL_ADHESION	GOBP_POSITIVE_REGULATION_OF_CELL_ADHESION		480	0.23219	1.01948	0.404722	0.902958	1	3060	tags=18%, list=16%, signal=20%
GOBP_POSITIVE_REGULATION_OF_GRANULOCYTE_CHEMOTAXIS	GOBP_POSITIVE_REGULATION_OF_GRANULOCYTE_CHEMOTAXIS		29	0.348217	1.01942	0.436293	0.902644	1	3205	tags=21%, list=16%, signal=25%
GOBP_REGULATION_OF_INTERLEUKIN_4_PRODUCTION	GOBP_REGULATION_OF_INTERLEUKIN_4_PRODUCTION		31	0.332021	1.01931	0.410256	0.902446	1	4838	tags=39%, list=25%, signal=51%
GOBP_PEPTIDYL_ARGININE_MODIFICATION	GOBP_PEPTIDYL_ARGININE_MODIFICATION		18	0.390838	1.0191	0.454034	0.902723	1	5104	tags=56%, list=26%, signal=75%
GOBP_HEPATOCYTE_DIFFERENTIATION	GOBP_HEPATOCYTE_DIFFERENTIATION		15	0.406414	1.01854	0.433645	0.904358	1	4722	tags=33%, list=24%, signal=44%
GOBP_CHAPERONE_MEDIATED_PROTEIN_FOLDING	GOBP_CHAPERONE_MEDIATED_PROTEIN_FOLDING		62	0.297216	1.01844	0.412523	0.904211	1	2924	tags=24%, list=15%, signal=28%
GOBP_REGULATION_OF_CATION_CHANNEL_ACTIVITY	GOBP_REGULATION_OF_CATION_CHANNEL_ACTIVITY		139	0.264424	1.01814	0.415468	0.904788	1	2070	tags=14%, list=11%, signal=15%
GOBP_ENERGY_RESERVE_METABOLIC_PROCESS	GOBP_ENERGY_RESERVE_METABOLIC_PROCESS		91	0.279785	1.01813	0.39469	0.904249	1	2522	tags=20%, list=13%, signal=23%
GOBP_CELLULAR_RESPONSE_TO_INTERLEUKIN_1	GOBP_CELLULAR_RESPONSE_TO_INTERLEUKIN_1		75	0.284494	1.0181	0.398589	0.903762	1	3868	tags=25%, list=20%, signal=31%
GOMF_HYDROLASE_ACTIVITY_HYDROLYZING_N_GLYCOSYL_COMPOUNDS	GOMF_HYDROLASE_ACTIVITY_HYDROLYZING_N_GLYCOSYL_COMPOUNDS		31	0.342278	1.018	0.434066	0.903584	1	3695	tags=23%, list=19%, signal=28%
GOBP_REGULATION_OF_CELL_CYCLE_G2_M_PHASE_TRANSITION	GOBP_REGULATION_OF_CELL_CYCLE_G2_M_PHASE_TRANSITION		106	0.273341	1.01797	0.416822	0.903142	1	3267	tags=17%, list=17%, signal=20%
GOBP_REGULATION_OF_GONAD_DEVELOPMENT	GOBP_REGULATION_OF_GONAD_DEVELOPMENT		17	0.391954	1.0179	0.420475	0.902817	1	1652	tags=24%, list=8%, signal=26%
GOCC_CILIARY_BASE	GOCC_CILIARY_BASE		35	0.334209	1.01789	0.416507	0.90227	1	3823	tags=29%, list=19%, signal=35%
GOBP_REGULATION_OF_CELLULAR_PH	GOBP_REGULATION_OF_CELLULAR_PH		85	0.279768	1.01704	0.410584	0.905125	1	3912	tags=24%, list=20%, signal=29%
GOBP_NEGATIVE_REGULATION_OF_CELL_ADHESION	GOBP_NEGATIVE_REGULATION_OF_CELL_ADHESION		291	0.241776	1.01693	0.424399	0.904943	1	4728	tags=27%, list=24%, signal=36%
GOBP_POSITIVE_REGULATION_OF_TYPE_I_INTERFERON_MEDIATED_SIGNALING_PATHWAY	GOBP_POSITIVE_REGULATION_OF_TYPE_I_INTERFERON_MEDIATED_SIGNALING_PATHWAY		19	0.382364	1.0168	0.428571	0.904902	1	4247	tags=37%, list=22%, signal=47%
GOBP_NEGATIVE_REGULATION_OF_REPRODUCTIVE_PROCESS	GOBP_NEGATIVE_REGULATION_OF_REPRODUCTIVE_PROCESS		75	0.28946	1.01624	0.42	0.906548	1	3078	tags=19%, list=16%, signal=22%
GOBP_POSITIVE_REGULATION_OF_CARTILAGE_DEVELOPMENT	GOBP_POSITIVE_REGULATION_OF_CARTILAGE_DEVELOPMENT		30	0.349187	1.01614	0.424581	0.906363	1	3979	tags=23%, list=20%, signal=29%
GOBP_RESPONSE_TO_OXIDATIVE_STRESS	GOBP_RESPONSE_TO_OXIDATIVE_STRESS		380	0.235965	1.01609	0.380399	0.905964	1	3164	tags=17%, list=16%, signal=20%
GOBP_SENSORY_SYSTEM_DEVELOPMENT	GOBP_SENSORY_SYSTEM_DEVELOPMENT		404	0.234115	1.01609	0.379661	0.905388	1	3948	tags=24%, list=20%, signal=30%
GOCC_CHOLINERGIC_SYNAPSE	GOCC_CHOLINERGIC_SYNAPSE		19	0.385802	1.01596	0.425094	0.905313	1	2844	tags=26%, list=14%, signal=31%
GOBP_ALPHA_BETA_T_CELL_DIFFERENTIATION	GOBP_ALPHA_BETA_T_CELL_DIFFERENTIATION		127	0.263867	1.01594	0.401786	0.904815	1	2807	tags=20%, list=14%, signal=24%
GOBP_PROTEIN_LOCALIZATION_TO_LYSOSOME	GOBP_PROTEIN_LOCALIZATION_TO_LYSOSOME		47	0.318038	1.01585	0.420765	0.904611	1	5222	tags=34%, list=27%, signal=46%
GOBP_REGULATION_OF_TOLL_LIKE_RECEPTOR_SIGNALING_PATHWAY	GOBP_REGULATION_OF_TOLL_LIKE_RECEPTOR_SIGNALING_PATHWAY		29	0.346453	1.01576	0.424512	0.904354	1	5112	tags=34%, list=26%, signal=47%
GOBP_REGULATION_OF_NEURON_MIGRATION	GOBP_REGULATION_OF_NEURON_MIGRATION		53	0.306045	1.0154	0.419118	0.905163	1	3161	tags=23%, list=16%, signal=27%
GOBP_EPIGENETIC_REGULATION_OF_GENE_EXPRESSION	GOBP_EPIGENETIC_REGULATION_OF_GENE_EXPRESSION		169	0.254143	1.01536	0.378026	0.904729	1	2333	tags=15%, list=12%, signal=17%
GOBP_APICAL_JUNCTION_ASSEMBLY	GOBP_APICAL_JUNCTION_ASSEMBLY		80	0.286609	1.01509	0.432727	0.905202	1	3071	tags=20%, list=16%, signal=24%
GOBP_PHYSIOLOGICAL_CARDIAC_MUSCLE_HYPERTROPHY	GOBP_PHYSIOLOGICAL_CARDIAC_MUSCLE_HYPERTROPHY		47	0.311224	1.01504	0.413357	0.90483	1	2245	tags=19%, list=11%, signal=22%
GOBP_POSITIVE_REGULATION_OF_INTRACELLULAR_TRANSPORT	GOBP_POSITIVE_REGULATION_OF_INTRACELLULAR_TRANSPORT		176	0.254735	1.01504	0.421239	0.904255	1	3296	tags=20%, list=17%, signal=24%
GOBP_REGULATION_OF_NUCLEOTIDE_METABOLIC_PROCESS	GOBP_REGULATION_OF_NUCLEOTIDE_METABOLIC_PROCESS		87	0.279222	1.01454	0.420755	0.905583	1	4478	tags=32%, list=23%, signal=41%
GOCC_INO80_COMPLEX	GOCC_INO80_COMPLEX		15	0.407767	1.01447	0.430712	0.905308	1	4791	tags=40%, list=24%, signal=53%
GOBP_SERINE_FAMILY_AMINO_ACID_BIOSYNTHETIC_PROCESS	GOBP_SERINE_FAMILY_AMINO_ACID_BIOSYNTHETIC_PROCESS		15	0.409785	1.01429	0.44879	0.905378	1	2667	tags=20%, list=14%, signal=23%
GOBP_GLUCOSE_IMPORT	GOBP_GLUCOSE_IMPORT		79	0.285905	1.01407	0.407273	0.905639	1	3262	tags=29%, list=17%, signal=35%
GOBP_RENAL_FILTRATION	GOBP_RENAL_FILTRATION		29	0.341727	1.01405	0.434211	0.905154	1	4266	tags=28%, list=22%, signal=35%
GOBP_REGULATION_OF_ALPHA_BETA_T_CELL_DIFFERENTIATION	GOBP_REGULATION_OF_ALPHA_BETA_T_CELL_DIFFERENTIATION		70	0.290205	1.01373	0.428571	0.905807	1	2802	tags=23%, list=14%, signal=27%
GOBP_POSITIVE_REGULATION_OF_TRANSCRIPTION_FROM_RNA_POLYMERASE_II_PROMOTER_IN_RESPONSE_TO_STRESS	GOBP_POSITIVE_REGULATION_OF_TRANSCRIPTION_FROM_RNA_POLYMERASE_II_PROMOTER_IN_RESPONSE_TO_STRESS		19	0.378431	1.01347	0.441406	0.906277	1	909	tags=21%, list=5%, signal=22%
GOBP_POSITIVE_REGULATION_OF_P38MAPK_CASCADE	GOBP_POSITIVE_REGULATION_OF_P38MAPK_CASCADE		28	0.344691	1.01331	0.435514	0.906333	1	3230	tags=25%, list=16%, signal=30%
GOBP_REGULATION_OF_MITOCHONDRION_ORGANIZATION	GOBP_REGULATION_OF_MITOCHONDRION_ORGANIZATION		134	0.265224	1.01328	0.415126	0.905845	1	3327	tags=20%, list=17%, signal=24%
GOBP_NEGATIVE_REGULATION_OF_LYASE_ACTIVITY	GOBP_NEGATIVE_REGULATION_OF_LYASE_ACTIVITY		16	0.399081	1.01292	0.442085	0.906756	1	6372	tags=56%, list=32%, signal=83%
GOMF_HELICASE_ACTIVITY	GOMF_HELICASE_ACTIVITY		141	0.262402	1.01279	0.424682	0.906747	1	4194	tags=23%, list=21%, signal=30%
GOBP_CENTRAL_NERVOUS_SYSTEM_NEURON_DEVELOPMENT	GOBP_CENTRAL_NERVOUS_SYSTEM_NEURON_DEVELOPMENT		95	0.273919	1.01276	0.420765	0.906267	1	4665	tags=33%, list=24%, signal=43%
GOBP_KERATINOCYTE_DIFFERENTIATION	GOBP_KERATINOCYTE_DIFFERENTIATION		144	0.259933	1.01267	0.438938	0.906019	1	4778	tags=29%, list=24%, signal=38%
GOBP_WOUND_HEALING	GOBP_WOUND_HEALING		362	0.23618	1.01261	0.396639	0.905693	1	4155	tags=26%, list=21%, signal=32%
GOBP_REGULATION_OF_HEART_CONTRACTION	GOBP_REGULATION_OF_HEART_CONTRACTION		193	0.251453	1.01231	0.412186	0.90628	1	2423	tags=15%, list=12%, signal=17%
GOBP_INSULIN_SECRETION	GOBP_INSULIN_SECRETION		235	0.246235	1.01223	0.403478	0.906056	1	4455	tags=26%, list=23%, signal=33%
GOBP_POSITIVE_REGULATION_OF_MITOCHONDRIAL_TRANSLATION	GOBP_POSITIVE_REGULATION_OF_MITOCHONDRIAL_TRANSLATION		16	0.406366	1.01217	0.456107	0.905701	1	3060	tags=25%, list=16%, signal=30%
GOBP_CHROMATIN_REMODELING	GOBP_CHROMATIN_REMODELING		309	0.239503	1.0121	0.396321	0.905425	1	2333	tags=16%, list=12%, signal=18%
GOBP_REGULATION_OF_CARBOHYDRATE_METABOLIC_PROCESS	GOBP_REGULATION_OF_CARBOHYDRATE_METABOLIC_PROCESS		192	0.250238	1.01198	0.425957	0.90531	1	4226	tags=26%, list=21%, signal=33%
GOBP_RENAL_TUBULE_MORPHOGENESIS	GOBP_RENAL_TUBULE_MORPHOGENESIS		87	0.277434	1.01197	0.422794	0.90476	1	3414	tags=24%, list=17%, signal=29%
GOBP_SIGNAL_TRANSDUCTION_IN_RESPONSE_TO_DNA_DAMAGE	GOBP_SIGNAL_TRANSDUCTION_IN_RESPONSE_TO_DNA_DAMAGE		156	0.258226	1.01182	0.43281	0.904819	1	3324	tags=18%, list=17%, signal=21%
GOBP_HETEROTYPIC_CELL_CELL_ADHESION	GOBP_HETEROTYPIC_CELL_CELL_ADHESION		52	0.30613	1.01176	0.420108	0.904466	1	3636	tags=27%, list=18%, signal=33%
GOBP_NEGATIVE_REGULATION_OF_TORC1_SIGNALING	GOBP_NEGATIVE_REGULATION_OF_TORC1_SIGNALING		17	0.387693	1.01145	0.440454	0.905112	1	3043	tags=29%, list=15%, signal=35%
GOBP_NEGATIVE_REGULATION_OF_AMINE_TRANSPORT	GOBP_NEGATIVE_REGULATION_OF_AMINE_TRANSPORT		35	0.332464	1.01126	0.443262	0.905276	1	4820	tags=29%, list=25%, signal=38%
GOBP_ENDONUCLEOLYTIC_CLEAVAGE_INVOLVED_IN_RRNA_PROCESSING	GOBP_ENDONUCLEOLYTIC_CLEAVAGE_INVOLVED_IN_RRNA_PROCESSING		15	0.409764	1.0112	0.466543	0.904937	1	4717	tags=40%, list=24%, signal=53%
GOBP_POSITIVE_REGULATION_OF_AXONOGENESIS	GOBP_POSITIVE_REGULATION_OF_AXONOGENESIS		97	0.276782	1.01119	0.419861	0.904389	1	3894	tags=25%, list=20%, signal=31%
GOBP_POSITIVE_REGULATION_OF_APOPTOTIC_SIGNALING_PATHWAY	GOBP_POSITIVE_REGULATION_OF_APOPTOTIC_SIGNALING_PATHWAY		166	0.257774	1.01117	0.421731	0.903891	1	1276	tags=12%, list=6%, signal=13%
GOBP_TRABECULA_MORPHOGENESIS	GOBP_TRABECULA_MORPHOGENESIS		56	0.294615	1.01051	0.428044	0.905963	1	2776	tags=21%, list=14%, signal=25%
GOMF_SNORNA_BINDING	GOMF_SNORNA_BINDING		30	0.347006	1.01044	0.449524	0.90567	1	5783	tags=43%, list=29%, signal=61%
GOCC_SPLICEOSOMAL_COMPLEX	GOCC_SPLICEOSOMAL_COMPLEX		184	0.253822	1.01039	0.427807	0.905322	1	3475	tags=22%, list=18%, signal=26%
GOBP_RETINA_HOMEOSTASIS	GOBP_RETINA_HOMEOSTASIS		56	0.298817	1.01029	0.405745	0.905131	1	4159	tags=29%, list=21%, signal=36%
GOBP_ORGANELLE_MEMBRANE_FUSION	GOBP_ORGANELLE_MEMBRANE_FUSION		115	0.267371	1.01019	0.432143	0.904922	1	3137	tags=19%, list=16%, signal=23%
GOMF_L_AMINO_ACID_TRANSMEMBRANE_TRANSPORTER_ACTIVITY	GOMF_L_AMINO_ACID_TRANSMEMBRANE_TRANSPORTER_ACTIVITY		66	0.293074	1.01017	0.428319	0.904442	1	4427	tags=27%, list=23%, signal=35%
GOBP_REGULATION_OF_DELAYED_RECTIFIER_POTASSIUM_CHANNEL_ACTIVITY	GOBP_REGULATION_OF_DELAYED_RECTIFIER_POTASSIUM_CHANNEL_ACTIVITY		19	0.385089	1.01011	0.44381	0.904151	1	4021	tags=32%, list=20%, signal=40%
GOBP_REGULATION_OF_CALCIUM_ION_IMPORT	GOBP_REGULATION_OF_CALCIUM_ION_IMPORT		29	0.343115	1.01007	0.431481	0.903715	1	2794	tags=21%, list=14%, signal=24%
GOBP_HEART_VALVE_DEVELOPMENT	GOBP_HEART_VALVE_DEVELOPMENT		61	0.295239	1.00961	0.430684	0.904877	1	2570	tags=21%, list=13%, signal=24%
GOBP_DENDRITIC_CELL_MIGRATION	GOBP_DENDRITIC_CELL_MIGRATION		26	0.35444	1.00934	0.429084	0.905366	1	3278	tags=27%, list=17%, signal=32%
GOBP_PROTEIN_TETRAMERIZATION	GOBP_PROTEIN_TETRAMERIZATION		85	0.279629	1.00915	0.435453	0.90556	1	2913	tags=21%, list=15%, signal=25%
GOBP_NUCLEAR_TRANSCRIBED_MRNA_CATABOLIC_PROCESS_NONSENSE_MEDIATED_DECAY	GOBP_NUCLEAR_TRANSCRIBED_MRNA_CATABOLIC_PROCESS_NONSENSE_MEDIATED_DECAY		40	0.323646	1.00864	0.429616	0.906936	1	1479	tags=15%, list=8%, signal=16%
GOBP_NEGATIVE_REGULATION_OF_RESPONSE_TO_REACTIVE_OXYGEN_SPECIES	GOBP_NEGATIVE_REGULATION_OF_RESPONSE_TO_REACTIVE_OXYGEN_SPECIES		23	0.360231	1.00834	0.448276	0.907576	1	2853	tags=30%, list=15%, signal=36%
GOBP_G_PROTEIN_COUPLED_RECEPTOR_SIGNALING_PATHWAY_INVOLVED_IN_HEART_PROCESS	GOBP_G_PROTEIN_COUPLED_RECEPTOR_SIGNALING_PATHWAY_INVOLVED_IN_HEART_PROCESS		16	0.398252	1.00824	0.489834	0.907439	1	4301	tags=31%, list=22%, signal=40%
GOBP_NEURONAL_ACTION_POTENTIAL	GOBP_NEURONAL_ACTION_POTENTIAL		54	0.302841	1.00823	0.436823	0.906925	1	2947	tags=24%, list=15%, signal=28%
GOMF_PHOSPHATIDIC_ACID_BINDING	GOMF_PHOSPHATIDIC_ACID_BINDING		19	0.377499	1.00807	0.446328	0.907	1	3327	tags=37%, list=17%, signal=44%
GOMF_HYDROLASE_ACTIVITY_ACTING_ON_CARBON_NITROGEN_BUT_NOT_PEPTIDE_BONDS_IN_LINEAR_AMIDES	GOMF_HYDROLASE_ACTIVITY_ACTING_ON_CARBON_NITROGEN_BUT_NOT_PEPTIDE_BONDS_IN_LINEAR_AMIDES		81	0.285488	1.00806	0.427027	0.906463	1	3877	tags=28%, list=20%, signal=35%
GOBP_PURINE_DEOXYRIBONUCLEOSIDE_MONOPHOSPHATE_METABOLIC_PROCESS	GOBP_PURINE_DEOXYRIBONUCLEOSIDE_MONOPHOSPHATE_METABOLIC_PROCESS		15	0.397226	1.00803	0.447898	0.906041	1	3230	tags=27%, list=16%, signal=32%
GOCC_NUCLEAR_PORE	GOCC_NUCLEAR_PORE		73	0.287876	1.00774	0.440217	0.906652	1	3142	tags=23%, list=16%, signal=28%
GOCC_GOLGI_MEMBRANE	GOCC_GOLGI_MEMBRANE		240	0.243621	1.0075	0.421927	0.907001	1	2415	tags=18%, list=12%, signal=20%
GOBP_REGULATION_OF_MICROTUBULE_BASED_PROCESS	GOBP_REGULATION_OF_MICROTUBULE_BASED_PROCESS		245	0.246114	1.0075	0.427083	0.906445	1	2070	tags=14%, list=11%, signal=15%
GOBP_NEGATIVE_REGULATION_OF_INTRACELLULAR_PROTEIN_TRANSPORT	GOBP_NEGATIVE_REGULATION_OF_INTRACELLULAR_PROTEIN_TRANSPORT		48	0.30801	1.00747	0.471154	0.905989	1	2129	tags=15%, list=11%, signal=16%
GOBP_CELLULAR_RESPONSE_TO_FATTY_ACID	GOBP_CELLULAR_RESPONSE_TO_FATTY_ACID		20	0.371458	1.00721	0.439394	0.906459	1	6759	tags=50%, list=34%, signal=76%
GOMF_RNA_ENDONUCLEASE_ACTIVITY_PRODUCING_5_PHOSPHOMONOESTERS	GOMF_RNA_ENDONUCLEASE_ACTIVITY_PRODUCING_5_PHOSPHOMONOESTERS		27	0.346516	1.00705	0.450867	0.906525	1	4549	tags=41%, list=23%, signal=53%
GOBP_POSITIVE_REGULATION_OF_CD4_POSITIVE_ALPHA_BETA_T_CELL_DIFFERENTIATION	GOBP_POSITIVE_REGULATION_OF_CD4_POSITIVE_ALPHA_BETA_T_CELL_DIFFERENTIATION		31	0.337084	1.00657	0.437956	0.90778	1	3632	tags=29%, list=18%, signal=36%
GOBP_REGULATION_OF_MICROTUBULE_CYTOSKELETON_ORGANIZATION	GOBP_REGULATION_OF_MICROTUBULE_CYTOSKELETON_ORGANIZATION		150	0.259718	1.00635	0.45913	0.908106	1	2924	tags=18%, list=15%, signal=21%
GOMF_CHEMOATTRACTANT_ACTIVITY	GOMF_CHEMOATTRACTANT_ACTIVITY		40	0.321337	1.0063	0.449438	0.907729	1	4902	tags=30%, list=25%, signal=40%
GOMF_EFFLUX_TRANSMEMBRANE_TRANSPORTER_ACTIVITY	GOMF_EFFLUX_TRANSMEMBRANE_TRANSPORTER_ACTIVITY		17	0.391554	1.00602	0.459883	0.908258	1	3412	tags=24%, list=17%, signal=28%
GOBP_NEUTRAL_AMINO_ACID_TRANSPORT	GOBP_NEUTRAL_AMINO_ACID_TRANSPORT		51	0.305434	1.00595	0.434938	0.907971	1	3733	tags=25%, list=19%, signal=31%
GOMF_ANTIPORTER_ACTIVITY	GOMF_ANTIPORTER_ACTIVITY		94	0.275427	1.00591	0.457658	0.907557	1	3459	tags=20%, list=18%, signal=24%
GOCC_NUCLEAR_CHROMOSOME	GOCC_NUCLEAR_CHROMOSOME		234	0.245948	1.00586	0.433058	0.907189	1	3160	tags=20%, list=16%, signal=24%
GOBP_NEGATIVE_REGULATION_OF_INFLAMMATORY_RESPONSE	GOBP_NEGATIVE_REGULATION_OF_INFLAMMATORY_RESPONSE		135	0.261231	1.00576	0.447504	0.90704	1	1811	tags=15%, list=9%, signal=16%
GOBP_PURINE_NUCLEOBASE_METABOLIC_PROCESS	GOBP_PURINE_NUCLEOBASE_METABOLIC_PROCESS		23	0.369542	1.00534	0.444023	0.908128	1	211	tags=13%, list=1%, signal=13%
GOBP_POSITIVE_REGULATION_OF_PROTEIN_BINDING	GOBP_POSITIVE_REGULATION_OF_PROTEIN_BINDING		95	0.272909	1.00488	0.422261	0.909284	1	2846	tags=18%, list=14%, signal=21%
GOCC_FILOPODIUM	GOCC_FILOPODIUM		88	0.278064	1.00485	0.440075	0.908819	1	3186	tags=22%, list=16%, signal=26%
GOBP_NEGATIVE_REGULATION_OF_KINASE_ACTIVITY	GOBP_NEGATIVE_REGULATION_OF_KINASE_ACTIVITY		211	0.250014	1.00479	0.424092	0.908534	1	2884	tags=18%, list=15%, signal=21%
GOBP_PURINE_CONTAINING_COMPOUND_BIOSYNTHETIC_PROCESS	GOBP_PURINE_CONTAINING_COMPOUND_BIOSYNTHETIC_PROCESS		209	0.243799	1.00465	0.421147	0.908522	1	2705	tags=17%, list=14%, signal=20%
GOBP_RIBONUCLEOPROTEIN_COMPLEX_SUBUNIT_ORGANIZATION	GOBP_RIBONUCLEOPROTEIN_COMPLEX_SUBUNIT_ORGANIZATION		164	0.257895	1.00453	0.447898	0.908436	1	3128	tags=20%, list=16%, signal=23%
GOMF_POSTSYNAPTIC_NEUROTRANSMITTER_RECEPTOR_ACTIVITY	GOMF_POSTSYNAPTIC_NEUROTRANSMITTER_RECEPTOR_ACTIVITY		67	0.290484	1.00448	0.422222	0.908054	1	2913	tags=25%, list=15%, signal=30%
GOBP_REGULATION_OF_DNA_METHYLATION_DEPENDENT_HETEROCHROMATIN_FORMATION	GOBP_REGULATION_OF_DNA_METHYLATION_DEPENDENT_HETEROCHROMATIN_FORMATION		17	0.393997	1.00436	0.454894	0.907975	1	2945	tags=29%, list=15%, signal=35%
GOCC_COMPACT_MYELIN	GOCC_COMPACT_MYELIN		19	0.381247	1.00431	0.454198	0.907618	1	3495	tags=26%, list=18%, signal=32%
GOBP_REGULATION_OF_RESPONSE_TO_OSMOTIC_STRESS	GOBP_REGULATION_OF_RESPONSE_TO_OSMOTIC_STRESS		18	0.383603	1.00417	0.449355	0.907623	1	2789	tags=28%, list=14%, signal=32%
GOCC_POSTSYNAPTIC_SPECIALIZATION_INTRACELLULAR_COMPONENT	GOCC_POSTSYNAPTIC_SPECIALIZATION_INTRACELLULAR_COMPONENT		48	0.309391	1.00405	0.427562	0.907526	1	1876	tags=17%, list=10%, signal=18%
GOBP_POSITIVE_REGULATION_OF_OLIGODENDROCYTE_DIFFERENTIATION	GOBP_POSITIVE_REGULATION_OF_OLIGODENDROCYTE_DIFFERENTIATION		27	0.351279	1.00398	0.450485	0.907254	1	1559	tags=19%, list=8%, signal=20%
GOBP_EXTRACELLULAR_MATRIX_DISASSEMBLY	GOBP_EXTRACELLULAR_MATRIX_DISASSEMBLY		35	0.335999	1.00384	0.452931	0.907283	1	2176	tags=17%, list=11%, signal=19%
GOBP_REGULATION_OF_MACROPHAGE_DERIVED_FOAM_CELL_DIFFERENTIATION	GOBP_REGULATION_OF_MACROPHAGE_DERIVED_FOAM_CELL_DIFFERENTIATION		25	0.349903	1.00373	0.45539	0.907132	1	5554	tags=36%, list=28%, signal=50%
GOBP_NEGATIVE_REGULATION_OF_CELLULAR_MACROMOLECULE_BIOSYNTHETIC_PROCESS	GOBP_NEGATIVE_REGULATION_OF_CELLULAR_MACROMOLECULE_BIOSYNTHETIC_PROCESS		187	0.248857	1.00356	0.447552	0.907258	1	2153	tags=14%, list=11%, signal=15%
GOBP_NEGATIVE_REGULATION_OF_CELL_PROJECTION_ORGANIZATION	GOBP_NEGATIVE_REGULATION_OF_CELL_PROJECTION_ORGANIZATION		203	0.248094	1.00338	0.417476	0.907396	1	3582	tags=23%, list=18%, signal=28%
GOBP_POSITIVE_REGULATION_OF_RESPONSE_TO_BIOTIC_STIMULUS	GOBP_POSITIVE_REGULATION_OF_RESPONSE_TO_BIOTIC_STIMULUS		301	0.234867	1.00331	0.432432	0.907099	1	4247	tags=24%, list=22%, signal=30%
GOBP_POSITIVE_REGULATION_OF_VASOCONSTRICTION	GOBP_POSITIVE_REGULATION_OF_VASOCONSTRICTION		50	0.303021	1.00294	0.433692	0.907933	1	2965	tags=20%, list=15%, signal=23%
GOBP_DNA_TEMPLATED_DNA_REPLICATION_MAINTENANCE_OF_FIDELITY	GOBP_DNA_TEMPLATED_DNA_REPLICATION_MAINTENANCE_OF_FIDELITY		50	0.298783	1.00268	0.453358	0.908421	1	3264	tags=24%, list=17%, signal=29%
GOBP_MESENCHYME_MORPHOGENESIS	GOBP_MESENCHYME_MORPHOGENESIS		57	0.298087	1.00267	0.446729	0.907895	1	3414	tags=26%, list=17%, signal=32%
GOBP_RESPONSE_TO_CARBOHYDRATE	GOBP_RESPONSE_TO_CARBOHYDRATE		191	0.249052	1.00266	0.428826	0.907406	1	3867	tags=24%, list=20%, signal=30%
GOBP_INTRACELLULAR_ZINC_ION_HOMEOSTASIS	GOBP_INTRACELLULAR_ZINC_ION_HOMEOSTASIS		31	0.344432	1.00261	0.426443	0.907043	1	3657	tags=29%, list=19%, signal=36%
GOBP_RESPONSE_TO_MINERALOCORTICOID	GOBP_RESPONSE_TO_MINERALOCORTICOID		16	0.388405	1.00241	0.454707	0.907244	1	1267	tags=25%, list=6%, signal=27%
GOBP_LIPOSACCHARIDE_METABOLIC_PROCESS	GOBP_LIPOSACCHARIDE_METABOLIC_PROCESS		94	0.276112	1.00188	0.443414	0.908769	1	3511	tags=23%, list=18%, signal=28%
GOBP_ORGANOPHOSPHATE_CATABOLIC_PROCESS	GOBP_ORGANOPHOSPHATE_CATABOLIC_PROCESS		135	0.262331	1.00156	0.430127	0.90949	1	5027	tags=30%, list=26%, signal=41%
GOBP_REGULATION_OF_EXTRACELLULAR_MATRIX_ORGANIZATION	GOBP_REGULATION_OF_EXTRACELLULAR_MATRIX_ORGANIZATION		53	0.301899	1.00145	0.449248	0.909388	1	4695	tags=32%, list=24%, signal=42%
GOBP_REGULATION_OF_TRIGLYCERIDE_CATABOLIC_PROCESS	GOBP_REGULATION_OF_TRIGLYCERIDE_CATABOLIC_PROCESS		15	0.398002	1.0011	0.479779	0.910159	1	1157	tags=27%, list=6%, signal=28%
GOCC_TRIGLYCERIDE_RICH_PLASMA_LIPOPROTEIN_PARTICLE	GOCC_TRIGLYCERIDE_RICH_PLASMA_LIPOPROTEIN_PARTICLE		24	0.358694	1.001	0.455535	0.909976	1	3729	tags=33%, list=19%, signal=41%
GOCC_AUTOPHAGOSOME_MEMBRANE	GOCC_AUTOPHAGOSOME_MEMBRANE		33	0.329557	1.00099	0.456439	0.909494	1	1672	tags=21%, list=8%, signal=23%
GOBP_STEROL_BIOSYNTHETIC_PROCESS	GOBP_STEROL_BIOSYNTHETIC_PROCESS		56	0.298643	1.0009	0.45679	0.909296	1	3797	tags=29%, list=19%, signal=35%
GOBP_RESPONSE_TO_METAL_ION	GOBP_RESPONSE_TO_METAL_ION		296	0.235779	1.00067	0.464664	0.90961	1	2279	tags=13%, list=12%, signal=15%
GOBP_PRIMARY_AMINO_COMPOUND_METABOLIC_PROCESS	GOBP_PRIMARY_AMINO_COMPOUND_METABOLIC_PROCESS		18	0.382509	1.00065	0.445312	0.909145	1	4526	tags=33%, list=23%, signal=43%
GOBP_NEGATIVE_REGULATION_OF_DNA_REPAIR	GOBP_NEGATIVE_REGULATION_OF_DNA_REPAIR		23	0.358658	1.00057	0.440678	0.9089	1	1265	tags=13%, list=6%, signal=14%
GOBP_N_TERMINAL_PROTEIN_AMINO_ACID_MODIFICATION	GOBP_N_TERMINAL_PROTEIN_AMINO_ACID_MODIFICATION		26	0.345086	1.00041	0.449715	0.908962	1	1375	tags=12%, list=7%, signal=12%
GOBP_NEGATIVE_REGULATION_OF_IMMUNE_RESPONSE	GOBP_NEGATIVE_REGULATION_OF_IMMUNE_RESPONSE		187	0.246254	1.00002	0.435169	0.909875	1	4728	tags=26%, list=24%, signal=33%
GOBP_GLAND_DEVELOPMENT	GOBP_GLAND_DEVELOPMENT		465	0.22874	1	0.464348	0.909424	1	3158	tags=17%, list=16%, signal=20%
GOBP_CELL_CHEMOTAXIS	GOBP_CELL_CHEMOTAXIS		291	0.23687	0.999587	0.469775	0.910447	1	3747	tags=20%, list=19%, signal=24%
GOBP_LATE_ENDOSOME_TO_VACUOLE_TRANSPORT	GOBP_LATE_ENDOSOME_TO_VACUOLE_TRANSPORT		23	0.360364	0.999536	0.44486	0.910103	1	1362	tags=17%, list=7%, signal=19%
GOMF_PROTEIN_SERINE_THREONINE_TYROSINE_KINASE_ACTIVITY	GOMF_PROTEIN_SERINE_THREONINE_TYROSINE_KINASE_ACTIVITY		39	0.314812	0.999427	0.438931	0.90997	1	3409	tags=28%, list=17%, signal=34%
GOBP_SENSORY_ORGAN_MORPHOGENESIS	GOBP_SENSORY_ORGAN_MORPHOGENESIS		300	0.237711	0.99942	0.443061	0.909447	1	3681	tags=22%, list=19%, signal=27%
GOBP_MITOTIC_G1_S_TRANSITION_CHECKPOINT_SIGNALING	GOBP_MITOTIC_G1_S_TRANSITION_CHECKPOINT_SIGNALING		23	0.361058	0.99934	0.442164	0.909227	1	4122	tags=39%, list=21%, signal=49%
GOBP_DEVELOPMENTAL_MATURATION	GOBP_DEVELOPMENTAL_MATURATION		349	0.234342	0.999306	0.456954	0.908827	1	3327	tags=17%, list=17%, signal=20%
GOCC_FILOPODIUM_MEMBRANE	GOCC_FILOPODIUM_MEMBRANE		16	0.396023	0.998865	0.461101	0.910008	1	2986	tags=38%, list=15%, signal=44%
GOCC_CATENIN_COMPLEX	GOCC_CATENIN_COMPLEX		29	0.339137	0.998709	0.448473	0.910066	1	3693	tags=34%, list=19%, signal=42%
GOMF_EXTRACELLULAR_MATRIX_STRUCTURAL_CONSTITUENT_CONFERRING_TENSILE_STRENGTH	GOMF_EXTRACELLULAR_MATRIX_STRUCTURAL_CONSTITUENT_CONFERRING_TENSILE_STRENGTH		36	0.324219	0.998652	0.450549	0.909755	1	2655	tags=19%, list=13%, signal=22%
GOBP_CELLULAR_RESPONSE_TO_EXTERNAL_STIMULUS	GOBP_CELLULAR_RESPONSE_TO_EXTERNAL_STIMULUS		268	0.239189	0.998596	0.463122	0.909428	1	3043	tags=18%, list=15%, signal=21%
GOBP_POSITIVE_REGULATION_OF_INTERLEUKIN_4_PRODUCTION	GOBP_POSITIVE_REGULATION_OF_INTERLEUKIN_4_PRODUCTION		25	0.348843	0.998421	0.459144	0.909524	1	3656	tags=36%, list=19%, signal=44%
GOMF_SOLUTE_PROTON_SYMPORTER_ACTIVITY	GOMF_SOLUTE_PROTON_SYMPORTER_ACTIVITY		21	0.360768	0.998409	0.476562	0.909032	1	4413	tags=43%, list=22%, signal=55%
GOMF_VITAMIN_BINDING	GOMF_VITAMIN_BINDING		133	0.259501	0.998382	0.442308	0.908599	1	2054	tags=14%, list=10%, signal=16%
GOBP_ENDOTHELIAL_CELL_CHEMOTAXIS	GOBP_ENDOTHELIAL_CELL_CHEMOTAXIS		29	0.34743	0.998358	0.469835	0.908146	1	2908	tags=24%, list=15%, signal=28%
GOBP_REGULATION_OF_SYNAPTIC_TRANSMISSION_GLUTAMATERGIC	GOBP_REGULATION_OF_SYNAPTIC_TRANSMISSION_GLUTAMATERGIC		81	0.283342	0.998318	0.47027	0.907788	1	2913	tags=21%, list=15%, signal=25%
GOMF_PHOSPHOLIPID_TRANSPORTER_ACTIVITY	GOMF_PHOSPHOLIPID_TRANSPORTER_ACTIVITY		63	0.285154	0.998292	0.45	0.907342	1	3677	tags=24%, list=19%, signal=29%
GOMF_NUCLEOTIDYLTRANSFERASE_ACTIVITY	GOMF_NUCLEOTIDYLTRANSFERASE_ACTIVITY		128	0.260388	0.998268	0.455326	0.906898	1	4583	tags=27%, list=23%, signal=35%
GOBP_PURINE_NUCLEOSIDE_DIPHOSPHATE_METABOLIC_PROCESS	GOBP_PURINE_NUCLEOSIDE_DIPHOSPHATE_METABOLIC_PROCESS		102	0.267268	0.998032	0.457658	0.907281	1	3240	tags=22%, list=16%, signal=26%
GOMF_LYSOPHOSPHATIDIC_ACID_ACYLTRANSFERASE_ACTIVITY	GOMF_LYSOPHOSPHATIDIC_ACID_ACYLTRANSFERASE_ACTIVITY		15	0.393071	0.997967	0.437383	0.906996	1	1157	tags=20%, list=6%, signal=21%
GOBP_NEURAL_TUBE_PATTERNING	GOBP_NEURAL_TUBE_PATTERNING		49	0.304382	0.99775	0.436293	0.907296	1	3357	tags=27%, list=17%, signal=32%
GOMF_CYCLIC_NUCLEOTIDE_BINDING	GOMF_CYCLIC_NUCLEOTIDE_BINDING		36	0.320097	0.997461	0.467433	0.907859	1	3887	tags=28%, list=20%, signal=35%
GOBP_POSITIVE_REGULATION_OF_GLIAL_CELL_DIFFERENTIATION	GOBP_POSITIVE_REGULATION_OF_GLIAL_CELL_DIFFERENTIATION		50	0.306399	0.997377	0.477113	0.907632	1	2794	tags=24%, list=14%, signal=28%
GOBP_NEGATIVE_REGULATION_OF_T_HELPER_CELL_DIFFERENTIATION	GOBP_NEGATIVE_REGULATION_OF_T_HELPER_CELL_DIFFERENTIATION		20	0.37329	0.997126	0.462687	0.90806	1	1847	tags=20%, list=9%, signal=22%
GOMF_HISTONE_H4_ACETYLTRANSFERASE_ACTIVITY	GOMF_HISTONE_H4_ACETYLTRANSFERASE_ACTIVITY		20	0.382089	0.996556	0.476954	0.90967	1	1260	tags=15%, list=6%, signal=16%
GOBP_NECROTIC_CELL_DEATH	GOBP_NECROTIC_CELL_DEATH		62	0.2918	0.996269	0.478873	0.910274	1	2940	tags=23%, list=15%, signal=26%
GOBP_CELLULAR_RESPONSE_TO_PH	GOBP_CELLULAR_RESPONSE_TO_PH		25	0.346307	0.995982	0.46374	0.910844	1	3532	tags=28%, list=18%, signal=34%
GOBP_IMMATURE_B_CELL_DIFFERENTIATION	GOBP_IMMATURE_B_CELL_DIFFERENTIATION		15	0.399393	0.995976	0.450199	0.910316	1	1044	tags=13%, list=5%, signal=14%
GOMF_INSULIN_LIKE_GROWTH_FACTOR_BINDING	GOMF_INSULIN_LIKE_GROWTH_FACTOR_BINDING		17	0.397727	0.99588	0.473198	0.910156	1	716	tags=12%, list=4%, signal=12%
GOMF_ORGANOPHOSPHATE_ESTER_TRANSMEMBRANE_TRANSPORTER_ACTIVITY	GOMF_ORGANOPHOSPHATE_ESTER_TRANSMEMBRANE_TRANSPORTER_ACTIVITY		31	0.330307	0.995811	0.437838	0.909878	1	4538	tags=35%, list=23%, signal=46%
GOBP_POSITIVE_REGULATION_OF_MUSCLE_HYPERTROPHY	GOBP_POSITIVE_REGULATION_OF_MUSCLE_HYPERTROPHY		40	0.31285	0.995743	0.445065	0.909582	1	1998	tags=18%, list=10%, signal=19%
GOBP_HISTONE_MONOUBIQUITINATION	GOBP_HISTONE_MONOUBIQUITINATION		30	0.329381	0.995548	0.442379	0.90979	1	4007	tags=27%, list=20%, signal=33%
GOCC_SPERM_HEAD	GOCC_SPERM_HEAD		34	0.327844	0.995511	0.442748	0.909396	1	2390	tags=18%, list=12%, signal=20%
GOBP_VIRAL_RELEASE_FROM_HOST_CELL	GOBP_VIRAL_RELEASE_FROM_HOST_CELL		23	0.358299	0.995436	0.492188	0.909157	1	1007	tags=13%, list=5%, signal=14%
GOBP_DENDRITE_DEVELOPMENT	GOBP_DENDRITE_DEVELOPMENT		305	0.23669	0.995161	0.472696	0.909701	1	4367	tags=26%, list=22%, signal=33%
GOBP_REGULATION_OF_ALPHA_BETA_T_CELL_ACTIVATION	GOBP_REGULATION_OF_ALPHA_BETA_T_CELL_ACTIVATION		111	0.262602	0.995129	0.446367	0.909286	1	2884	tags=18%, list=15%, signal=21%
GOBP_REGULATION_OF_UBIQUITIN_PROTEIN_LIGASE_ACTIVITY	GOBP_REGULATION_OF_UBIQUITIN_PROTEIN_LIGASE_ACTIVITY		20	0.373688	0.995113	0.462745	0.908813	1	3339	tags=30%, list=17%, signal=36%
GOMF_PHEROMONE_BINDING	GOMF_PHEROMONE_BINDING		86	0.275473	0.995007	0.471349	0.908662	1	3580	tags=27%, list=18%, signal=33%
GOBP_REGULATION_OF_WOUND_HEALING	GOBP_REGULATION_OF_WOUND_HEALING		124	0.263561	0.994849	0.47487	0.908738	1	2844	tags=20%, list=14%, signal=23%
GOBP_REGULATION_OF_INSULIN_RECEPTOR_SIGNALING_PATHWAY	GOBP_REGULATION_OF_INSULIN_RECEPTOR_SIGNALING_PATHWAY		82	0.279449	0.994714	0.452381	0.908722	1	4820	tags=26%, list=25%, signal=34%
GOBP_T_CELL_MEDIATED_CYTOTOXICITY	GOBP_T_CELL_MEDIATED_CYTOTOXICITY		67	0.282238	0.994597	0.445759	0.908625	1	2802	tags=19%, list=14%, signal=23%
GOBP_ICOSANOID_SECRETION	GOBP_ICOSANOID_SECRETION		59	0.290076	0.994331	0.460111	0.909052	1	1219	tags=12%, list=6%, signal=13%
GOBP_MORPHOGENESIS_OF_AN_EPITHELIAL_BUD	GOBP_MORPHOGENESIS_OF_AN_EPITHELIAL_BUD		18	0.375335	0.994034	0.460938	0.909619	1	942	tags=17%, list=5%, signal=17%
GOBP_POSITIVE_REGULATION_OF_LYMPHOCYTE_DIFFERENTIATION	GOBP_POSITIVE_REGULATION_OF_LYMPHOCYTE_DIFFERENTIATION		131	0.262097	0.993938	0.484902	0.909471	1	3632	tags=21%, list=18%, signal=25%
GOBP_HORMONE_TRANSPORT	GOBP_HORMONE_TRANSPORT		376	0.232379	0.993797	0.481117	0.909482	1	2772	tags=16%, list=14%, signal=18%
GOMF_AMINO_ACID_TRANSMEMBRANE_TRANSPORTER_ACTIVITY	GOMF_AMINO_ACID_TRANSMEMBRANE_TRANSPORTER_ACTIVITY		85	0.275451	0.993734	0.452297	0.909197	1	3416	tags=21%, list=17%, signal=26%
GOMF_ACTININ_BINDING	GOMF_ACTININ_BINDING		39	0.319236	0.993714	0.471223	0.908746	1	3535	tags=33%, list=18%, signal=41%
GOBP_REGULATION_OF_EPITHELIAL_CELL_APOPTOTIC_PROCESS	GOBP_REGULATION_OF_EPITHELIAL_CELL_APOPTOTIC_PROCESS		111	0.261902	0.993668	0.461538	0.908379	1	2844	tags=19%, list=14%, signal=22%
GOBP_FLUID_TRANSPORT	GOBP_FLUID_TRANSPORT		29	0.339154	0.993592	0.464088	0.908127	1	5118	tags=41%, list=26%, signal=56%
GOBP_CELL_CYCLE_CHECKPOINT_SIGNALING	GOBP_CELL_CYCLE_CHECKPOINT_SIGNALING		173	0.251808	0.992838	0.45979	0.910485	1	3267	tags=20%, list=17%, signal=23%
GOBP_PROTEOGLYCAN_METABOLIC_PROCESS	GOBP_PROTEOGLYCAN_METABOLIC_PROCESS		92	0.272019	0.992781	0.482517	0.910167	1	1613	tags=13%, list=8%, signal=14%
GOCC_PROTEASOME_COMPLEX	GOCC_PROTEASOME_COMPLEX		60	0.294448	0.992633	0.49812	0.910184	1	2629	tags=18%, list=13%, signal=21%
GOBP_POSITIVE_REGULATION_OF_VASCULATURE_DEVELOPMENT	GOBP_POSITIVE_REGULATION_OF_VASCULATURE_DEVELOPMENT		168	0.252795	0.992617	0.461131	0.909713	1	3754	tags=23%, list=19%, signal=28%
GOBP_RESPONSE_TO_ISOQUINOLINE_ALKALOID	GOBP_RESPONSE_TO_ISOQUINOLINE_ALKALOID		19	0.368683	0.992438	0.456238	0.909882	1	5008	tags=42%, list=25%, signal=56%
GOBP_ANTIGEN_PROCESSING_AND_PRESENTATION_OF_PEPTIDE_OR_POLYSACCHARIDE_ANTIGEN_VIA_MHC_CLASS_II	GOBP_ANTIGEN_PROCESSING_AND_PRESENTATION_OF_PEPTIDE_OR_POLYSACCHARIDE_ANTIGEN_VIA_MHC_CLASS_II		22	0.371182	0.992425	0.457143	0.909405	1	986	tags=14%, list=5%, signal=14%
GOBP_NEGATIVE_REGULATION_OF_ADAPTIVE_IMMUNE_RESPONSE	GOBP_NEGATIVE_REGULATION_OF_ADAPTIVE_IMMUNE_RESPONSE		54	0.299908	0.992304	0.469203	0.909331	1	2842	tags=17%, list=14%, signal=19%
GOMF_GUANYL_NUCLEOTIDE_BINDING	GOMF_GUANYL_NUCLEOTIDE_BINDING		350	0.231258	0.99191	0.472663	0.910291	1	3381	tags=19%, list=17%, signal=22%
GOBP_SPERM_AXONEME_ASSEMBLY	GOBP_SPERM_AXONEME_ASSEMBLY		23	0.356395	0.991859	0.466418	0.909951	1	3286	tags=26%, list=17%, signal=31%
GOBP_EXCRETION	GOBP_EXCRETION		52	0.301475	0.991735	0.46337	0.9099	1	3266	tags=19%, list=17%, signal=23%
GOBP_DEVELOPMENTAL_GROWTH_INVOLVED_IN_MORPHOGENESIS	GOBP_DEVELOPMENTAL_GROWTH_INVOLVED_IN_MORPHOGENESIS		269	0.238616	0.991501	0.48135	0.910265	1	3894	tags=23%, list=20%, signal=28%
GOBP_SUPPRESSION_OF_VIRAL_RELEASE_BY_HOST	GOBP_SUPPRESSION_OF_VIRAL_RELEASE_BY_HOST		19	0.372412	0.991344	0.49503	0.91035	1	2661	tags=32%, list=14%, signal=36%
GOBP_MUSCLE_CELL_DIFFERENTIATION	GOBP_MUSCLE_CELL_DIFFERENTIATION		422	0.228103	0.991153	0.489831	0.910492	1	3635	tags=23%, list=18%, signal=27%
GOBP_NEGATIVE_REGULATION_OF_INFLAMMATORY_RESPONSE_TO_ANTIGENIC_STIMULUS	GOBP_NEGATIVE_REGULATION_OF_INFLAMMATORY_RESPONSE_TO_ANTIGENIC_STIMULUS		15	0.391382	0.991044	0.491651	0.910391	1	351	tags=20%, list=2%, signal=20%
GOBP_IMPORT_ACROSS_PLASMA_MEMBRANE	GOBP_IMPORT_ACROSS_PLASMA_MEMBRANE		199	0.245944	0.990993	0.481229	0.910059	1	3525	tags=21%, list=18%, signal=25%
GOBP_ADENOSINE_METABOLIC_PROCESS	GOBP_ADENOSINE_METABOLIC_PROCESS		15	0.387884	0.990944	0.465649	0.909733	1	4746	tags=33%, list=24%, signal=44%
GOMF_MONOCARBOXYLIC_ACID_TRANSMEMBRANE_TRANSPORTER_ACTIVITY	GOMF_MONOCARBOXYLIC_ACID_TRANSMEMBRANE_TRANSPORTER_ACTIVITY		63	0.286422	0.99075	0.464912	0.909951	1	3517	tags=24%, list=18%, signal=29%
GOMF_CYCLIN_BINDING	GOMF_CYCLIN_BINDING		33	0.329649	0.990432	0.474766	0.910579	1	619	tags=12%, list=3%, signal=12%
GOBP_REGULATION_OF_SYNAPSE_STRUCTURE_OR_ACTIVITY	GOBP_REGULATION_OF_SYNAPSE_STRUCTURE_OR_ACTIVITY		293	0.234276	0.990221	0.470175	0.910873	1	3971	tags=22%, list=20%, signal=27%
GOBP_NEURON_PROJECTION_EXTENSION	GOBP_NEURON_PROJECTION_EXTENSION		195	0.246999	0.990199	0.485997	0.910433	1	3768	tags=22%, list=19%, signal=27%
GOBP_TOLL_LIKE_RECEPTOR_3_SIGNALING_PATHWAY	GOBP_TOLL_LIKE_RECEPTOR_3_SIGNALING_PATHWAY		25	0.348552	0.990116	0.478873	0.910241	1	2884	tags=20%, list=15%, signal=23%
GOMF_OXIDOREDUCTASE_ACTIVITY_ACTING_ON_THE_ALDEHYDE_OR_OXO_GROUP_OF_DONORS_NAD_OR_NADP_AS_ACCEPTOR	GOMF_OXIDOREDUCTASE_ACTIVITY_ACTING_ON_THE_ALDEHYDE_OR_OXO_GROUP_OF_DONORS_NAD_OR_NADP_AS_ACCEPTOR		50	0.299565	0.989815	0.466543	0.910896	1	3862	tags=26%, list=20%, signal=32%
GOCC_MITOTIC_SPINDLE	GOCC_MITOTIC_SPINDLE		164	0.251935	0.98981	0.492933	0.910385	1	3161	tags=18%, list=16%, signal=21%
GOBP_NEGATIVE_REGULATION_OF_PROTEOLYSIS_INVOLVED_IN_PROTEIN_CATABOLIC_PROCESS	GOBP_NEGATIVE_REGULATION_OF_PROTEOLYSIS_INVOLVED_IN_PROTEIN_CATABOLIC_PROCESS		63	0.287964	0.989608	0.479554	0.910636	1	3409	tags=22%, list=17%, signal=27%
GOBP_POSITIVE_REGULATION_OF_MYOTUBE_DIFFERENTIATION	GOBP_POSITIVE_REGULATION_OF_MYOTUBE_DIFFERENTIATION		15	0.388485	0.989392	0.475564	0.910926	1	476	tags=20%, list=2%, signal=20%
GOBP_REGULATION_OF_PEPTIDYL_TYROSINE_PHOSPHORYLATION	GOBP_REGULATION_OF_PEPTIDYL_TYROSINE_PHOSPHORYLATION		253	0.238524	0.989373	0.486622	0.91047	1	3205	tags=20%, list=16%, signal=24%
GOBP_NEGATIVE_REGULATION_OF_INTERLEUKIN_8_PRODUCTION	GOBP_NEGATIVE_REGULATION_OF_INTERLEUKIN_8_PRODUCTION		15	0.396681	0.989365	0.469835	0.909986	1	4715	tags=47%, list=24%, signal=61%
GOBP_C21_STEROID_HORMONE_METABOLIC_PROCESS	GOBP_C21_STEROID_HORMONE_METABOLIC_PROCESS		38	0.321173	0.989198	0.464981	0.910129	1	1267	tags=13%, list=6%, signal=14%
GOBP_FEEDING_BEHAVIOR	GOBP_FEEDING_BEHAVIOR		130	0.260427	0.988986	0.47491	0.910415	1	4345	tags=28%, list=22%, signal=35%
GOBP_FOLIC_ACID_CONTAINING_COMPOUND_METABOLIC_PROCESS	GOBP_FOLIC_ACID_CONTAINING_COMPOUND_METABOLIC_PROCESS		25	0.347807	0.988856	0.458491	0.910386	1	1748	tags=20%, list=9%, signal=22%
GOCC_TRANSPORTER_COMPLEX	GOCC_TRANSPORTER_COMPLEX		375	0.229559	0.988814	0.494058	0.910008	1	2930	tags=18%, list=15%, signal=21%
GOBP_RESPONSE_TO_PEPTIDE	GOBP_RESPONSE_TO_PEPTIDE		416	0.228083	0.988469	0.49308	0.910783	1	3377	tags=19%, list=17%, signal=22%
GOMF_METALLOPEPTIDASE_ACTIVITY	GOMF_METALLOPEPTIDASE_ACTIVITY		187	0.24465	0.988403	0.461101	0.910508	1	2301	tags=12%, list=12%, signal=14%
GOBP_MITOTIC_SISTER_CHROMATID_SEGREGATION	GOBP_MITOTIC_SISTER_CHROMATID_SEGREGATION		173	0.249528	0.988215	0.471015	0.910665	1	3155	tags=21%, list=16%, signal=25%
GOBP_NEGATIVE_REGULATION_OF_SECRETION	GOBP_NEGATIVE_REGULATION_OF_SECRETION		200	0.246044	0.987907	0.505435	0.911251	1	4399	tags=22%, list=22%, signal=28%
GOBP_REGULATION_OF_STEROL_TRANSPORT	GOBP_REGULATION_OF_STEROL_TRANSPORT		66	0.287422	0.987778	0.483748	0.911204	1	3041	tags=23%, list=15%, signal=27%
GOBP_ERK1_AND_ERK2_CASCADE	GOBP_ERK1_AND_ERK2_CASCADE		335	0.232684	0.987746	0.504188	0.910796	1	4160	tags=23%, list=21%, signal=29%
GOBP_HINDBRAIN_MORPHOGENESIS	GOBP_HINDBRAIN_MORPHOGENESIS		60	0.294448	0.987063	0.485185	0.912892	1	5033	tags=35%, list=26%, signal=47%
GOBP_REGULATION_OF_SPROUTING_ANGIOGENESIS	GOBP_REGULATION_OF_SPROUTING_ANGIOGENESIS		37	0.322304	0.987061	0.474638	0.912381	1	2395	tags=19%, list=12%, signal=22%
GOBP_VASOCONSTRICTION	GOBP_VASOCONSTRICTION		107	0.265568	0.987033	0.481482	0.911959	1	3164	tags=21%, list=16%, signal=24%
GOCC_CYTOPLASMIC_SIDE_OF_MEMBRANE	GOCC_CYTOPLASMIC_SIDE_OF_MEMBRANE		194	0.244736	0.986962	0.484346	0.911698	1	3175	tags=20%, list=16%, signal=24%
GOBP_REGULATION_OF_T_CELL_APOPTOTIC_PROCESS	GOBP_REGULATION_OF_T_CELL_APOPTOTIC_PROCESS		47	0.300696	0.986924	0.449355	0.91133	1	3187	tags=21%, list=16%, signal=25%
GOBP_NEURON_REMODELING	GOBP_NEURON_REMODELING		16	0.381693	0.986847	0.46789	0.91109	1	1068	tags=13%, list=5%, signal=13%
GOBP_NEGATIVE_REGULATION_OF_PROTEIN_SECRETION	GOBP_NEGATIVE_REGULATION_OF_PROTEIN_SECRETION		81	0.279374	0.986598	0.495202	0.911534	1	4326	tags=27%, list=22%, signal=35%
GOBP_REGULATION_OF_LIPID_TRANSPORT	GOBP_REGULATION_OF_LIPID_TRANSPORT		158	0.251338	0.986588	0.491921	0.911047	1	2511	tags=16%, list=13%, signal=18%
GOBP_NEUROMUSCULAR_SYNAPTIC_TRANSMISSION	GOBP_NEUROMUSCULAR_SYNAPTIC_TRANSMISSION		30	0.33398	0.986528	0.453125	0.910763	1	3037	tags=30%, list=15%, signal=35%
GOBP_REGULATION_OF_INOSITOL_PHOSPHATE_BIOSYNTHETIC_PROCESS	GOBP_REGULATION_OF_INOSITOL_PHOSPHATE_BIOSYNTHETIC_PROCESS		17	0.38447	0.985964	0.489945	0.912264	1	3062	tags=29%, list=16%, signal=35%
GOBP_POSITIVE_REGULATION_OF_LEUKOCYTE_PROLIFERATION	GOBP_POSITIVE_REGULATION_OF_LEUKOCYTE_PROLIFERATION		166	0.250144	0.985936	0.492119	0.911839	1	2884	tags=20%, list=15%, signal=23%
GOBP_POSITIVE_REGULATION_OF_PROTEIN_CONTAINING_COMPLEX_ASSEMBLY	GOBP_POSITIVE_REGULATION_OF_PROTEIN_CONTAINING_COMPLEX_ASSEMBLY		193	0.245551	0.985818	0.488372	0.911745	1	3461	tags=24%, list=18%, signal=29%
GOMF_CHANNEL_INHIBITOR_ACTIVITY	GOMF_CHANNEL_INHIBITOR_ACTIVITY		36	0.32453	0.985796	0.48155	0.911313	1	2890	tags=22%, list=15%, signal=26%
GOBP_EMBRYONIC_DIGIT_MORPHOGENESIS	GOBP_EMBRYONIC_DIGIT_MORPHOGENESIS		64	0.283592	0.985792	0.469643	0.91081	1	3846	tags=23%, list=20%, signal=29%
GOBP_POSITIVE_REGULATION_OF_LEUKOCYTE_ADHESION_TO_VASCULAR_ENDOTHELIAL_CELL	GOBP_POSITIVE_REGULATION_OF_LEUKOCYTE_ADHESION_TO_VASCULAR_ENDOTHELIAL_CELL		26	0.337832	0.985759	0.48474	0.910418	1	1028	tags=15%, list=5%, signal=16%
GOBP_POSITIVE_REGULATION_OF_OXIDOREDUCTASE_ACTIVITY	GOBP_POSITIVE_REGULATION_OF_OXIDOREDUCTASE_ACTIVITY		55	0.298025	0.985343	0.47153	0.911471	1	2042	tags=16%, list=10%, signal=18%
GOBP_REGULATION_OF_SODIUM_ION_TRANSMEMBRANE_TRANSPORT	GOBP_REGULATION_OF_SODIUM_ION_TRANSMEMBRANE_TRANSPORT		72	0.280565	0.984921	0.509259	0.91257	1	1796	tags=15%, list=9%, signal=17%
GOBP_REGULATION_OF_RECEPTOR_RECYCLING	GOBP_REGULATION_OF_RECEPTOR_RECYCLING		30	0.335451	0.984762	0.466667	0.912685	1	3041	tags=23%, list=15%, signal=28%
GOBP_POSITIVE_REGULATION_OF_DEFENSE_RESPONSE	GOBP_POSITIVE_REGULATION_OF_DEFENSE_RESPONSE		407	0.229569	0.984367	0.509402	0.913621	1	3222	tags=18%, list=16%, signal=21%
GOBP_KILLING_OF_CELLS_OF_ANOTHER_ORGANISM	GOBP_KILLING_OF_CELLS_OF_ANOTHER_ORGANISM		50	0.297698	0.984296	0.500917	0.913376	1	2827	tags=24%, list=14%, signal=28%
GOBP_NEGATIVE_REGULATION_OF_TRANSFERASE_ACTIVITY	GOBP_NEGATIVE_REGULATION_OF_TRANSFERASE_ACTIVITY		247	0.237212	0.984188	0.470175	0.91323	1	2884	tags=17%, list=15%, signal=20%
GOBP_REGULATION_OF_DENDRITIC_SPINE_DEVELOPMENT	GOBP_REGULATION_OF_DENDRITIC_SPINE_DEVELOPMENT		78	0.279585	0.984003	0.49543	0.913405	1	4150	tags=32%, list=21%, signal=40%
GOBP_ONE_CARBON_METABOLIC_PROCESS	GOBP_ONE_CARBON_METABOLIC_PROCESS		26	0.337629	0.983885	0.480565	0.913335	1	1760	tags=23%, list=9%, signal=25%
GOBP_POSITIVE_REGULATION_OF_TRANSCRIPTION_ELONGATION_BY_RNA_POLYMERASE_II	GOBP_POSITIVE_REGULATION_OF_TRANSCRIPTION_ELONGATION_BY_RNA_POLYMERASE_II		50	0.29682	0.983872	0.507326	0.912879	1	4958	tags=36%, list=25%, signal=48%
GOBP_REGULATION_OF_DENDRITE_EXTENSION	GOBP_REGULATION_OF_DENDRITE_EXTENSION		30	0.329257	0.983848	0.462963	0.912441	1	412	tags=10%, list=2%, signal=10%
GOMF_TRANSLATION_INITIATION_FACTOR_BINDING	GOMF_TRANSLATION_INITIATION_FACTOR_BINDING		35	0.324707	0.983819	0.482696	0.912034	1	2126	tags=17%, list=11%, signal=19%
GOMF_SOLUTE_INORGANIC_ANION_ANTIPORTER_ACTIVITY	GOMF_SOLUTE_INORGANIC_ANION_ANTIPORTER_ACTIVITY		16	0.391837	0.983614	0.496226	0.912299	1	2222	tags=19%, list=11%, signal=21%
GOBP_HISTONE_METHYLATION	GOBP_HISTONE_METHYLATION		118	0.259664	0.983463	0.500858	0.912344	1	2259	tags=16%, list=11%, signal=18%
GOBP_NEUROBLAST_PROLIFERATION	GOBP_NEUROBLAST_PROLIFERATION		82	0.277928	0.983347	0.487985	0.91226	1	2406	tags=18%, list=12%, signal=21%
GOCC_STEREOCILIUM_BUNDLE	GOCC_STEREOCILIUM_BUNDLE		62	0.292414	0.983337	0.493482	0.911778	1	5131	tags=32%, list=26%, signal=44%
GOCC_CHROMOSOME_CENTROMERIC_REGION	GOCC_CHROMOSOME_CENTROMERIC_REGION		210	0.244145	0.983266	0.51458	0.911524	1	2792	tags=18%, list=14%, signal=21%
GOBP_MYELIN_MAINTENANCE	GOBP_MYELIN_MAINTENANCE		15	0.396496	0.983252	0.510934	0.911074	1	4075	tags=33%, list=21%, signal=42%
GOBP_NEURON_FATE_COMMITMENT	GOBP_NEURON_FATE_COMMITMENT		81	0.27379	0.982962	0.483126	0.911638	1	2570	tags=17%, list=13%, signal=20%
GOBP_RESPONSE_TO_STEROID_HORMONE	GOBP_RESPONSE_TO_STEROID_HORMONE		220	0.239973	0.982909	0.513043	0.911343	1	3834	tags=25%, list=19%, signal=31%
GOBP_PYRAMIDAL_NEURON_DIFFERENTIATION	GOBP_PYRAMIDAL_NEURON_DIFFERENTIATION		16	0.383431	0.982847	0.466793	0.911084	1	4050	tags=31%, list=21%, signal=39%
GOBP_POSITIVE_REGULATION_OF_MRNA_METABOLIC_PROCESS	GOBP_POSITIVE_REGULATION_OF_MRNA_METABOLIC_PROCESS		126	0.260399	0.982347	0.488679	0.912437	1	3738	tags=23%, list=19%, signal=28%
GOBP_ORGANIC_ACID_CATABOLIC_PROCESS	GOBP_ORGANIC_ACID_CATABOLIC_PROCESS		230	0.23883	0.982243	0.512281	0.91231	1	2388	tags=14%, list=12%, signal=16%
GOCC_CELL_CELL_JUNCTION	GOCC_CELL_CELL_JUNCTION		476	0.222616	0.98218	0.52496	0.91202	1	4223	tags=22%, list=21%, signal=28%
GOBP_VENTRAL_SPINAL_CORD_DEVELOPMENT	GOBP_VENTRAL_SPINAL_CORD_DEVELOPMENT		48	0.296322	0.982161	0.484252	0.911586	1	4157	tags=33%, list=21%, signal=42%
GOBP_DNA_DUPLEX_UNWINDING	GOBP_DNA_DUPLEX_UNWINDING		42	0.307382	0.982037	0.511236	0.911554	1	1224	tags=12%, list=6%, signal=13%
GOBP_SNRNA_PROCESSING	GOBP_SNRNA_PROCESSING		20	0.360393	0.981973	0.461111	0.911282	1	3402	tags=30%, list=17%, signal=36%
GOBP_T_CELL_ACTIVATION_INVOLVED_IN_IMMUNE_RESPONSE	GOBP_T_CELL_ACTIVATION_INVOLVED_IN_IMMUNE_RESPONSE		125	0.256288	0.981948	0.48741	0.910864	1	2807	tags=19%, list=14%, signal=22%
MP_INCREASED_CIRCULATING_TUMOR_NECROSIS_FACTOR_LEVEL	MP_INCREASED_CIRCULATING_TUMOR_NECROSIS_FACTOR_LEVEL		94	0.267141	0.981919	0.511364	0.910465	1	3013	tags=21%, list=15%, signal=25%
GOBP_ACTIN_NUCLEATION	GOBP_ACTIN_NUCLEATION		46	0.301785	0.981899	0.47619	0.910036	1	2908	tags=20%, list=15%, signal=23%
GOBP_STEROID_HORMONE_MEDIATED_SIGNALING_PATHWAY	GOBP_STEROID_HORMONE_MEDIATED_SIGNALING_PATHWAY		110	0.261525	0.981829	0.5	0.909787	1	4050	tags=29%, list=21%, signal=36%
GOBP_RIBOSOME_BIOGENESIS	GOBP_RIBOSOME_BIOGENESIS		278	0.235217	0.981735	0.517065	0.909632	1	3697	tags=20%, list=19%, signal=24%
GOBP_L_GLUTAMATE_IMPORT_ACROSS_PLASMA_MEMBRANE	GOBP_L_GLUTAMATE_IMPORT_ACROSS_PLASMA_MEMBRANE		16	0.383849	0.981699	0.466431	0.909234	1	2786	tags=38%, list=14%, signal=44%
GOMF_LNCRNA_BINDING	GOMF_LNCRNA_BINDING		16	0.383343	0.981673	0.480885	0.90884	1	2129	tags=19%, list=11%, signal=21%
GOCC_HETEROCHROMATIN	GOCC_HETEROCHROMATIN		90	0.271507	0.981416	0.500956	0.909279	1	3569	tags=22%, list=18%, signal=27%
GOBP_NEURON_CELLULAR_HOMEOSTASIS	GOBP_NEURON_CELLULAR_HOMEOSTASIS		69	0.283288	0.981289	0.488971	0.909233	1	3458	tags=23%, list=18%, signal=28%
GOMF_CATALYTIC_ACTIVITY_ACTING_ON_DNA	GOMF_CATALYTIC_ACTIVITY_ACTING_ON_DNA		225	0.240679	0.981135	0.5	0.909313	1	4006	tags=26%, list=20%, signal=33%
GOBP_REGULATION_OF_ACUTE_INFLAMMATORY_RESPONSE	GOBP_REGULATION_OF_ACUTE_INFLAMMATORY_RESPONSE		48	0.3009	0.981047	0.48199	0.90914	1	1863	tags=17%, list=9%, signal=18%
GOCC_NEURON_TO_NEURON_SYNAPSE	GOCC_NEURON_TO_NEURON_SYNAPSE		465	0.224742	0.980968	0.534654	0.908904	1	4345	tags=25%, list=22%, signal=32%
GOBP_FIBROBLAST_PROLIFERATION	GOBP_FIBROBLAST_PROLIFERATION		141	0.252658	0.980943	0.51049	0.908505	1	3708	tags=23%, list=19%, signal=28%
GOMF_TRANSLATION_INITIATION_FACTOR_ACTIVITY	GOMF_TRANSLATION_INITIATION_FACTOR_ACTIVITY		45	0.30837	0.980719	0.493554	0.908828	1	2463	tags=20%, list=13%, signal=23%
GOBP_STEM_CELL_PROLIFERATION	GOBP_STEM_CELL_PROLIFERATION		125	0.253132	0.98065	0.490637	0.908556	1	4824	tags=27%, list=25%, signal=36%
GOBP_DNA_REPLICATION	GOBP_DNA_REPLICATION		257	0.234887	0.980641	0.507826	0.908082	1	2293	tags=14%, list=12%, signal=16%
GOBP_PROTEIN_LOCALIZATION_TO_CELL_SURFACE	GOBP_PROTEIN_LOCALIZATION_TO_CELL_SURFACE		70	0.28116	0.980621	0.498169	0.907653	1	1746	tags=14%, list=9%, signal=16%
GOBP_REGULATION_OF_ALTERNATIVE_MRNA_SPLICING_VIA_SPLICEOSOME	GOBP_REGULATION_OF_ALTERNATIVE_MRNA_SPLICING_VIA_SPLICEOSOME		55	0.295938	0.980498	0.486339	0.907581	1	2977	tags=22%, list=15%, signal=26%
GOBP_NUCLEAR_TRANSCRIBED_MRNA_POLY_A_TAIL_SHORTENING	GOBP_NUCLEAR_TRANSCRIBED_MRNA_POLY_A_TAIL_SHORTENING		23	0.350364	0.980459	0.474672	0.907215	1	4256	tags=35%, list=22%, signal=44%
GOBP_TYPE_2_IMMUNE_RESPONSE	GOBP_TYPE_2_IMMUNE_RESPONSE		44	0.306977	0.979977	0.497354	0.908501	1	2398	tags=16%, list=12%, signal=18%
GOBP_POSITIVE_REGULATION_OF_FAT_CELL_DIFFERENTIATION	GOBP_POSITIVE_REGULATION_OF_FAT_CELL_DIFFERENTIATION		69	0.286028	0.979803	0.475046	0.908652	1	3776	tags=25%, list=19%, signal=30%
GOCC_CLATHRIN_COATED_PIT	GOCC_CLATHRIN_COATED_PIT		68	0.282554	0.979716	0.532443	0.908479	1	1555	tags=15%, list=8%, signal=16%
GOMF_TRANSMEMBRANE_RECEPTOR_PROTEIN_KINASE_ACTIVITY	GOMF_TRANSMEMBRANE_RECEPTOR_PROTEIN_KINASE_ACTIVITY		74	0.272327	0.979393	0.495512	0.909166	1	3861	tags=24%, list=20%, signal=30%
GOBP_ALPHA_AMINO_ACID_METABOLIC_PROCESS	GOBP_ALPHA_AMINO_ACID_METABOLIC_PROCESS		187	0.243186	0.979321	0.495528	0.908926	1	2853	tags=15%, list=15%, signal=17%
GOBP_PURINE_DEOXYRIBONUCLEOTIDE_METABOLIC_PROCESS	GOBP_PURINE_DEOXYRIBONUCLEOTIDE_METABOLIC_PROCESS		21	0.359702	0.979253	0.490741	0.908693	1	4746	tags=33%, list=24%, signal=44%
GOMF_SULFOTRANSFERASE_ACTIVITY	GOMF_SULFOTRANSFERASE_ACTIVITY		53	0.296452	0.978905	0.499069	0.909466	1	1841	tags=15%, list=9%, signal=17%
GOBP_NEGATIVE_REGULATION_OF_ESTABLISHMENT_OF_PROTEIN_LOCALIZATION	GOBP_NEGATIVE_REGULATION_OF_ESTABLISHMENT_OF_PROTEIN_LOCALIZATION		143	0.252714	0.97885	0.509769	0.909149	1	4585	tags=26%, list=23%, signal=33%
GOCC_POSTSYNAPTIC_SPECIALIZATION	GOCC_POSTSYNAPTIC_SPECIALIZATION		451	0.223009	0.978683	0.514286	0.909215	1	3821	tags=22%, list=19%, signal=27%
GOBP_REGULATION_OF_PROTEIN_STABILITY	GOBP_REGULATION_OF_PROTEIN_STABILITY		293	0.234052	0.978603	0.524561	0.909009	1	2796	tags=18%, list=14%, signal=21%
GOBP_MULTICELLULAR_ORGANISMAL_MOVEMENT	GOBP_MULTICELLULAR_ORGANISMAL_MOVEMENT		59	0.292504	0.978521	0.496364	0.908825	1	3366	tags=25%, list=17%, signal=31%
GOMF_LIGASE_ACTIVITY_FORMING_CARBON_OXYGEN_BONDS	GOMF_LIGASE_ACTIVITY_FORMING_CARBON_OXYGEN_BONDS		37	0.316489	0.978442	0.483516	0.908626	1	1846	tags=16%, list=9%, signal=18%
GOBP_GLANDULAR_EPITHELIAL_CELL_DIFFERENTIATION	GOBP_GLANDULAR_EPITHELIAL_CELL_DIFFERENTIATION		76	0.275247	0.978292	0.479853	0.908697	1	4540	tags=29%, list=23%, signal=37%
GOBP_POST_EMBRYONIC_DEVELOPMENT	GOBP_POST_EMBRYONIC_DEVELOPMENT		117	0.260104	0.978199	0.520211	0.90853	1	4309	tags=28%, list=22%, signal=36%
GOBP_ENDOPLASMIC_RETICULUM_CALCIUM_ION_HOMEOSTASIS	GOBP_ENDOPLASMIC_RETICULUM_CALCIUM_ION_HOMEOSTASIS		26	0.341569	0.978194	0.507407	0.908044	1	4309	tags=35%, list=22%, signal=44%
GOBP_SPLICEOSOMAL_COMPLEX_ASSEMBLY	GOBP_SPLICEOSOMAL_COMPLEX_ASSEMBLY		42	0.307537	0.978046	0.484629	0.908119	1	3120	tags=24%, list=16%, signal=28%
GOMF_PROTEIN_TRANSPORTER_ACTIVITY	GOMF_PROTEIN_TRANSPORTER_ACTIVITY		27	0.335421	0.977911	0.489642	0.90815	1	5874	tags=44%, list=30%, signal=63%
GOBP_RESPONSE_TO_STARVATION	GOBP_RESPONSE_TO_STARVATION		187	0.245817	0.977779	0.494845	0.908101	1	3043	tags=17%, list=15%, signal=20%
GOBP_MRNA_TRANSPORT	GOBP_MRNA_TRANSPORT		106	0.266106	0.977202	0.492857	0.909712	1	3226	tags=19%, list=16%, signal=22%
GOBP_CELL_MATURATION	GOBP_CELL_MATURATION		202	0.243474	0.977068	0.507965	0.909683	1	2988	tags=16%, list=15%, signal=18%
GOBP_REGULATION_OF_MITOTIC_CELL_CYCLE	GOBP_REGULATION_OF_MITOTIC_CELL_CYCLE		476	0.222479	0.977053	0.54085	0.909245	1	3294	tags=20%, list=17%, signal=24%
GOBP_FORELIMB_MORPHOGENESIS	GOBP_FORELIMB_MORPHOGENESIS		45	0.301088	0.976855	0.484794	0.909451	1	3103	tags=22%, list=16%, signal=26%
GOBP_RESPONSE_TO_ACIDIC_PH	GOBP_RESPONSE_TO_ACIDIC_PH		24	0.34191	0.976625	0.488848	0.909786	1	1393	tags=17%, list=7%, signal=18%
GOBP_INORGANIC_ION_IMPORT_ACROSS_PLASMA_MEMBRANE	GOBP_INORGANIC_ION_IMPORT_ACROSS_PLASMA_MEMBRANE		119	0.253662	0.976517	0.52	0.909677	1	2947	tags=20%, list=15%, signal=24%
GOMF_NUCLEOTIDE_TRANSMEMBRANE_TRANSPORTER_ACTIVITY	GOMF_NUCLEOTIDE_TRANSMEMBRANE_TRANSPORTER_ACTIVITY		25	0.339921	0.97645	0.488029	0.909423	1	4538	tags=36%, list=23%, signal=47%
GOBP_GLAND_MORPHOGENESIS	GOBP_GLAND_MORPHOGENESIS		154	0.249672	0.976295	0.527174	0.909513	1	3414	tags=19%, list=17%, signal=23%
GOBP_RESPONSE_TO_MOLECULE_OF_BACTERIAL_ORIGIN	GOBP_RESPONSE_TO_MOLECULE_OF_BACTERIAL_ORIGIN		281	0.231852	0.976283	0.553792	0.909062	1	2889	tags=16%, list=15%, signal=19%
GOBP_MULTICELLULAR_ORGANISMAL_RESPONSE_TO_STRESS	GOBP_MULTICELLULAR_ORGANISMAL_RESPONSE_TO_STRESS		111	0.258816	0.976114	0.531598	0.909195	1	3409	tags=20%, list=17%, signal=24%
GOCC_U2_TYPE_CATALYTIC_STEP_2_SPLICEOSOME	GOCC_U2_TYPE_CATALYTIC_STEP_2_SPLICEOSOME		29	0.331639	0.975985	0.49262	0.909138	1	3475	tags=24%, list=18%, signal=29%
GOBP_TETRAHYDROFOLATE_METABOLIC_PROCESS	GOBP_TETRAHYDROFOLATE_METABOLIC_PROCESS		17	0.377052	0.975825	0.48833	0.909233	1	1748	tags=24%, list=9%, signal=26%
GOBP_REGULATION_OF_INFLAMMATORY_RESPONSE	GOBP_REGULATION_OF_INFLAMMATORY_RESPONSE		339	0.229614	0.975662	0.522337	0.909318	1	3062	tags=18%, list=16%, signal=21%
GOBP_REGULATION_OF_EXTRINSIC_APOPTOTIC_SIGNALING_PATHWAY_IN_ABSENCE_OF_LIGAND	GOBP_REGULATION_OF_EXTRINSIC_APOPTOTIC_SIGNALING_PATHWAY_IN_ABSENCE_OF_LIGAND		45	0.305171	0.975631	0.509874	0.908935	1	3195	tags=24%, list=16%, signal=29%
GOBP_POSITIVE_REGULATION_OF_CYTOKINE_PRODUCTION	GOBP_POSITIVE_REGULATION_OF_CYTOKINE_PRODUCTION		471	0.223144	0.975398	0.561779	0.909324	1	5112	tags=29%, list=26%, signal=38%
GOMF_ACID_AMINO_ACID_LIGASE_ACTIVITY	GOMF_ACID_AMINO_ACID_LIGASE_ACTIVITY		22	0.355511	0.97529	0.488806	0.909211	1	1472	tags=14%, list=7%, signal=15%
GOCC_NURD_COMPLEX	GOCC_NURD_COMPLEX		17	0.385027	0.975251	0.502742	0.908873	1	4837	tags=29%, list=25%, signal=39%
GOBP_GLYCOSIDE_METABOLIC_PROCESS	GOBP_GLYCOSIDE_METABOLIC_PROCESS		16	0.38147	0.975163	0.471845	0.908677	1	3862	tags=38%, list=20%, signal=47%
GOMF_OXIDOREDUCTASE_ACTIVITY_ACTING_ON_PAIRED_DONORS_WITH_INCORPORATION_OR_REDUCTION_OF_MOLECULAR_OXYGEN	GOMF_OXIDOREDUCTASE_ACTIVITY_ACTING_ON_PAIRED_DONORS_WITH_INCORPORATION_OR_REDUCTION_OF_MOLECULAR_OXYGEN		217	0.239799	0.975035	0.512777	0.908667	1	3007	tags=17%, list=15%, signal=20%
MP_INCREASED_LIVER_TUMOR_INCIDENCE	MP_INCREASED_LIVER_TUMOR_INCIDENCE		36	0.321012	0.97496	0.48972	0.908439	1	3140	tags=22%, list=16%, signal=26%
GOMF_ENZYME_INHIBITOR_ACTIVITY	GOMF_ENZYME_INHIBITOR_ACTIVITY		357	0.226844	0.97491	0.552542	0.908114	1	2800	tags=17%, list=14%, signal=19%
GOBP_REGULATION_OF_PROTEIN_TARGETING	GOBP_REGULATION_OF_PROTEIN_TARGETING		53	0.295894	0.974884	0.487132	0.907715	1	1071	tags=11%, list=5%, signal=12%
GOBP_MUSCLE_ORGAN_DEVELOPMENT	GOBP_MUSCLE_ORGAN_DEVELOPMENT		338	0.228987	0.974563	0.551783	0.908424	1	3367	tags=18%, list=17%, signal=21%
GOBP_REGULATION_OF_CGMP_MEDIATED_SIGNALING	GOBP_REGULATION_OF_CGMP_MEDIATED_SIGNALING		16	0.388854	0.974451	0.479087	0.90835	1	2705	tags=25%, list=14%, signal=29%
GOMF_GROWTH_FACTOR_RECEPTOR_BINDING	GOMF_GROWTH_FACTOR_RECEPTOR_BINDING		145	0.250207	0.974394	0.508108	0.90805	1	2101	tags=14%, list=11%, signal=15%
GOBP_NEURAL_PRECURSOR_CELL_PROLIFERATION	GOBP_NEURAL_PRECURSOR_CELL_PROLIFERATION		200	0.241863	0.974318	0.528796	0.907814	1	2417	tags=17%, list=12%, signal=19%
GOMF_PHOSPHATIDYLINOSITOL_3_4_BISPHOSPHATE_BINDING	GOMF_PHOSPHATIDYLINOSITOL_3_4_BISPHOSPHATE_BINDING		27	0.338058	0.974147	0.49434	0.90794	1	3663	tags=26%, list=19%, signal=32%
GOBP_T_HELPER_CELL_LINEAGE_COMMITMENT	GOBP_T_HELPER_CELL_LINEAGE_COMMITMENT		17	0.37289	0.974082	0.49904	0.907695	1	2802	tags=35%, list=14%, signal=41%
GOBP_LEUKOCYTE_MIGRATION	GOBP_LEUKOCYTE_MIGRATION		361	0.227038	0.97407	0.531987	0.907238	1	3521	tags=19%, list=18%, signal=22%
GOBP_EMBRYONIC_PLACENTA_MORPHOGENESIS	GOBP_EMBRYONIC_PLACENTA_MORPHOGENESIS		31	0.330038	0.973982	0.49053	0.907056	1	2285	tags=19%, list=12%, signal=22%
GOBP_NEGATIVE_REGULATION_OF_BINDING	GOBP_NEGATIVE_REGULATION_OF_BINDING		160	0.249231	0.973978	0.504259	0.906586	1	4632	tags=24%, list=24%, signal=31%
GOBP_DENDRITIC_CELL_DIFFERENTIATION	GOBP_DENDRITIC_CELL_DIFFERENTIATION		43	0.301612	0.973965	0.49711	0.906145	1	2801	tags=21%, list=14%, signal=24%
GOBP_VASCULAR_ENDOTHELIAL_GROWTH_FACTOR_PRODUCTION	GOBP_VASCULAR_ENDOTHELIAL_GROWTH_FACTOR_PRODUCTION		35	0.321076	0.97386	0.480592	0.906035	1	2944	tags=23%, list=15%, signal=27%
GOBP_RNA_CATABOLIC_PROCESS	GOBP_RNA_CATABOLIC_PROCESS		251	0.234293	0.973636	0.531034	0.906363	1	2126	tags=14%, list=11%, signal=15%
GOBP_PROTEIN_COMPLEX_OLIGOMERIZATION	GOBP_PROTEIN_COMPLEX_OLIGOMERIZATION		245	0.235264	0.973495	0.561594	0.906395	1	3114	tags=19%, list=16%, signal=23%
GOBP_REGULATION_OF_LAMELLIPODIUM_ORGANIZATION	GOBP_REGULATION_OF_LAMELLIPODIUM_ORGANIZATION		46	0.298496	0.973035	0.517691	0.90757	1	476	tags=7%, list=2%, signal=7%
GOBP_REGULATION_OF_PLASMA_LIPOPROTEIN_PARTICLE_LEVELS	GOBP_REGULATION_OF_PLASMA_LIPOPROTEIN_PARTICLE_LEVELS		64	0.28754	0.972886	0.52919	0.907609	1	4216	tags=30%, list=21%, signal=38%
GOCC_ENDOPLASMIC_RETICULUM_LUMEN	GOCC_ENDOPLASMIC_RETICULUM_LUMEN		84	0.269185	0.972351	0.489681	0.90901	1	1971	tags=14%, list=10%, signal=16%
GOBP_POSITIVE_REGULATION_OF_KINASE_ACTIVITY	GOBP_POSITIVE_REGULATION_OF_KINASE_ACTIVITY		411	0.226615	0.972175	0.559464	0.909145	1	3139	tags=17%, list=16%, signal=19%
GOBP_RESPONSE_TO_DEXAMETHASONE	GOBP_RESPONSE_TO_DEXAMETHASONE		29	0.325488	0.972154	0.486535	0.908733	1	4123	tags=31%, list=21%, signal=39%
GOBP_ACTIVIN_RECEPTOR_SIGNALING_PATHWAY	GOBP_ACTIVIN_RECEPTOR_SIGNALING_PATHWAY		41	0.311601	0.971998	0.507576	0.908819	1	1798	tags=20%, list=9%, signal=21%
GOBP_CELLULAR_PROCESS_INVOLVED_IN_REPRODUCTION_IN_MULTICELLULAR_ORGANISM	GOBP_CELLULAR_PROCESS_INVOLVED_IN_REPRODUCTION_IN_MULTICELLULAR_ORGANISM		455	0.221799	0.971961	0.558292	0.908474	1	2919	tags=18%, list=15%, signal=20%
GOBP_REGULATION_OF_T_HELPER_CELL_DIFFERENTIATION	GOBP_REGULATION_OF_T_HELPER_CELL_DIFFERENTIATION		38	0.310339	0.971921	0.487854	0.90814	1	3144	tags=26%, list=16%, signal=31%
GOMF_FIBROBLAST_GROWTH_FACTOR_RECEPTOR_BINDING	GOMF_FIBROBLAST_GROWTH_FACTOR_RECEPTOR_BINDING		28	0.328802	0.971819	0.491833	0.908001	1	430	tags=7%, list=2%, signal=7%
GOMF_CYSTEINE_TYPE_ENDOPEPTIDASE_INHIBITOR_ACTIVITY_INVOLVED_IN_APOPTOTIC_PROCESS	GOMF_CYSTEINE_TYPE_ENDOPEPTIDASE_INHIBITOR_ACTIVITY_INVOLVED_IN_APOPTOTIC_PROCESS		33	0.320632	0.971802	0.50838	0.907578	1	2800	tags=24%, list=14%, signal=28%
GOBP_IMMUNE_RESPONSE_REGULATING_SIGNALING_PATHWAY	GOBP_IMMUNE_RESPONSE_REGULATING_SIGNALING_PATHWAY		369	0.225263	0.971669	0.543947	0.907591	1	3707	tags=21%, list=19%, signal=26%
GOBP_BLASTODERM_SEGMENTATION	GOBP_BLASTODERM_SEGMENTATION		24	0.352314	0.971372	0.502994	0.908148	1	3367	tags=25%, list=17%, signal=30%
GOBP_REGULATION_OF_ERAD_PATHWAY	GOBP_REGULATION_OF_ERAD_PATHWAY		24	0.346328	0.971101	0.496269	0.908608	1	3059	tags=21%, list=16%, signal=25%
GOBP_ANTIGEN_PROCESSING_AND_PRESENTATION_OF_EXOGENOUS_PEPTIDE_ANTIGEN	GOBP_ANTIGEN_PROCESSING_AND_PRESENTATION_OF_EXOGENOUS_PEPTIDE_ANTIGEN		25	0.336923	0.970953	0.51476	0.908661	1	2775	tags=20%, list=14%, signal=23%
GOBP_PROTEOGLYCAN_BIOSYNTHETIC_PROCESS	GOBP_PROTEOGLYCAN_BIOSYNTHETIC_PROCESS		60	0.288191	0.970918	0.493601	0.9083	1	1609	tags=15%, list=8%, signal=16%
GOCC_COPII_COATED_ER_TO_GOLGI_TRANSPORT_VESICLE	GOCC_COPII_COATED_ER_TO_GOLGI_TRANSPORT_VESICLE		52	0.294159	0.97077	0.508993	0.908348	1	2532	tags=25%, list=13%, signal=29%
GOBP_DENDRITE_EXTENSION	GOBP_DENDRITE_EXTENSION		40	0.30712	0.970489	0.5	0.908867	1	412	tags=10%, list=2%, signal=10%
GOBP_STRIATED_MUSCLE_ADAPTATION	GOBP_STRIATED_MUSCLE_ADAPTATION		46	0.29848	0.970364	0.516187	0.908846	1	937	tags=11%, list=5%, signal=11%
GOBP_CELLULAR_COMPONENT_DISASSEMBLY_INVOLVED_IN_EXECUTION_PHASE_OF_APOPTOSIS	GOBP_CELLULAR_COMPONENT_DISASSEMBLY_INVOLVED_IN_EXECUTION_PHASE_OF_APOPTOSIS		33	0.322873	0.970337	0.502722	0.908461	1	1802	tags=21%, list=9%, signal=23%
GOBP_CELLULAR_MODIFIED_AMINO_ACID_METABOLIC_PROCESS	GOBP_CELLULAR_MODIFIED_AMINO_ACID_METABOLIC_PROCESS		120	0.257201	0.970237	0.529101	0.908352	1	2617	tags=16%, list=13%, signal=18%
GOBP_NEGATIVE_REGULATION_OF_AMIDE_METABOLIC_PROCESS	GOBP_NEGATIVE_REGULATION_OF_AMIDE_METABOLIC_PROCESS		189	0.24063	0.970205	0.538851	0.907995	1	2153	tags=14%, list=11%, signal=16%
GOBP_POSITIVE_REGULATION_OF_TRANSCRIPTION_BY_RNA_POLYMERASE_I	GOBP_POSITIVE_REGULATION_OF_TRANSCRIPTION_BY_RNA_POLYMERASE_I		33	0.321736	0.97005	0.509225	0.908096	1	2003	tags=18%, list=10%, signal=20%
GOBP_PLATELET_AGGREGATION	GOBP_PLATELET_AGGREGATION		61	0.283057	0.970009	0.506518	0.907756	1	5455	tags=36%, list=28%, signal=50%
GOBP_NEGATIVE_REGULATION_OF_COAGULATION	GOBP_NEGATIVE_REGULATION_OF_COAGULATION		47	0.296823	0.969914	0.499058	0.907621	1	4432	tags=34%, list=23%, signal=44%
GOBP_REGULATION_OF_AMYLOID_PRECURSOR_PROTEIN_CATABOLIC_PROCESS	GOBP_REGULATION_OF_AMYLOID_PRECURSOR_PROTEIN_CATABOLIC_PROCESS		43	0.306469	0.9699	0.495274	0.907198	1	2504	tags=19%, list=13%, signal=21%
GOBP_REGULATION_OF_T_CELL_ACTIVATION	GOBP_REGULATION_OF_T_CELL_ACTIVATION		354	0.228899	0.969457	0.558179	0.90835	1	2884	tags=17%, list=15%, signal=20%
GOBP_REGULATION_OF_PROTEIN_TYROSINE_KINASE_ACTIVITY	GOBP_REGULATION_OF_PROTEIN_TYROSINE_KINASE_ACTIVITY		71	0.281444	0.969435	0.501805	0.907936	1	5069	tags=27%, list=26%, signal=36%
GOBP_CD8_POSITIVE_ALPHA_BETA_T_CELL_ACTIVATION	GOBP_CD8_POSITIVE_ALPHA_BETA_T_CELL_ACTIVATION		26	0.333675	0.968987	0.491039	0.909068	1	4230	tags=27%, list=22%, signal=34%
GOBP_REGULATION_OF_PROTEIN_DEACETYLATION	GOBP_REGULATION_OF_PROTEIN_DEACETYLATION		58	0.28455	0.968943	0.502783	0.908754	1	3158	tags=24%, list=16%, signal=29%
GOBP_CELL_COMMUNICATION_BY_ELECTRICAL_COUPLING	GOBP_CELL_COMMUNICATION_BY_ELECTRICAL_COUPLING		19	0.362828	0.968557	0.516315	0.909709	1	4560	tags=32%, list=23%, signal=41%
GOBP_POSITIVE_REGULATION_OF_EPIDERMIS_DEVELOPMENT	GOBP_POSITIVE_REGULATION_OF_EPIDERMIS_DEVELOPMENT		23	0.349784	0.96843	0.517308	0.909667	1	3428	tags=35%, list=17%, signal=42%
GOBP_REGULATION_OF_T_CELL_CYTOKINE_PRODUCTION	GOBP_REGULATION_OF_T_CELL_CYTOKINE_PRODUCTION		34	0.321775	0.968122	0.47027	0.910275	1	1183	tags=15%, list=6%, signal=16%
GOBP_MITOTIC_G2_DNA_DAMAGE_CHECKPOINT_SIGNALING	GOBP_MITOTIC_G2_DNA_DAMAGE_CHECKPOINT_SIGNALING		30	0.327553	0.968087	0.486792	0.90992	1	3240	tags=23%, list=16%, signal=28%
GOBP_VESICLE_CARGO_LOADING	GOBP_VESICLE_CARGO_LOADING		22	0.354243	0.967918	0.50566	0.910063	1	6951	tags=45%, list=35%, signal=70%
GOCC_ION_CHANNEL_COMPLEX	GOCC_ION_CHANNEL_COMPLEX		280	0.233055	0.967804	0.534722	0.909988	1	2913	tags=19%, list=15%, signal=22%
GOMF_GTPASE_ACTIVATOR_ACTIVITY	GOMF_GTPASE_ACTIVATOR_ACTIVITY		227	0.236775	0.967722	0.516579	0.909788	1	4446	tags=23%, list=23%, signal=30%
GOBP_NEGATIVE_REGULATION_OF_CD4_POSITIVE_ALPHA_BETA_T_CELL_ACTIVATION	GOBP_NEGATIVE_REGULATION_OF_CD4_POSITIVE_ALPHA_BETA_T_CELL_ACTIVATION		34	0.317835	0.967462	0.525664	0.910205	1	1847	tags=15%, list=9%, signal=16%
GOCC_BASAL_PART_OF_CELL	GOCC_BASAL_PART_OF_CELL		300	0.228729	0.967208	0.557348	0.910631	1	4215	tags=23%, list=21%, signal=29%
GOBP_POSITIVE_REGULATION_OF_FATTY_ACID_TRANSPORT	GOBP_POSITIVE_REGULATION_OF_FATTY_ACID_TRANSPORT		32	0.318768	0.967198	0.49162	0.910187	1	973	tags=13%, list=5%, signal=13%
GOCC_CELL_CELL_CONTACT_ZONE	GOCC_CELL_CELL_CONTACT_ZONE		84	0.265827	0.967055	0.515371	0.910226	1	4218	tags=27%, list=21%, signal=35%
GOMF_DNA_BINDING_TRANSCRIPTION_REPRESSOR_ACTIVITY	GOMF_DNA_BINDING_TRANSCRIPTION_REPRESSOR_ACTIVITY		301	0.230531	0.967009	0.564767	0.909922	1	4272	tags=25%, list=22%, signal=31%
GOBP_CELLULAR_RESPONSE_TO_LEPTIN_STIMULUS	GOBP_CELLULAR_RESPONSE_TO_LEPTIN_STIMULUS		16	0.377302	0.966675	0.514231	0.910649	1	4088	tags=38%, list=21%, signal=47%
GOBP_REGULATION_OF_PHOSPHOLIPASE_A2_ACTIVITY	GOBP_REGULATION_OF_PHOSPHOLIPASE_A2_ACTIVITY		15	0.391628	0.966552	0.531309	0.910624	1	973	tags=13%, list=5%, signal=14%
GOBP_POSITIVE_REGULATION_OF_ACTION_POTENTIAL	GOBP_POSITIVE_REGULATION_OF_ACTION_POTENTIAL		16	0.386663	0.966512	0.501852	0.910275	1	3544	tags=25%, list=18%, signal=30%
GOBP_REGULATION_OF_MAP_KINASE_ACTIVITY	GOBP_REGULATION_OF_MAP_KINASE_ACTIVITY		189	0.238077	0.966477	0.554983	0.909938	1	3302	tags=19%, list=17%, signal=23%
GOMF_ENZYME_SUBSTRATE_ADAPTOR_ACTIVITY	GOMF_ENZYME_SUBSTRATE_ADAPTOR_ACTIVITY		40	0.305397	0.96644	0.479501	0.909619	1	2818	tags=25%, list=14%, signal=29%
GOBP_ASTROCYTE_DIFFERENTIATION	GOBP_ASTROCYTE_DIFFERENTIATION		90	0.266346	0.9664	0.530841	0.909295	1	4542	tags=29%, list=23%, signal=37%
GOBP_REGULATION_OF_MEIOTIC_CELL_CYCLE	GOBP_REGULATION_OF_MEIOTIC_CELL_CYCLE		55	0.286301	0.966336	0.537906	0.909038	1	3826	tags=20%, list=19%, signal=25%
GOBP_T_HELPER_2_CELL_CYTOKINE_PRODUCTION	GOBP_T_HELPER_2_CELL_CYTOKINE_PRODUCTION		17	0.374844	0.966193	0.504708	0.909044	1	2182	tags=24%, list=11%, signal=26%
GOBP_FIBROBLAST_ACTIVATION	GOBP_FIBROBLAST_ACTIVATION		20	0.367033	0.96589	0.509542	0.909623	1	4469	tags=30%, list=23%, signal=39%
GOMF_ATPASE_REGULATOR_ACTIVITY	GOMF_ATPASE_REGULATOR_ACTIVITY		41	0.307243	0.965752	0.508349	0.909659	1	2641	tags=22%, list=13%, signal=25%
GOBP_MEIOSIS_I_CELL_CYCLE_PROCESS	GOBP_MEIOSIS_I_CELL_CYCLE_PROCESS		119	0.254399	0.965713	0.530466	0.909339	1	2369	tags=14%, list=12%, signal=16%
GOBP_DENTATE_GYRUS_DEVELOPMENT	GOBP_DENTATE_GYRUS_DEVELOPMENT		20	0.364541	0.965655	0.521825	0.909073	1	974	tags=15%, list=5%, signal=16%
GOBP_ARACHIDONIC_ACID_SECRETION	GOBP_ARACHIDONIC_ACID_SECRETION		34	0.317516	0.965576	0.501887	0.908885	1	1219	tags=15%, list=6%, signal=16%
GOBP_RIBOSOMAL_LARGE_SUBUNIT_ASSEMBLY	GOBP_RIBOSOMAL_LARGE_SUBUNIT_ASSEMBLY		23	0.341213	0.965346	0.513208	0.909261	1	3339	tags=26%, list=17%, signal=31%
GOBP_POSITIVE_REGULATION_OF_NEUROGENESIS	GOBP_POSITIVE_REGULATION_OF_NEUROGENESIS		295	0.229158	0.96528	0.57976	0.909031	1	3972	tags=25%, list=20%, signal=31%
GOBP_REGULATION_OF_MORPHOGENESIS_OF_A_BRANCHING_STRUCTURE	GOBP_REGULATION_OF_MORPHOGENESIS_OF_A_BRANCHING_STRUCTURE		66	0.28445	0.965102	0.513359	0.909175	1	3846	tags=33%, list=20%, signal=41%
GOBP_POSITIVE_REGULATION_OF_GLUCONEOGENESIS	GOBP_POSITIVE_REGULATION_OF_GLUCONEOGENESIS		20	0.361623	0.96509	0.503623	0.908747	1	2699	tags=20%, list=14%, signal=23%
GOBP_NEGATIVE_REGULATION_OF_PHOSPHATASE_ACTIVITY	GOBP_NEGATIVE_REGULATION_OF_PHOSPHATASE_ACTIVITY		34	0.316531	0.965021	0.507491	0.908506	1	2387	tags=18%, list=12%, signal=20%
GOBP_MAINTENANCE_OF_PROTEIN_LOCALIZATION_IN_ORGANELLE	GOBP_MAINTENANCE_OF_PROTEIN_LOCALIZATION_IN_ORGANELLE		41	0.304115	0.96491	0.506744	0.908444	1	2536	tags=17%, list=13%, signal=20%
GOBP_PROTEIN_TARGETING	GOBP_PROTEIN_TARGETING		270	0.232384	0.964772	0.564407	0.908481	1	2701	tags=15%, list=14%, signal=17%
GOBP_NEGATIVE_REGULATION_OF_NERVOUS_SYSTEM_DEVELOPMENT	GOBP_NEGATIVE_REGULATION_OF_NERVOUS_SYSTEM_DEVELOPMENT		170	0.244434	0.964626	0.558464	0.908531	1	3739	tags=23%, list=19%, signal=28%
GOBP_REGULATION_OF_RESPONSE_TO_TYPE_II_INTERFERON	GOBP_REGULATION_OF_RESPONSE_TO_TYPE_II_INTERFERON		16	0.379707	0.964542	0.516071	0.908374	1	3222	tags=31%, list=16%, signal=37%
GOBP_REGULATION_OF_TRANSLATION_IN_RESPONSE_TO_STRESS	GOBP_REGULATION_OF_TRANSLATION_IN_RESPONSE_TO_STRESS		20	0.361659	0.964333	0.514395	0.908633	1	506	tags=10%, list=3%, signal=10%
GOMF_PROTEIN_LYSINE_DEACETYLASE_ACTIVITY	GOMF_PROTEIN_LYSINE_DEACETYLASE_ACTIVITY		22	0.351188	0.964119	0.501908	0.908919	1	3569	tags=32%, list=18%, signal=39%
GOBP_ATP_METABOLIC_PROCESS	GOBP_ATP_METABOLIC_PROCESS		202	0.237094	0.964066	0.562724	0.908634	1	3563	tags=21%, list=18%, signal=26%
GOCC_MOTILE_CILIUM	GOCC_MOTILE_CILIUM		226	0.234151	0.963816	0.569892	0.909085	1	3000	tags=17%, list=15%, signal=20%
GOCC_VACUOLAR_MEMBRANE	GOCC_VACUOLAR_MEMBRANE		221	0.236544	0.963776	0.580247	0.90876	1	3093	tags=18%, list=16%, signal=21%
GOBP_NUCLEOBASE_METABOLIC_PROCESS	GOBP_NUCLEOBASE_METABOLIC_PROCESS		40	0.311744	0.963696	0.490458	0.908563	1	1022	tags=13%, list=5%, signal=13%
GOMF_PROTEIN_MACROMOLECULE_ADAPTOR_ACTIVITY	GOMF_PROTEIN_MACROMOLECULE_ADAPTOR_ACTIVITY		321	0.226775	0.963605	0.582888	0.90843	1	4312	tags=24%, list=22%, signal=30%
GOBP_GLUCOSE_6_PHOSPHATE_METABOLIC_PROCESS	GOBP_GLUCOSE_6_PHOSPHATE_METABOLIC_PROCESS		29	0.33427	0.963381	0.514124	0.908764	1	5083	tags=38%, list=26%, signal=51%
GOCC_INO80_TYPE_COMPLEX	GOCC_INO80_TYPE_COMPLEX		25	0.342534	0.963171	0.516729	0.909063	1	3111	tags=24%, list=16%, signal=28%
GOCC_GOLGI_CISTERNA	GOCC_GOLGI_CISTERNA		66	0.276653	0.962961	0.494444	0.90933	1	4169	tags=29%, list=21%, signal=36%
GOBP_DENDRITIC_SPINE_MAINTENANCE	GOBP_DENDRITIC_SPINE_MAINTENANCE		26	0.339985	0.962881	0.499072	0.909127	1	2468	tags=23%, list=13%, signal=26%
GOBP_REGULATION_OF_DNA_TEMPLATED_DNA_REPLICATION	GOBP_REGULATION_OF_DNA_TEMPLATED_DNA_REPLICATION		53	0.287145	0.96277	0.52381	0.909051	1	2289	tags=17%, list=12%, signal=19%
GOBP_PRIMARY_NEURAL_TUBE_FORMATION	GOBP_PRIMARY_NEURAL_TUBE_FORMATION		114	0.256195	0.962638	0.532977	0.909024	1	3607	tags=25%, list=18%, signal=31%
GOBP_REGULATION_OF_T_CELL_PROLIFERATION	GOBP_REGULATION_OF_T_CELL_PROLIFERATION		185	0.241795	0.962559	0.553191	0.908819	1	2884	tags=18%, list=15%, signal=21%
GOBP_REGULATION_OF_EPITHELIAL_TO_MESENCHYMAL_TRANSITION	GOBP_REGULATION_OF_EPITHELIAL_TO_MESENCHYMAL_TRANSITION		95	0.262965	0.96254	0.542857	0.908426	1	2176	tags=17%, list=11%, signal=19%
GOBP_NONRIBOSOMAL_PEPTIDE_BIOSYNTHETIC_PROCESS	GOBP_NONRIBOSOMAL_PEPTIDE_BIOSYNTHETIC_PROCESS		16	0.379957	0.962538	0.50469	0.90797	1	4427	tags=44%, list=23%, signal=56%
GOMF_UBIQUITIN_LIKE_PROTEIN_LIGASE_ACTIVITY	GOMF_UBIQUITIN_LIKE_PROTEIN_LIGASE_ACTIVITY		312	0.227199	0.962538	0.572174	0.907502	1	2661	tags=16%, list=14%, signal=19%
GOBP_NEGATIVE_REGULATION_OF_LEUKOCYTE_PROLIFERATION	GOBP_NEGATIVE_REGULATION_OF_LEUKOCYTE_PROLIFERATION		95	0.265043	0.962486	0.526902	0.90722	1	1139	tags=11%, list=6%, signal=11%
GOBP_REGULATION_OF_ICOSANOID_SECRETION	GOBP_REGULATION_OF_ICOSANOID_SECRETION		33	0.312843	0.962162	0.513562	0.90789	1	5193	tags=39%, list=26%, signal=53%
GOMF_MONOATOMIC_CATION_CHANNEL_ACTIVITY	GOMF_MONOATOMIC_CATION_CHANNEL_ACTIVITY		294	0.227641	0.962162	0.556684	0.907424	1	2947	tags=18%, list=15%, signal=20%
GOBP_ASPARTATE_FAMILY_AMINO_ACID_BIOSYNTHETIC_PROCESS	GOBP_ASPARTATE_FAMILY_AMINO_ACID_BIOSYNTHETIC_PROCESS		21	0.354053	0.961875	0.518164	0.907983	1	4679	tags=38%, list=24%, signal=50%
GOCC_CELL_CORTEX_REGION	GOCC_CELL_CORTEX_REGION		39	0.310193	0.96185	0.532967	0.9076	1	2190	tags=21%, list=11%, signal=23%
GOMF_PROTEIN_METHYLTRANSFERASE_ACTIVITY	GOMF_PROTEIN_METHYLTRANSFERASE_ACTIVITY		75	0.273197	0.961265	0.545624	0.909246	1	5327	tags=32%, list=27%, signal=44%
GOBP_INOSITOL_TRISPHOSPHATE_METABOLIC_PROCESS	GOBP_INOSITOL_TRISPHOSPHATE_METABOLIC_PROCESS		16	0.367867	0.961237	0.508772	0.90888	1	719	tags=13%, list=4%, signal=13%
GOBP_VISUAL_BEHAVIOR	GOBP_VISUAL_BEHAVIOR		74	0.273933	0.961151	0.537615	0.908706	1	5057	tags=34%, list=26%, signal=45%
GOBP_PEPTIDYL_SERINE_MODIFICATION	GOBP_PEPTIDYL_SERINE_MODIFICATION		332	0.226135	0.96104	0.553156	0.908648	1	3486	tags=18%, list=18%, signal=22%
GOMF_DNA_ENDONUCLEASE_ACTIVITY	GOMF_DNA_ENDONUCLEASE_ACTIVITY		38	0.310868	0.961012	0.512241	0.908284	1	2817	tags=29%, list=14%, signal=34%
GOBP_NEGATIVE_REGULATION_OF_PROTEIN_CATABOLIC_PROCESS	GOBP_NEGATIVE_REGULATION_OF_PROTEIN_CATABOLIC_PROCESS		107	0.257689	0.960988	0.561594	0.907902	1	3867	tags=24%, list=20%, signal=30%
GOCC_POSTSYNAPTIC_CYTOSKELETON	GOCC_POSTSYNAPTIC_CYTOSKELETON		19	0.363724	0.96094	0.515267	0.907624	1	1855	tags=21%, list=9%, signal=23%
GOBP_NEUTROPHIL_CHEMOTAXIS	GOBP_NEUTROPHIL_CHEMOTAXIS		96	0.258764	0.960896	0.536256	0.907312	1	3747	tags=21%, list=19%, signal=26%
GOCC_CILIARY_PLASM	GOCC_CILIARY_PLASM		113	0.257376	0.960511	0.565141	0.908211	1	2855	tags=19%, list=15%, signal=23%
GOBP_POSITIVE_REGULATION_OF_ORGAN_GROWTH	GOBP_POSITIVE_REGULATION_OF_ORGAN_GROWTH		59	0.283176	0.960249	0.538462	0.908693	1	2392	tags=17%, list=12%, signal=19%
GOBP_RESPONSE_TO_BMP	GOBP_RESPONSE_TO_BMP		173	0.242086	0.96018	0.563574	0.908485	1	2961	tags=18%, list=15%, signal=21%
GOBP_NEGATIVE_REGULATION_OF_T_CELL_PROLIFERATION	GOBP_NEGATIVE_REGULATION_OF_T_CELL_PROLIFERATION		73	0.272629	0.959865	0.532646	0.9091	1	1914	tags=14%, list=10%, signal=15%
GOBP_MYELOID_LEUKOCYTE_ACTIVATION	GOBP_MYELOID_LEUKOCYTE_ACTIVATION		243	0.234092	0.95964	0.566372	0.909392	1	4400	tags=23%, list=22%, signal=29%
GOBP_FEAR_RESPONSE	GOBP_FEAR_RESPONSE		57	0.288658	0.959615	0.513711	0.909008	1	3858	tags=23%, list=20%, signal=28%
GOBP_REGULATION_OF_VASCULATURE_DEVELOPMENT	GOBP_REGULATION_OF_VASCULATURE_DEVELOPMENT		284	0.228657	0.959406	0.582363	0.909279	1	3803	tags=23%, list=19%, signal=28%
GOBP_POSITIVE_REGULATION_OF_RENAL_SODIUM_EXCRETION	GOBP_POSITIVE_REGULATION_OF_RENAL_SODIUM_EXCRETION		15	0.390532	0.95935	0.518727	0.908993	1	2529	tags=20%, list=13%, signal=23%
GOBP_PHASIC_SMOOTH_MUSCLE_CONTRACTION	GOBP_PHASIC_SMOOTH_MUSCLE_CONTRACTION		28	0.329322	0.959305	0.513661	0.908684	1	3294	tags=29%, list=17%, signal=34%
GOCC_RESPIRASOME	GOCC_RESPIRASOME		76	0.267678	0.959088	0.54529	0.908983	1	3856	tags=21%, list=20%, signal=26%
GOMF_SH2_DOMAIN_BINDING	GOMF_SH2_DOMAIN_BINDING		44	0.300638	0.958739	0.514019	0.90972	1	3772	tags=27%, list=19%, signal=34%
GOCC_OXIDOREDUCTASE_COMPLEX	GOCC_OXIDOREDUCTASE_COMPLEX		104	0.256997	0.958471	0.563089	0.910196	1	5326	tags=36%, list=27%, signal=49%
GOBP_MUSCLE_CELL_MIGRATION	GOBP_MUSCLE_CELL_MIGRATION		119	0.253381	0.958413	0.530726	0.909952	1	3367	tags=23%, list=17%, signal=27%
GOMF_AMIDE_TRANSMEMBRANE_TRANSPORTER_ACTIVITY	GOMF_AMIDE_TRANSMEMBRANE_TRANSPORTER_ACTIVITY		45	0.302764	0.958245	0.549133	0.910099	1	3413	tags=27%, list=17%, signal=32%
GOBP_REGULATION_OF_CELL_CELL_ADHESION	GOBP_REGULATION_OF_CELL_CELL_ADHESION		464	0.218688	0.957971	0.629816	0.910618	1	3195	tags=17%, list=16%, signal=20%
GOCC_SPINDLE_MIDZONE	GOCC_SPINDLE_MIDZONE		37	0.311966	0.957932	0.531073	0.910285	1	2608	tags=16%, list=13%, signal=19%
GOCC_SWI_SNF_SUPERFAMILY_TYPE_COMPLEX	GOCC_SWI_SNF_SUPERFAMILY_TYPE_COMPLEX		89	0.262381	0.957714	0.53405	0.910582	1	2316	tags=15%, list=12%, signal=16%
GOCC_EXTRINSIC_COMPONENT_OF_MEMBRANE	GOCC_EXTRINSIC_COMPONENT_OF_MEMBRANE		302	0.22523	0.957642	0.588752	0.910361	1	3315	tags=19%, list=17%, signal=22%
GOCC_LYTIC_VACUOLE_MEMBRANE	GOCC_LYTIC_VACUOLE_MEMBRANE		174	0.243934	0.957484	0.564148	0.910461	1	3093	tags=19%, list=16%, signal=22%
GOBP_DOUBLE_STRAND_BREAK_REPAIR_VIA_NONHOMOLOGOUS_END_JOINING	GOBP_DOUBLE_STRAND_BREAK_REPAIR_VIA_NONHOMOLOGOUS_END_JOINING		51	0.287298	0.957449	0.529637	0.910114	1	2642	tags=22%, list=13%, signal=25%
GOBP_NEGATIVE_REGULATION_OF_WNT_SIGNALING_PATHWAY	GOBP_NEGATIVE_REGULATION_OF_WNT_SIGNALING_PATHWAY		158	0.244075	0.957251	0.552941	0.910362	1	2942	tags=16%, list=15%, signal=18%
GOBP_REGULATION_OF_ACTIN_FILAMENT_LENGTH	GOBP_REGULATION_OF_ACTIN_FILAMENT_LENGTH		151	0.24523	0.957149	0.560764	0.910239	1	4784	tags=27%, list=24%, signal=36%
GOCC_SYNAPTIC_CLEFT	GOCC_SYNAPTIC_CLEFT		23	0.346088	0.956928	0.517625	0.91055	1	4345	tags=30%, list=22%, signal=39%
GOBP_REGULATION_OF_BEHAVIOR	GOBP_REGULATION_OF_BEHAVIOR		101	0.259252	0.956821	0.543636	0.910466	1	4261	tags=25%, list=22%, signal=31%
GOBP_POSITIVE_REGULATION_OF_PROTEIN_KINASE_ACTIVITY	GOBP_POSITIVE_REGULATION_OF_PROTEIN_KINASE_ACTIVITY		350	0.223723	0.956655	0.601363	0.910587	1	3139	tags=16%, list=16%, signal=19%
GOBP_REGULATION_OF_STEM_CELL_PROLIFERATION	GOBP_REGULATION_OF_STEM_CELL_PROLIFERATION		94	0.263278	0.956376	0.544944	0.911076	1	4824	tags=29%, list=25%, signal=38%
GOMF_RNA_POLYMERASE_II_SPECIFIC_DNA_BINDING_TRANSCRIPTION_FACTOR_BINDING	GOMF_RNA_POLYMERASE_II_SPECIFIC_DNA_BINDING_TRANSCRIPTION_FACTOR_BINDING		357	0.225053	0.956267	0.626549	0.910976	1	3824	tags=21%, list=19%, signal=26%
GOBP_REGULATION_OF_GTP_BINDING	GOBP_REGULATION_OF_GTP_BINDING		17	0.372686	0.956105	0.531429	0.911058	1	3186	tags=35%, list=16%, signal=42%
GOBP_MITOCHONDRION_ORGANIZATION	GOBP_MITOCHONDRION_ORGANIZATION		493	0.219508	0.955654	0.619048	0.912175	1	3404	tags=17%, list=17%, signal=20%
GOBP_RESPONSE_TO_ALKALOID	GOBP_RESPONSE_TO_ALKALOID		79	0.266771	0.955631	0.536752	0.911799	1	4411	tags=28%, list=22%, signal=36%
GOBP_NEGATIVE_REGULATION_OF_CELL_CELL_ADHESION	GOBP_NEGATIVE_REGULATION_OF_CELL_CELL_ADHESION		193	0.235637	0.955449	0.589065	0.911974	1	4796	tags=27%, list=24%, signal=35%
GOBP_POSITIVE_REGULATION_OF_NITRIC_OXIDE_SYNTHASE_BIOSYNTHETIC_PROCESS	GOBP_POSITIVE_REGULATION_OF_NITRIC_OXIDE_SYNTHASE_BIOSYNTHETIC_PROCESS		22	0.346507	0.955398	0.522641	0.911685	1	4135	tags=27%, list=21%, signal=34%
GOCC_CHROMOSOMAL_REGION	GOCC_CHROMOSOMAL_REGION		306	0.226674	0.955274	0.585198	0.911669	1	2792	tags=16%, list=14%, signal=19%
GOMF_CALCIUM_ION_TRANSMEMBRANE_TRANSPORTER_ACTIVITY	GOMF_CALCIUM_ION_TRANSMEMBRANE_TRANSPORTER_ACTIVITY		120	0.250286	0.95526	0.530726	0.911254	1	4533	tags=28%, list=23%, signal=37%
GOBP_CALCIUM_ION_TRANSPORT_INTO_CYTOSOL	GOBP_CALCIUM_ION_TRANSPORT_INTO_CYTOSOL		30	0.31957	0.955253	0.554493	0.910817	1	4453	tags=30%, list=23%, signal=39%
GOBP_POSITIVE_REGULATION_OF_TUMOR_NECROSIS_FACTOR_SUPERFAMILY_CYTOKINE_PRODUCTION	GOBP_POSITIVE_REGULATION_OF_TUMOR_NECROSIS_FACTOR_SUPERFAMILY_CYTOKINE_PRODUCTION		108	0.256939	0.955046	0.548276	0.911065	1	4135	tags=26%, list=21%, signal=33%
GOBP_DEVELOPMENTAL_PIGMENTATION	GOBP_DEVELOPMENTAL_PIGMENTATION		45	0.293106	0.954621	0.533698	0.912044	1	3137	tags=24%, list=16%, signal=29%
GOBP_NEGATIVE_REGULATION_OF_CELL_JUNCTION_ASSEMBLY	GOBP_NEGATIVE_REGULATION_OF_CELL_JUNCTION_ASSEMBLY		33	0.310546	0.954608	0.547025	0.911631	1	2232	tags=18%, list=11%, signal=20%
GOCC_RUFFLE	GOCC_RUFFLE		139	0.246883	0.954418	0.535519	0.911808	1	3768	tags=24%, list=19%, signal=29%
GOBP_NEUTROPHIL_MIGRATION	GOBP_NEUTROPHIL_MIGRATION		117	0.257736	0.954413	0.575646	0.91137	1	4560	tags=26%, list=23%, signal=34%
GOBP_POSITIVE_REGULATION_OF_G1_S_TRANSITION_OF_MITOTIC_CELL_CYCLE	GOBP_POSITIVE_REGULATION_OF_G1_S_TRANSITION_OF_MITOTIC_CELL_CYCLE		46	0.29613	0.954378	0.543278	0.911036	1	3605	tags=20%, list=18%, signal=24%
GOBP_PHENOL_CONTAINING_COMPOUND_METABOLIC_PROCESS	GOBP_PHENOL_CONTAINING_COMPOUND_METABOLIC_PROCESS		120	0.250687	0.954158	0.572954	0.91133	1	4674	tags=25%, list=24%, signal=33%
GOCC_CONDENSED_CHROMOSOME_CENTROMERIC_REGION	GOCC_CONDENSED_CHROMOSOME_CENTROMERIC_REGION		151	0.242485	0.954111	0.581688	0.911037	1	2786	tags=17%, list=14%, signal=19%
GOMF_ATPASE_ACTIVATOR_ACTIVITY	GOMF_ATPASE_ACTIVATOR_ACTIVITY		25	0.3334	0.953949	0.510721	0.911157	1	2641	tags=24%, list=13%, signal=28%
[truncated: 1,337 more rows]

## Sheet: Brca2 Trp53
NAME	GS<br> follow link to MSigDB	GS DETAILS	SIZE	ES	NES	NOM p-val	FDR q-val	FWER p-val	RANK AT MAX	LEADING EDGE
GOBP_GENOMIC_IMPRINTING	GOBP_GENOMIC_IMPRINTING	Details ...	16	0.747083	2.02942	0	0.16484	0.161	543	tags=31%, list=3%, signal=32%
GOBP_DNA_METHYLATION_INVOLVED_IN_GAMETE_GENERATION	GOBP_DNA_METHYLATION_INVOLVED_IN_GAMETE_GENERATION	Details ...	15	0.70841	1.87505	0.00420168	0.788376	0.819	2254	tags=47%, list=11%, signal=53%
GOBP_NEGATIVE_REGULATION_OF_CALCIUM_MEDIATED_SIGNALING	GOBP_NEGATIVE_REGULATION_OF_CALCIUM_MEDIATED_SIGNALING	Details ...	22	0.616498	1.81901	0.00804829	1	0.96	4174	tags=41%, list=21%, signal=52%
GOBP_COPPER_ION_HOMEOSTASIS	GOBP_COPPER_ION_HOMEOSTASIS	Details ...	17	0.645433	1.81852	0.00411523	0.7704	0.961	4724	tags=53%, list=24%, signal=70%
GOBP_BONE_GROWTH	GOBP_BONE_GROWTH	Details ...	38	0.540991	1.80055	0.0043384	0.754403	0.985	2507	tags=29%, list=13%, signal=33%
GOBP_NEGATIVE_REGULATION_OF_VIRAL_INDUCED_CYTOPLASMIC_PATTERN_RECOGNITION_RECEPTOR_SIGNALING_PATHWAY	GOBP_NEGATIVE_REGULATION_OF_VIRAL_INDUCED_CYTOPLASMIC_PATTERN_RECOGNITION_RECEPTOR_SIGNALING_PATHWAY	Details ...	16	0.668086	1.77451	0.00631579	0.838376	0.999	2621	tags=50%, list=13%, signal=58%
GOBP_REGULATION_OF_HIPPO_SIGNALING	GOBP_REGULATION_OF_HIPPO_SIGNALING	Details ...	20	0.62176	1.77395	0.00209205	0.722132	0.999	3733	tags=50%, list=19%, signal=62%
GOMF_PALMITOYL_COA_HYDROLASE_ACTIVITY	GOMF_PALMITOYL_COA_HYDROLASE_ACTIVITY	Details ...	17	0.63701	1.76897	0.00211864	0.665476	0.999	130	tags=18%, list=1%, signal=18%
GOBP_NEGATIVE_REGULATION_OF_VIRAL_TRANSCRIPTION	GOBP_NEGATIVE_REGULATION_OF_VIRAL_TRANSCRIPTION	Details ...	15	0.672452	1.75572	0.00392157	0.678292	1	2571	tags=40%, list=13%, signal=46%
GOCC_SPERM_PLASMA_MEMBRANE	GOCC_SPERM_PLASMA_MEMBRANE	Details ...	28	0.565189	1.73983	0.00448431	0.724549	1	3321	tags=46%, list=17%, signal=56%
GOMF_PHOSPHOLIPID_TRANSFER_ACTIVITY	GOMF_PHOSPHOLIPID_TRANSFER_ACTIVITY	Details ...	20	0.603831	1.72515	0.00223214	0.763423	1	3005	tags=40%, list=15%, signal=47%
GOBP_NEGATIVE_REGULATION_OF_CALCINEURIN_MEDIATED_SIGNALING	GOBP_NEGATIVE_REGULATION_OF_CALCINEURIN_MEDIATED_SIGNALING	Details ...	16	0.636126	1.7225	0.00842105	0.718415	1	3415	tags=38%, list=17%, signal=45%
GOMF_HISTONE_H3K4_METHYLTRANSFERASE_ACTIVITY	GOMF_HISTONE_H3K4_METHYLTRANSFERASE_ACTIVITY	Details ...	18	0.615774	1.71593	0.00642398	0.707493	1	1103	tags=28%, list=6%, signal=29%
GOBP_GLANDULAR_EPITHELIAL_CELL_DEVELOPMENT	GOBP_GLANDULAR_EPITHELIAL_CELL_DEVELOPMENT	Details ...	33	0.539129	1.71138	0.00663717	0.687424	1	2507	tags=21%, list=13%, signal=24%
GOBP_NEGATIVE_REGULATION_OF_DEFENSE_RESPONSE_TO_VIRUS	GOBP_NEGATIVE_REGULATION_OF_DEFENSE_RESPONSE_TO_VIRUS	Details ...	29	0.532565	1.68917	0.0150215	0.801292	1	2621	tags=34%, list=13%, signal=40%
GOBP_PEPTIDYL_L_CYSTEINE_S_PALMITOYLATION	GOBP_PEPTIDYL_L_CYSTEINE_S_PALMITOYLATION	Details ...	24	0.570279	1.68559	0.0123967	0.777592	1	2761	tags=33%, list=14%, signal=39%
GOCC_SPERM_HEAD_PLASMA_MEMBRANE	GOCC_SPERM_HEAD_PLASMA_MEMBRANE	Details ...	19	0.611711	1.67717	0.00621118	0.789674	1	3009	tags=47%, list=15%, signal=56%
GOBP_COPPER_ION_TRANSPORT	GOBP_COPPER_ION_TRANSPORT	Details ...	16	0.621663	1.66288	0.0175781	0.855845	1	5181	tags=63%, list=26%, signal=85%
GOBP_POSITIVE_REGULATION_OF_DOUBLE_STRAND_BREAK_REPAIR_VIA_HOMOLOGOUS_RECOMBINATION	GOBP_POSITIVE_REGULATION_OF_DOUBLE_STRAND_BREAK_REPAIR_VIA_HOMOLOGOUS_RECOMBINATION	Details ...	38	0.493315	1.66132	0.00867679	0.82286	1	1950	tags=29%, list=10%, signal=32%
GOBP_MATURATION_OF_SSU_RRNA_FROM_TRICISTRONIC_RRNA_TRANSCRIPT_SSU_RRNA_5_8S_RRNA_LSU_RRNA	GOBP_MATURATION_OF_SSU_RRNA_FROM_TRICISTRONIC_RRNA_TRANSCRIPT_SSU_RRNA_5_8S_RRNA_LSU_RRNA	Details ...	32	0.521588	1.64185	0.0105042	0.933872	1	1409	tags=31%, list=7%, signal=34%
GOBP_POSTSYNAPTIC_MEMBRANE_ORGANIZATION	GOBP_POSTSYNAPTIC_MEMBRANE_ORGANIZATION		45	0.470499	1.62995	0.00400802	0.992175	1	2859	tags=33%, list=15%, signal=39%
GOBP_REGULATION_OF_FATTY_ACID_OXIDATION	GOBP_REGULATION_OF_FATTY_ACID_OXIDATION		40	0.480144	1.62496	0.00998004	0.991968	1	2494	tags=28%, list=13%, signal=31%
GOMF_HORMONE_RECEPTOR_BINDING	GOMF_HORMONE_RECEPTOR_BINDING		28	0.525621	1.62239	0.0130152	0.970067	1	3841	tags=32%, list=20%, signal=40%
GOBP_SPLEEN_DEVELOPMENT	GOBP_SPLEEN_DEVELOPMENT		45	0.470358	1.61682	0.0133038	0.97571	1	2390	tags=31%, list=12%, signal=35%
GOBP_LAMELLIPODIUM_MORPHOGENESIS	GOBP_LAMELLIPODIUM_MORPHOGENESIS		16	0.595399	1.61448	0.0281996	0.955306	1	3392	tags=50%, list=17%, signal=60%
GOBP_DNA_METHYLATION	GOBP_DNA_METHYLATION		59	0.447608	1.61199	0.013363	0.938543	1	2286	tags=22%, list=12%, signal=25%
GOBP_POSITIVE_REGULATION_OF_MRNA_SPLICING_VIA_SPLICEOSOME	GOBP_POSITIVE_REGULATION_OF_MRNA_SPLICING_VIA_SPLICEOSOME		33	0.500255	1.60605	0.00414079	0.950352	1	3398	tags=36%, list=17%, signal=44%
GOBP_GLUTAMINE_FAMILY_AMINO_ACID_BIOSYNTHETIC_PROCESS	GOBP_GLUTAMINE_FAMILY_AMINO_ACID_BIOSYNTHETIC_PROCESS		15	0.599185	1.59932	0.020202	0.974036	1	4454	tags=47%, list=23%, signal=60%
GOBP_PHOSPHATIDYLETHANOLAMINE_METABOLIC_PROCESS	GOBP_PHOSPHATIDYLETHANOLAMINE_METABOLIC_PROCESS		21	0.5375	1.5909	0.0192308	1	1	2157	tags=29%, list=11%, signal=32%
GOMF_C_ACYLTRANSFERASE_ACTIVITY	GOMF_C_ACYLTRANSFERASE_ACTIVITY		21	0.544583	1.59061	0.0206612	0.979618	1	1542	tags=33%, list=8%, signal=36%
GOBP_NEUROMUSCULAR_SYNAPTIC_TRANSMISSION	GOBP_NEUROMUSCULAR_SYNAPTIC_TRANSMISSION		30	0.506511	1.58762	0.00656455	0.97183	1	1929	tags=23%, list=10%, signal=26%
GOBP_PROTEIN_PALMITOYLATION	GOBP_PROTEIN_PALMITOYLATION		32	0.500067	1.58541	0.0192719	0.960223	1	2761	tags=28%, list=14%, signal=33%
GOBP_MITOCHONDRIAL_DNA_METABOLIC_PROCESS	GOBP_MITOCHONDRIAL_DNA_METABOLIC_PROCESS		25	0.521255	1.58204	0.0277778	0.956525	1	2852	tags=28%, list=14%, signal=33%
MP_DECREASED_TUMOR_NECROSIS_FACTOR_SECRETION	MP_DECREASED_TUMOR_NECROSIS_FACTOR_SECRETION		118	0.390746	1.58134	0	0.934216	1	2721	tags=25%, list=14%, signal=28%
GOBP_POSITIVE_REGULATION_OF_CELL_MIGRATION_INVOLVED_IN_SPROUTING_ANGIOGENESIS	GOBP_POSITIVE_REGULATION_OF_CELL_MIGRATION_INVOLVED_IN_SPROUTING_ANGIOGENESIS		19	0.559465	1.5792	0.0212314	0.923412	1	1467	tags=26%, list=7%, signal=28%
GOBP_REGULATION_OF_VIRAL_INDUCED_CYTOPLASMIC_PATTERN_RECOGNITION_RECEPTOR_SIGNALING_PATHWAY	GOBP_REGULATION_OF_VIRAL_INDUCED_CYTOPLASMIC_PATTERN_RECOGNITION_RECEPTOR_SIGNALING_PATHWAY		43	0.463244	1.57683	0.00849257	0.915158	1	3150	tags=30%, list=16%, signal=36%
GOBP_REGULATION_OF_TRIGLYCERIDE_BIOSYNTHETIC_PROCESS	GOBP_REGULATION_OF_TRIGLYCERIDE_BIOSYNTHETIC_PROCESS		22	0.532198	1.57287	0.028169	0.920535	1	2132	tags=23%, list=11%, signal=25%
GOBP_POSITIVE_REGULATION_OF_TRIGLYCERIDE_BIOSYNTHETIC_PROCESS	GOBP_POSITIVE_REGULATION_OF_TRIGLYCERIDE_BIOSYNTHETIC_PROCESS		18	0.566631	1.57118	0.0203252	0.908142	1	2132	tags=28%, list=11%, signal=31%
GOBP_HIPPO_SIGNALING	GOBP_HIPPO_SIGNALING		38	0.474253	1.571	0.0243902	0.885948	1	3757	tags=37%, list=19%, signal=45%
GOCC_NBAF_COMPLEX	GOCC_NBAF_COMPLEX		16	0.579291	1.56856	0.0359551	0.881192	1	3212	tags=31%, list=16%, signal=37%
GOBP_REGULATION_OF_CELL_MIGRATION_INVOLVED_IN_SPROUTING_ANGIOGENESIS	GOBP_REGULATION_OF_CELL_MIGRATION_INVOLVED_IN_SPROUTING_ANGIOGENESIS		37	0.465252	1.56268	0.0242826	0.901874	1	1474	tags=24%, list=7%, signal=26%
GOMF_PALMITOYLTRANSFERASE_ACTIVITY	GOMF_PALMITOYLTRANSFERASE_ACTIVITY		36	0.479422	1.55746	0.025974	0.917334	1	2761	tags=28%, list=14%, signal=32%
GOBP_REGULATION_OF_CELLULAR_RESPONSE_TO_HYPOXIA	GOBP_REGULATION_OF_CELLULAR_RESPONSE_TO_HYPOXIA		17	0.571663	1.55688	0.0368098	0.900532	1	3552	tags=47%, list=18%, signal=57%
GOBP_ENTEROENDOCRINE_CELL_DIFFERENTIATION	GOBP_ENTEROENDOCRINE_CELL_DIFFERENTIATION		37	0.478106	1.5555	0.0149893	0.889124	1	1847	tags=22%, list=9%, signal=24%
GOBP_NEUTROPHIL_ACTIVATION_INVOLVED_IN_IMMUNE_RESPONSE	GOBP_NEUTROPHIL_ACTIVATION_INVOLVED_IN_IMMUNE_RESPONSE		19	0.548848	1.55532	0.0241228	0.870836	1	4998	tags=47%, list=25%, signal=63%
GOCC_MLL1_2_COMPLEX	GOCC_MLL1_2_COMPLEX		28	0.506951	1.5551	0.0189474	0.853304	1	1175	tags=21%, list=6%, signal=23%
GOBP_PYRUVATE_METABOLIC_PROCESS	GOBP_PYRUVATE_METABOLIC_PROCESS		121	0.375645	1.54995	0.00219298	0.870516	1	2334	tags=23%, list=12%, signal=26%
GOBP_SNRNA_3_END_PROCESSING	GOBP_SNRNA_3_END_PROCESSING		17	0.564679	1.54889	0.0407332	0.859605	1	6019	tags=53%, list=31%, signal=76%
GOBP_MATURATION_OF_SSU_RRNA	GOBP_MATURATION_OF_SSU_RRNA		44	0.450182	1.54513	0.017094	0.867673	1	1409	tags=27%, list=7%, signal=29%
GOBP_POSITIVE_REGULATION_OF_FATTY_ACID_OXIDATION	GOBP_POSITIVE_REGULATION_OF_FATTY_ACID_OXIDATION		20	0.533481	1.54424	0.0451745	0.856165	1	2305	tags=30%, list=12%, signal=34%
GOBP_RESPONSE_TO_UV_B	GOBP_RESPONSE_TO_UV_B		20	0.538437	1.54395	0.0375276	0.841176	1	4270	tags=55%, list=22%, signal=70%
GOMF_NUCLEOTIDE_RECEPTOR_ACTIVITY	GOMF_NUCLEOTIDE_RECEPTOR_ACTIVITY		19	0.541414	1.54242	0.0182927	0.834749	1	4094	tags=42%, list=21%, signal=53%
GOBP_DNA_DAMAGE_RESPONSE_SIGNAL_TRANSDUCTION_RESULTING_IN_TRANSCRIPTION	GOBP_DNA_DAMAGE_RESPONSE_SIGNAL_TRANSDUCTION_RESULTING_IN_TRANSCRIPTION		17	0.557755	1.54225	0.0510806	0.820251	1	3744	tags=53%, list=19%, signal=65%
GOBP_REGULATION_OF_DOUBLE_STRAND_BREAK_REPAIR_VIA_HOMOLOGOUS_RECOMBINATION	GOBP_REGULATION_OF_DOUBLE_STRAND_BREAK_REPAIR_VIA_HOMOLOGOUS_RECOMBINATION		62	0.416953	1.53465	0.0127119	0.852894	1	1950	tags=24%, list=10%, signal=27%
GOMF_COA_HYDROLASE_ACTIVITY	GOMF_COA_HYDROLASE_ACTIVITY		29	0.487981	1.53155	0.0220884	0.857588	1	175	tags=14%, list=1%, signal=14%
GOBP_INSULIN_METABOLIC_PROCESS	GOBP_INSULIN_METABOLIC_PROCESS		17	0.552014	1.53058	0.0492505	0.848824	1	2193	tags=35%, list=11%, signal=40%
GOBP_POSTSYNAPTIC_ACTIN_CYTOSKELETON_ORGANIZATION	GOBP_POSTSYNAPTIC_ACTIN_CYTOSKELETON_ORGANIZATION		22	0.52033	1.52829	0.0269151	0.84795	1	4380	tags=41%, list=22%, signal=53%
GOBP_REGULATION_OF_INSULIN_LIKE_GROWTH_FACTOR_RECEPTOR_SIGNALING_PATHWAY	GOBP_REGULATION_OF_INSULIN_LIKE_GROWTH_FACTOR_RECEPTOR_SIGNALING_PATHWAY		24	0.507019	1.52613	0.0332031	0.847521	1	625	tags=17%, list=3%, signal=17%
GOBP_ENDOCHONDRAL_BONE_GROWTH	GOBP_ENDOCHONDRAL_BONE_GROWTH		33	0.467689	1.52534	0.0270833	0.838048	1	5252	tags=42%, list=27%, signal=58%
GOBP_POSITIVE_REGULATION_OF_G1_S_TRANSITION_OF_MITOTIC_CELL_CYCLE	GOBP_POSITIVE_REGULATION_OF_G1_S_TRANSITION_OF_MITOTIC_CELL_CYCLE		46	0.443658	1.52489	0.0232068	0.826434	1	3671	tags=30%, list=19%, signal=37%
GOCC_NUCLEAR_OUTER_MEMBRANE	GOCC_NUCLEAR_OUTER_MEMBRANE		23	0.515133	1.52381	0.0223577	0.819398	1	5718	tags=52%, list=29%, signal=73%
GOBP_POSITIVE_REGULATION_OF_ACTIN_CYTOSKELETON_REORGANIZATION	GOBP_POSITIVE_REGULATION_OF_ACTIN_CYTOSKELETON_REORGANIZATION		21	0.532644	1.52144	0.0382294	0.820994	1	4380	tags=33%, list=22%, signal=43%
GOBP_PROTEIN_AUTOPROCESSING	GOBP_PROTEIN_AUTOPROCESSING		22	0.520587	1.52126	0.0376238	0.809163	1	888	tags=27%, list=5%, signal=29%
GOMF_PHOSPHOLIPASE_BINDING	GOMF_PHOSPHOLIPASE_BINDING		27	0.48559	1.52033	0.0321199	0.80252	1	1787	tags=26%, list=9%, signal=28%
GOCC_GOLGI_CISTERNA_MEMBRANE	GOCC_GOLGI_CISTERNA_MEMBRANE		20	0.519084	1.5192	0.0355649	0.79656	1	4213	tags=45%, list=21%, signal=57%
GOBP_POSITIVE_REGULATION_OF_DEFENSE_RESPONSE_TO_BACTERIUM	GOBP_POSITIVE_REGULATION_OF_DEFENSE_RESPONSE_TO_BACTERIUM		15	0.570175	1.51808	0.0385396	0.791148	1	5665	tags=60%, list=29%, signal=84%
GOCC_EXTRINSIC_COMPONENT_OF_PRESYNAPTIC_MEMBRANE	GOCC_EXTRINSIC_COMPONENT_OF_PRESYNAPTIC_MEMBRANE		16	0.563302	1.51261	0.0560166	0.812667	1	3639	tags=56%, list=18%, signal=69%
GOBP_REGULATION_OF_CALCIUM_MEDIATED_SIGNALING	GOBP_REGULATION_OF_CALCIUM_MEDIATED_SIGNALING		80	0.396821	1.51127	0.0105708	0.809336	1	2591	tags=25%, list=13%, signal=29%
GOBP_DECIDUALIZATION	GOBP_DECIDUALIZATION		23	0.508551	1.51093	0.0373626	0.79932	1	2452	tags=30%, list=12%, signal=35%
GOBP_NEGATIVE_REGULATION_OF_SMOOTHENED_SIGNALING_PATHWAY	GOBP_NEGATIVE_REGULATION_OF_SMOOTHENED_SIGNALING_PATHWAY		37	0.459104	1.50992	0.0282609	0.794273	1	1921	tags=22%, list=10%, signal=24%
GOBP_REGULATION_OF_CALCIUM_ION_IMPORT_ACROSS_PLASMA_MEMBRANE	GOBP_REGULATION_OF_CALCIUM_ION_IMPORT_ACROSS_PLASMA_MEMBRANE		18	0.540265	1.50738	0.038961	0.798857	1	1980	tags=28%, list=10%, signal=31%
GOBP_SUCKLING_BEHAVIOR	GOBP_SUCKLING_BEHAVIOR		17	0.549706	1.50074	0.0473251	0.828062	1	1090	tags=24%, list=6%, signal=25%
GOBP_POST_EMBRYONIC_ANIMAL_MORPHOGENESIS	GOBP_POST_EMBRYONIC_ANIMAL_MORPHOGENESIS		18	0.523795	1.49518	0.0505051	0.851247	1	3538	tags=33%, list=18%, signal=41%
GOBP_NEGATIVE_REGULATION_OF_NOTCH_SIGNALING_PATHWAY	GOBP_NEGATIVE_REGULATION_OF_NOTCH_SIGNALING_PATHWAY		34	0.462346	1.49462	0.0239044	0.842953	1	2279	tags=24%, list=12%, signal=27%
GOMF_ASPARTIC_TYPE_PEPTIDASE_ACTIVITY	GOMF_ASPARTIC_TYPE_PEPTIDASE_ACTIVITY		31	0.46403	1.49331	0.026971	0.839396	1	2184	tags=23%, list=11%, signal=25%
GOBP_CALCIUM_ION_TRANSMEMBRANE_TRANSPORT_VIA_HIGH_VOLTAGE_GATED_CALCIUM_CHANNEL	GOBP_CALCIUM_ION_TRANSMEMBRANE_TRANSPORT_VIA_HIGH_VOLTAGE_GATED_CALCIUM_CHANNEL		15	0.566564	1.49329	0.0577689	0.828463	1	3206	tags=53%, list=16%, signal=64%
GOBP_REGULATION_OF_HEPATOCYTE_PROLIFERATION	GOBP_REGULATION_OF_HEPATOCYTE_PROLIFERATION		25	0.490262	1.4927	0.0455487	0.821481	1	1704	tags=32%, list=9%, signal=35%
GOBP_COLUMNAR_CUBOIDAL_EPITHELIAL_CELL_DEVELOPMENT	GOBP_COLUMNAR_CUBOIDAL_EPITHELIAL_CELL_DEVELOPMENT		52	0.40681	1.4869	0.0207469	0.846506	1	1870	tags=15%, list=10%, signal=17%
GOBP_POSITIVE_REGULATION_OF_CALCIUM_ION_IMPORT_ACROSS_PLASMA_MEMBRANE	GOBP_POSITIVE_REGULATION_OF_CALCIUM_ION_IMPORT_ACROSS_PLASMA_MEMBRANE		15	0.562809	1.48591	0.0474138	0.842087	1	1980	tags=33%, list=10%, signal=37%
GOMF_QUATERNARY_AMMONIUM_GROUP_BINDING	GOMF_QUATERNARY_AMMONIUM_GROUP_BINDING		52	0.420593	1.48584	0.0141129	0.831999	1	2890	tags=21%, list=15%, signal=25%
GOCC_MEDIATOR_COMPLEX	GOCC_MEDIATOR_COMPLEX		34	0.454728	1.48486	0.030837	0.828378	1	2411	tags=24%, list=12%, signal=27%
GOCC_COPII_COATED_ER_TO_GOLGI_TRANSPORT_VESICLE	GOCC_COPII_COATED_ER_TO_GOLGI_TRANSPORT_VESICLE		52	0.413965	1.48285	0.0273684	0.830327	1	3180	tags=29%, list=16%, signal=34%
GOBP_HISTONE_H4_K5_ACETYLATION	GOBP_HISTONE_H4_K5_ACETYLATION		15	0.560946	1.48127	0.0654762	0.829878	1	4039	tags=53%, list=21%, signal=67%
GOBP_PROTEIN_HOMOTETRAMERIZATION	GOBP_PROTEIN_HOMOTETRAMERIZATION		52	0.418169	1.47844	0.0162037	0.837279	1	2510	tags=29%, list=13%, signal=33%
GOBP_NEGATIVE_REGULATION_OF_SYSTEMIC_ARTERIAL_BLOOD_PRESSURE	GOBP_NEGATIVE_REGULATION_OF_SYSTEMIC_ARTERIAL_BLOOD_PRESSURE		31	0.460133	1.47831	0.0465116	0.828232	1	3542	tags=48%, list=18%, signal=59%
GOBP_RESPIRATORY_GASEOUS_EXCHANGE_BY_RESPIRATORY_SYSTEM	GOBP_RESPIRATORY_GASEOUS_EXCHANGE_BY_RESPIRATORY_SYSTEM		64	0.397469	1.47473	0.0102669	0.840214	1	5996	tags=48%, list=30%, signal=69%
GOBP_SERTOLI_CELL_DEVELOPMENT	GOBP_SERTOLI_CELL_DEVELOPMENT		22	0.515395	1.47466	0.0493562	0.831045	1	1534	tags=23%, list=8%, signal=25%
GOMF_ELECTRON_TRANSFER_ACTIVITY	GOMF_ELECTRON_TRANSFER_ACTIVITY		43	0.427678	1.47317	0.0191489	0.830555	1	4273	tags=40%, list=22%, signal=50%
GOBP_RESPONSE_TO_LEAD_ION	GOBP_RESPONSE_TO_LEAD_ION		15	0.539171	1.46572	0.0676533	0.867243	1	3490	tags=33%, list=18%, signal=40%
GOBP_LEUKOCYTE_MEDIATED_CYTOTOXICITY	GOBP_LEUKOCYTE_MEDIATED_CYTOTOXICITY		158	0.341456	1.46439	0.00212314	0.866164	1	3906	tags=30%, list=20%, signal=37%
GOBP_REGULATION_OF_POSITIVE_CHEMOTAXIS	GOBP_REGULATION_OF_POSITIVE_CHEMOTAXIS		25	0.478277	1.46422	0.0462185	0.857529	1	2377	tags=40%, list=12%, signal=45%
GOBP_TRIGLYCERIDE_BIOSYNTHETIC_PROCESS	GOBP_TRIGLYCERIDE_BIOSYNTHETIC_PROCESS		35	0.446873	1.46341	0.0475162	0.853317	1	2132	tags=20%, list=11%, signal=22%
GOMF_NEUROTRANSMITTER_BINDING	GOMF_NEUROTRANSMITTER_BINDING		21	0.514432	1.46275	0.0385396	0.848048	1	5272	tags=48%, list=27%, signal=65%
GOBP_GANGLION_DEVELOPMENT	GOBP_GANGLION_DEVELOPMENT		16	0.540794	1.46221	0.0881764	0.84234	1	1359	tags=25%, list=7%, signal=27%
GOBP_REGULATION_OF_PHOSPHOLIPID_METABOLIC_PROCESS	GOBP_REGULATION_OF_PHOSPHOLIPID_METABOLIC_PROCESS		38	0.434665	1.46205	0.0222222	0.834577	1	1813	tags=21%, list=9%, signal=23%
GOBP_ESTABLISHMENT_OF_BLOOD_BRAIN_BARRIER	GOBP_ESTABLISHMENT_OF_BLOOD_BRAIN_BARRIER		18	0.525815	1.45725	0.0583153	0.85602	1	2216	tags=28%, list=11%, signal=31%
GOBP_PURINE_NUCLEOSIDE_DIPHOSPHATE_METABOLIC_PROCESS	GOBP_PURINE_NUCLEOSIDE_DIPHOSPHATE_METABOLIC_PROCESS		102	0.364033	1.4556	0.010846	0.8568	1	2334	tags=21%, list=12%, signal=23%
GOBP_MOTOR_BEHAVIOR	GOBP_MOTOR_BEHAVIOR		26	0.484731	1.45417	0.0538922	0.856879	1	2812	tags=31%, list=14%, signal=36%
GOMF_PEPTIDE_HORMONE_RECEPTOR_BINDING	GOMF_PEPTIDE_HORMONE_RECEPTOR_BINDING		20	0.505219	1.45196	0.0433884	0.861942	1	3841	tags=35%, list=20%, signal=43%
GOBP_LIPID_OXIDATION	GOBP_LIPID_OXIDATION		117	0.351322	1.45139	0.0104822	0.85673	1	2643	tags=21%, list=13%, signal=24%
GOBP_REGULATION_OF_TRANSCRIPTION_BY_RNA_POLYMERASE_I	GOBP_REGULATION_OF_TRANSCRIPTION_BY_RNA_POLYMERASE_I		40	0.429973	1.45079	0.0293454	0.851773	1	2288	tags=25%, list=12%, signal=28%
GOBP_CELL_FATE_DETERMINATION	GOBP_CELL_FATE_DETERMINATION		40	0.427995	1.44858	0.0287474	0.856994	1	3418	tags=30%, list=17%, signal=36%
GOBP_DNA_MODIFICATION	GOBP_DNA_MODIFICATION		91	0.366621	1.44823	0.0153509	0.85061	1	3851	tags=29%, list=20%, signal=35%
GOBP_GLANDULAR_EPITHELIAL_CELL_DIFFERENTIATION	GOBP_GLANDULAR_EPITHELIAL_CELL_DIFFERENTIATION		76	0.380067	1.448	0.0198676	0.843914	1	3112	tags=26%, list=16%, signal=31%
GOBP_CHONDROITIN_SULFATE_PROTEOGLYCAN_BIOSYNTHETIC_PROCESS	GOBP_CHONDROITIN_SULFATE_PROTEOGLYCAN_BIOSYNTHETIC_PROCESS		21	0.497328	1.44714	0.0530786	0.840726	1	3793	tags=33%, list=19%, signal=41%
GOBP_RIBOSOMAL_SMALL_SUBUNIT_BIOGENESIS	GOBP_RIBOSOMAL_SMALL_SUBUNIT_BIOGENESIS		68	0.393067	1.4459	0.0270833	0.840366	1	2637	tags=28%, list=13%, signal=32%
GOBP_POSITIVE_REGULATION_OF_CILIUM_MOVEMENT	GOBP_POSITIVE_REGULATION_OF_CILIUM_MOVEMENT		16	0.543582	1.44521	0.0665323	0.836901	1	1988	tags=38%, list=10%, signal=42%
GOBP_OXIDATIVE_DEMETHYLATION	GOBP_OXIDATIVE_DEMETHYLATION		18	0.51759	1.4445	0.0829959	0.83329	1	3070	tags=39%, list=16%, signal=46%
GOBP_ECTODERM_DEVELOPMENT	GOBP_ECTODERM_DEVELOPMENT		17	0.533808	1.44185	0.0747475	0.840342	1	3349	tags=35%, list=17%, signal=42%
GOBP_NEGATIVE_REGULATION_OF_NUCLEOTIDE_METABOLIC_PROCESS	GOBP_NEGATIVE_REGULATION_OF_NUCLEOTIDE_METABOLIC_PROCESS		27	0.469075	1.44155	0.0499002	0.834632	1	3129	tags=33%, list=16%, signal=40%
GOBP_NEURAL_NUCLEUS_DEVELOPMENT	GOBP_NEURAL_NUCLEUS_DEVELOPMENT		23	0.478648	1.43992	0.0665189	0.836615	1	5015	tags=57%, list=25%, signal=76%
GOBP_CELLULAR_CARBOHYDRATE_BIOSYNTHETIC_PROCESS	GOBP_CELLULAR_CARBOHYDRATE_BIOSYNTHETIC_PROCESS		73	0.374405	1.43937	0.0151515	0.832792	1	2436	tags=22%, list=12%, signal=25%
GOCC_EXTRINSIC_COMPONENT_OF_SYNAPTIC_MEMBRANE	GOCC_EXTRINSIC_COMPONENT_OF_SYNAPTIC_MEMBRANE		32	0.447512	1.43708	0.0522088	0.838267	1	3639	tags=38%, list=18%, signal=46%
GOBP_MITOCHONDRIAL_ELECTRON_TRANSPORT_CYTOCHROME_C_TO_OXYGEN	GOBP_MITOCHONDRIAL_ELECTRON_TRANSPORT_CYTOCHROME_C_TO_OXYGEN		16	0.529782	1.43522	0.0670732	0.841944	1	1322	tags=25%, list=7%, signal=27%
GOBP_REGULATION_OF_DOUBLE_STRAND_BREAK_REPAIR	GOBP_REGULATION_OF_DOUBLE_STRAND_BREAK_REPAIR		114	0.346642	1.43403	0.0108932	0.841491	1	1950	tags=19%, list=10%, signal=21%
GOMF_S_ACYLTRANSFERASE_ACTIVITY	GOMF_S_ACYLTRANSFERASE_ACTIVITY		30	0.447519	1.43379	0.0545455	0.835543	1	3059	tags=27%, list=16%, signal=32%
GOMF_NUCLEAR_RECEPTOR_ACTIVITY	GOMF_NUCLEAR_RECEPTOR_ACTIVITY		49	0.407439	1.43357	0.0305011	0.829679	1	2507	tags=24%, list=13%, signal=28%
GOMF_OXIDOREDUCTION_DRIVEN_ACTIVE_TRANSMEMBRANE_TRANSPORTER_ACTIVITY	GOMF_OXIDOREDUCTION_DRIVEN_ACTIVE_TRANSMEMBRANE_TRANSPORTER_ACTIVITY		28	0.46472	1.432	0.0523013	0.831567	1	2572	tags=32%, list=13%, signal=37%
GOBP_TYPE_B_PANCREATIC_CELL_DEVELOPMENT	GOBP_TYPE_B_PANCREATIC_CELL_DEVELOPMENT		21	0.499575	1.43185	0.0674603	0.825539	1	1787	tags=14%, list=9%, signal=16%
GOMF_CYCLASE_REGULATOR_ACTIVITY	GOMF_CYCLASE_REGULATOR_ACTIVITY		15	0.530318	1.4301	0.0953347	0.8282	1	3485	tags=40%, list=18%, signal=49%
GOBP_POSITIVE_REGULATION_OF_DOUBLE_STRAND_BREAK_REPAIR	GOBP_POSITIVE_REGULATION_OF_DOUBLE_STRAND_BREAK_REPAIR		75	0.369396	1.42869	0.0273109	0.829298	1	1950	tags=19%, list=10%, signal=21%
GOBP_CYTOLYSIS	GOBP_CYTOLYSIS		22	0.492599	1.42857	0.056	0.823167	1	1539	tags=23%, list=8%, signal=25%
GOBP_ETHER_METABOLIC_PROCESS	GOBP_ETHER_METABOLIC_PROCESS		19	0.504183	1.42813	0.0752033	0.818891	1	2843	tags=32%, list=14%, signal=37%
GOBP_REGULATION_OF_GLYCOLYTIC_PROCESS	GOBP_REGULATION_OF_GLYCOLYTIC_PROCESS		52	0.395333	1.42773	0.0288248	0.81428	1	2334	tags=25%, list=12%, signal=28%
GOBP_REGULATION_OF_RECEPTOR_LOCALIZATION_TO_SYNAPSE	GOBP_REGULATION_OF_RECEPTOR_LOCALIZATION_TO_SYNAPSE		31	0.448454	1.42671	0.0682819	0.813275	1	3342	tags=29%, list=17%, signal=35%
GOMF_TOXIC_SUBSTANCE_BINDING	GOMF_TOXIC_SUBSTANCE_BINDING		16	0.540204	1.42453	0.0696721	0.819037	1	3088	tags=38%, list=16%, signal=44%
GOBP_EMBRYONIC_AXIS_SPECIFICATION	GOBP_EMBRYONIC_AXIS_SPECIFICATION		37	0.425403	1.42364	0.0417495	0.817628	1	1491	tags=16%, list=8%, signal=18%
MP_INCREASED_INCIDENCE_OF_INDUCED_TUMORS	MP_INCREASED_INCIDENCE_OF_INDUCED_TUMORS		24	0.481529	1.42364	0.0516899	0.811299	1	1904	tags=33%, list=10%, signal=37%
GOBP_POSITIVE_REGULATION_OF_CELL_CYCLE_G1_S_PHASE_TRANSITION	GOBP_POSITIVE_REGULATION_OF_CELL_CYCLE_G1_S_PHASE_TRANSITION		58	0.389945	1.41996	0.039261	0.825955	1	3851	tags=28%, list=20%, signal=34%
GOBP_CARBOHYDRATE_PHOSPHORYLATION	GOBP_CARBOHYDRATE_PHOSPHORYLATION		18	0.519414	1.41855	0.0930233	0.827267	1	2621	tags=39%, list=13%, signal=45%
GOCC_CORE_MEDIATOR_COMPLEX	GOCC_CORE_MEDIATOR_COMPLEX		25	0.466892	1.41661	0.0684105	0.831714	1	2039	tags=24%, list=10%, signal=27%
GOBP_VASCULAR_ASSOCIATED_SMOOTH_MUSCLE_CONTRACTION	GOBP_VASCULAR_ASSOCIATED_SMOOTH_MUSCLE_CONTRACTION		29	0.460043	1.41652	0.0572597	0.825993	1	4572	tags=41%, list=23%, signal=54%
GOBP_LIVER_MORPHOGENESIS	GOBP_LIVER_MORPHOGENESIS		35	0.438452	1.41405	0.0526316	0.833425	1	1704	tags=26%, list=9%, signal=28%
GOBP_POSITIVE_REGULATION_OF_TRANSCRIPTION_BY_RNA_POLYMERASE_I	GOBP_POSITIVE_REGULATION_OF_TRANSCRIPTION_BY_RNA_POLYMERASE_I		33	0.437658	1.41148	0.0702479	0.841118	1	3345	tags=33%, list=17%, signal=40%
GOBP_NEGATIVE_REGULATION_OF_CARBOHYDRATE_METABOLIC_PROCESS	GOBP_NEGATIVE_REGULATION_OF_CARBOHYDRATE_METABOLIC_PROCESS		57	0.391997	1.41146	0.0357942	0.834991	1	3361	tags=32%, list=17%, signal=38%
GOMF_SULFOTRANSFERASE_ACTIVITY	GOMF_SULFOTRANSFERASE_ACTIVITY		53	0.394273	1.41102	0.0285714	0.831439	1	3569	tags=23%, list=18%, signal=28%
GOBP_SNRNA_PROCESSING	GOBP_SNRNA_PROCESSING		20	0.488865	1.40591	0.0821355	0.853063	1	6019	tags=45%, list=31%, signal=65%
GOBP_MEMBRANE_INVAGINATION	GOBP_MEMBRANE_INVAGINATION		74	0.374547	1.40524	0.0278373	0.85059	1	3968	tags=26%, list=20%, signal=32%
GOCC_MYOSIN_II_COMPLEX	GOCC_MYOSIN_II_COMPLEX		25	0.464367	1.40022	0.0585683	0.87392	1	2420	tags=28%, list=12%, signal=32%
GOBP_PROTEIN_TETRAMERIZATION	GOBP_PROTEIN_TETRAMERIZATION		85	0.358086	1.40008	0.0176991	0.868508	1	2928	tags=25%, list=15%, signal=29%
GOMF_THIOLESTER_HYDROLASE_ACTIVITY	GOMF_THIOLESTER_HYDROLASE_ACTIVITY		47	0.402565	1.39762	0.0509554	0.876851	1	300	tags=11%, list=2%, signal=11%
GOBP_CARBOHYDRATE_BIOSYNTHETIC_PROCESS	GOBP_CARBOHYDRATE_BIOSYNTHETIC_PROCESS		208	0.313931	1.39743	0.00724638	0.871829	1	2548	tags=21%, list=13%, signal=23%
GOBP_PROTEIN_HETEROTETRAMERIZATION	GOBP_PROTEIN_HETEROTETRAMERIZATION		15	0.533794	1.3953	0.107216	0.877852	1	5675	tags=60%, list=29%, signal=84%
GOBP_TYPE_2_IMMUNE_RESPONSE	GOBP_TYPE_2_IMMUNE_RESPONSE		44	0.409895	1.39429	0.0641026	0.877625	1	5465	tags=36%, list=28%, signal=50%
GOBP_CHONDROITIN_SULFATE_METABOLIC_PROCESS	GOBP_CHONDROITIN_SULFATE_METABOLIC_PROCESS		31	0.442144	1.39238	0.0647182	0.882945	1	3793	tags=35%, list=19%, signal=44%
GOBP_NEURON_REMODELING	GOBP_NEURON_REMODELING		16	0.516109	1.38976	0.0841487	0.8922	1	2200	tags=25%, list=11%, signal=28%
GOBP_NEUTROPHIL_MEDIATED_IMMUNITY	GOBP_NEUTROPHIL_MEDIATED_IMMUNITY		37	0.42098	1.38972	0.049217	0.886279	1	5275	tags=51%, list=27%, signal=70%
GOBP_MITOCHONDRIAL_GENOME_MAINTENANCE	GOBP_MITOCHONDRIAL_GENOME_MAINTENANCE		34	0.426332	1.38965	0.0604839	0.880712	1	5998	tags=47%, list=30%, signal=68%
GOBP_TRANSCYTOSIS	GOBP_TRANSCYTOSIS		23	0.45851	1.38916	0.0733753	0.877487	1	3476	tags=26%, list=18%, signal=32%
GOBP_POSITIVE_REGULATION_OF_CELL_SIZE	GOBP_POSITIVE_REGULATION_OF_CELL_SIZE		17	0.502345	1.38911	0.0804829	0.871966	1	6025	tags=71%, list=31%, signal=102%
GOBP_PEPTIDYL_LYSINE_DIMETHYLATION	GOBP_PEPTIDYL_LYSINE_DIMETHYLATION		18	0.493742	1.38874	0.0884211	0.868323	1	234	tags=17%, list=1%, signal=17%
GOMF_NUCLEAR_THYROID_HORMONE_RECEPTOR_BINDING	GOMF_NUCLEAR_THYROID_HORMONE_RECEPTOR_BINDING		29	0.444872	1.38682	0.0731225	0.87377	1	4353	tags=31%, list=22%, signal=40%
GOBP_ANTIVIRAL_INNATE_IMMUNE_RESPONSE	GOBP_ANTIVIRAL_INNATE_IMMUNE_RESPONSE		27	0.446799	1.38677	0.0515021	0.868319	1	5377	tags=48%, list=27%, signal=66%
GOMF_LYSINE_ACETYLATED_HISTONE_BINDING	GOMF_LYSINE_ACETYLATED_HISTONE_BINDING		23	0.470635	1.38607	0.0813008	0.86696	1	2661	tags=26%, list=14%, signal=30%
GOBP_REGULATION_OF_FATTY_ACID_BETA_OXIDATION	GOBP_REGULATION_OF_FATTY_ACID_BETA_OXIDATION		20	0.48483	1.38365	0.0876827	0.874959	1	2401	tags=20%, list=12%, signal=23%
GOBP_POSITIVE_REGULATION_OF_DENDRITE_DEVELOPMENT	GOBP_POSITIVE_REGULATION_OF_DENDRITE_DEVELOPMENT		21	0.472337	1.38336	0.112266	0.870926	1	3851	tags=24%, list=20%, signal=30%
GOBP_AMACRINE_CELL_DIFFERENTIATION	GOBP_AMACRINE_CELL_DIFFERENTIATION		16	0.509823	1.38257	0.124304	0.86997	1	1359	tags=25%, list=7%, signal=27%
GOCC_SECONDARY_LYSOSOME	GOCC_SECONDARY_LYSOSOME		17	0.50346	1.38244	0.0934959	0.86516	1	1566	tags=24%, list=8%, signal=26%
GOBP_REGULATION_OF_ATP_METABOLIC_PROCESS	GOBP_REGULATION_OF_ATP_METABOLIC_PROCESS		69	0.362472	1.37943	0.0319829	0.876889	1	2334	tags=23%, list=12%, signal=26%
GOBP_TORC2_SIGNALING	GOBP_TORC2_SIGNALING		15	0.517993	1.37913	0.0931677	0.873271	1	1301	tags=27%, list=7%, signal=29%
GOBP_LUNG_CELL_DIFFERENTIATION	GOBP_LUNG_CELL_DIFFERENTIATION		37	0.422327	1.37784	0.0628684	0.87529	1	3757	tags=43%, list=19%, signal=53%
GOBP_POSITIVE_REGULATION_OF_MITOTIC_CELL_CYCLE_PHASE_TRANSITION	GOBP_POSITIVE_REGULATION_OF_MITOTIC_CELL_CYCLE_PHASE_TRANSITION		92	0.342133	1.37716	0.0179775	0.873748	1	3697	tags=28%, list=19%, signal=35%
GOBP_POSITIVE_REGULATION_OF_TELOMERE_CAPPING	GOBP_POSITIVE_REGULATION_OF_TELOMERE_CAPPING		16	0.507833	1.37691	0.0950495	0.869793	1	2997	tags=31%, list=15%, signal=37%
GOCC_DNA_POLYMERASE_COMPLEX	GOCC_DNA_POLYMERASE_COMPLEX		17	0.508133	1.37651	0.0848861	0.866618	1	2852	tags=41%, list=14%, signal=48%
GOBP_POSITIVE_REGULATION_OF_CALCIUM_MEDIATED_SIGNALING	GOBP_POSITIVE_REGULATION_OF_CALCIUM_MEDIATED_SIGNALING		40	0.411666	1.37515	0.0583501	0.869037	1	2425	tags=30%, list=12%, signal=34%
GOBP_POSITIVE_REGULATION_OF_CHROMOSOME_ORGANIZATION	GOBP_POSITIVE_REGULATION_OF_CHROMOSOME_ORGANIZATION		99	0.345362	1.37444	0.0350109	0.867848	1	2997	tags=27%, list=15%, signal=32%
GOBP_T_HELPER_2_CELL_CYTOKINE_PRODUCTION	GOBP_T_HELPER_2_CELL_CYTOKINE_PRODUCTION		17	0.514321	1.37163	0.0952381	0.87881	1	3418	tags=35%, list=17%, signal=43%
GOBP_TRANSCRIPTION_PREINITIATION_COMPLEX_ASSEMBLY	GOBP_TRANSCRIPTION_PREINITIATION_COMPLEX_ASSEMBLY		60	0.374037	1.37005	0.0452586	0.882576	1	2141	tags=22%, list=11%, signal=24%
GOBP_CELL_MIGRATION_INVOLVED_IN_SPROUTING_ANGIOGENESIS	GOBP_CELL_MIGRATION_INVOLVED_IN_SPROUTING_ANGIOGENESIS		51	0.38548	1.36968	0.0780287	0.879271	1	1474	tags=20%, list=7%, signal=21%
GOCC_GOLGI_STACK	GOCC_GOLGI_STACK		89	0.346523	1.36855	0.0280561	0.880546	1	3385	tags=26%, list=17%, signal=31%
GOBP_REGULATION_OF_MEMBRANE_INVAGINATION	GOBP_REGULATION_OF_MEMBRANE_INVAGINATION		19	0.48243	1.36793	0.102204	0.879181	1	2494	tags=26%, list=13%, signal=30%
GOBP_FATTY_ACID_METABOLIC_PROCESS	GOBP_FATTY_ACID_METABOLIC_PROCESS		422	0.28698	1.36555	0	0.887808	1	4139	tags=25%, list=21%, signal=31%
GOBP_SEGMENT_SPECIFICATION	GOBP_SEGMENT_SPECIFICATION		19	0.482101	1.36549	0.1079	0.883009	1	5556	tags=47%, list=28%, signal=66%
GOBP_REGULATION_OF_LAMELLIPODIUM_ASSEMBLY	GOBP_REGULATION_OF_LAMELLIPODIUM_ASSEMBLY		37	0.408187	1.36538	0.0726141	0.878563	1	907	tags=16%, list=5%, signal=17%
GOBP_GROWTH_PLATE_CARTILAGE_DEVELOPMENT	GOBP_GROWTH_PLATE_CARTILAGE_DEVELOPMENT		25	0.441214	1.36512	0.0842105	0.874948	1	5252	tags=44%, list=27%, signal=60%
GOBP_MYELOID_CELL_DEVELOPMENT	GOBP_MYELOID_CELL_DEVELOPMENT		90	0.348839	1.36473	0.0419426	0.871988	1	2946	tags=22%, list=15%, signal=26%
GOMF_HEPARAN_SULFATE_SULFOTRANSFERASE_ACTIVITY	GOMF_HEPARAN_SULFATE_SULFOTRANSFERASE_ACTIVITY		15	0.529479	1.36253	0.106339	0.879487	1	5735	tags=53%, list=29%, signal=75%
GOBP_REPRODUCTIVE_BEHAVIOR	GOBP_REPRODUCTIVE_BEHAVIOR		65	0.363422	1.36237	0.0416667	0.875365	1	4470	tags=35%, list=23%, signal=46%
GOBP_GENITALIA_MORPHOGENESIS	GOBP_GENITALIA_MORPHOGENESIS		17	0.492857	1.36233	0.0859539	0.870687	1	6635	tags=47%, list=34%, signal=71%
GOBP_REGULATION_OF_MAMMARY_GLAND_EPITHELIAL_CELL_PROLIFERATION	GOBP_REGULATION_OF_MAMMARY_GLAND_EPITHELIAL_CELL_PROLIFERATION		19	0.483011	1.36154	0.0831601	0.869967	1	6087	tags=47%, list=31%, signal=69%
GOBP_NUCLEOTIDE_PHOSPHORYLATION	GOBP_NUCLEOTIDE_PHOSPHORYLATION		109	0.337333	1.36128	0.02746	0.866502	1	2621	tags=22%, list=13%, signal=25%
GOMF_NEUROPEPTIDE_BINDING	GOMF_NEUROPEPTIDE_BINDING		39	0.41399	1.36042	0.0709812	0.866473	1	5691	tags=44%, list=29%, signal=61%
GOBP_MAMMARY_GLAND_EPITHELIAL_CELL_PROLIFERATION	GOBP_MAMMARY_GLAND_EPITHELIAL_CELL_PROLIFERATION		32	0.420515	1.35598	0.083682	0.886655	1	6087	tags=41%, list=31%, signal=59%
GOBP_PRIMARY_MIRNA_PROCESSING	GOBP_PRIMARY_MIRNA_PROCESSING		15	0.500814	1.35573	0.102459	0.883215	1	2172	tags=27%, list=11%, signal=30%
GOMF_SECONDARY_ACTIVE_MONOCARBOXYLATE_TRANSMEMBRANE_TRANSPORTER_ACTIVITY	GOMF_SECONDARY_ACTIVE_MONOCARBOXYLATE_TRANSMEMBRANE_TRANSPORTER_ACTIVITY		15	0.515524	1.35353	0.10303	0.890278	1	5196	tags=47%, list=26%, signal=63%
GOBP_REGULATION_OF_PHOSPHOLIPID_BIOSYNTHETIC_PROCESS	GOBP_REGULATION_OF_PHOSPHOLIPID_BIOSYNTHETIC_PROCESS		20	0.471139	1.35255	0.109804	0.890951	1	2591	tags=30%, list=13%, signal=35%
GOBP_POSITIVE_REGULATION_OF_BROWN_FAT_CELL_DIFFERENTIATION	GOBP_POSITIVE_REGULATION_OF_BROWN_FAT_CELL_DIFFERENTIATION		16	0.49143	1.35138	0.11245	0.892974	1	3864	tags=38%, list=20%, signal=47%
GOMF_PHOSPHOTRANSFERASE_ACTIVITY_FOR_OTHER_SUBSTITUTED_PHOSPHATE_GROUPS	GOMF_PHOSPHOTRANSFERASE_ACTIVITY_FOR_OTHER_SUBSTITUTED_PHOSPHATE_GROUPS		18	0.485563	1.35033	0.106212	0.894462	1	3408	tags=33%, list=17%, signal=40%
GOBP_PHOSPHATIDYLINOSITOL_BIOSYNTHETIC_PROCESS	GOBP_PHOSPHATIDYLINOSITOL_BIOSYNTHETIC_PROCESS		91	0.337548	1.35012	0.039823	0.890985	1	2967	tags=23%, list=15%, signal=27%
GOBP_SPHINGOID_METABOLIC_PROCESS	GOBP_SPHINGOID_METABOLIC_PROCESS		19	0.473842	1.34957	0.100616	0.889466	1	1542	tags=32%, list=8%, signal=34%
GOBP_B_CELL_MEDIATED_IMMUNITY	GOBP_B_CELL_MEDIATED_IMMUNITY		142	0.319196	1.34927	0.0179372	0.886723	1	2375	tags=20%, list=12%, signal=23%
GOBP_GLYCEROL_ETHER_METABOLIC_PROCESS	GOBP_GLYCEROL_ETHER_METABOLIC_PROCESS		15	0.507919	1.34875	0.117296	0.884868	1	2843	tags=33%, list=14%, signal=39%
GOBP_MORPHOGENESIS_OF_AN_ENDOTHELIUM	GOBP_MORPHOGENESIS_OF_AN_ENDOTHELIUM		20	0.469787	1.34868	0.106695	0.880681	1	6354	tags=65%, list=32%, signal=96%
GOMF_ESTRADIOL_17_BETA_DEHYDROGENASE_ACTIVITY	GOMF_ESTRADIOL_17_BETA_DEHYDROGENASE_ACTIVITY		17	0.488304	1.34864	0.125773	0.876346	1	1482	tags=24%, list=8%, signal=25%
GOBP_LYMPHOCYTE_MEDIATED_IMMUNITY	GOBP_LYMPHOCYTE_MEDIATED_IMMUNITY		326	0.293202	1.34623	0.00229885	0.885242	1	3620	tags=25%, list=18%, signal=30%
GOBP_REGULATION_OF_PATTERN_RECOGNITION_RECEPTOR_SIGNALING_PATHWAY	GOBP_REGULATION_OF_PATTERN_RECOGNITION_RECEPTOR_SIGNALING_PATHWAY		93	0.341329	1.34518	0.0316027	0.886752	1	4571	tags=31%, list=23%, signal=40%
GOBP_LUNG_EPITHELIUM_DEVELOPMENT	GOBP_LUNG_EPITHELIUM_DEVELOPMENT		55	0.378	1.34321	0.0743982	0.893675	1	3757	tags=36%, list=19%, signal=45%
GOBP_CALCIUM_ION_IMPORT_ACROSS_PLASMA_MEMBRANE	GOBP_CALCIUM_ION_IMPORT_ACROSS_PLASMA_MEMBRANE		38	0.402527	1.34276	0.0813008	0.891553	1	2389	tags=21%, list=12%, signal=24%
GOBP_NEGATIVE_REGULATION_OF_EPITHELIAL_CELL_APOPTOTIC_PROCESS	GOBP_NEGATIVE_REGULATION_OF_EPITHELIAL_CELL_APOPTOTIC_PROCESS		70	0.35938	1.34213	0.0767635	0.890478	1	2302	tags=23%, list=12%, signal=26%
GOBP_MALE_SEX_DIFFERENTIATION	GOBP_MALE_SEX_DIFFERENTIATION		164	0.310696	1.3414	0.0224215	0.890033	1	3539	tags=26%, list=18%, signal=32%
GOBP_INOSITOL_PHOSPHATE_MEDIATED_SIGNALING	GOBP_INOSITOL_PHOSPHATE_MEDIATED_SIGNALING		52	0.374936	1.33909	0.0496614	0.898849	1	2591	tags=27%, list=13%, signal=31%
GOMF_WNT_RECEPTOR_ACTIVITY	GOMF_WNT_RECEPTOR_ACTIVITY		17	0.493455	1.33681	0.116371	0.907414	1	2221	tags=29%, list=11%, signal=33%
GOBP_REGULATION_OF_LAMELLIPODIUM_ORGANIZATION	GOBP_REGULATION_OF_LAMELLIPODIUM_ORGANIZATION		46	0.38874	1.3355	0.0793319	0.910612	1	4380	tags=33%, list=22%, signal=42%
GOBP_EAR_MORPHOGENESIS	GOBP_EAR_MORPHOGENESIS		138	0.317666	1.33547	0.0224215	0.90631	1	3418	tags=26%, list=17%, signal=31%
GOBP_POSITIVE_REGULATION_OF_TRIGLYCERIDE_METABOLIC_PROCESS	GOBP_POSITIVE_REGULATION_OF_TRIGLYCERIDE_METABOLIC_PROCESS		27	0.435542	1.33406	0.0981595	0.909637	1	2132	tags=22%, list=11%, signal=25%
GOBP_ACROSOME_REACTION	GOBP_ACROSOME_REACTION		34	0.408095	1.33352	0.0721868	0.908219	1	3831	tags=38%, list=19%, signal=47%
GOBP_RESPONSE_TO_MAGNESIUM_ION	GOBP_RESPONSE_TO_MAGNESIUM_ION		15	0.501203	1.33227	0.138067	0.910653	1	695	tags=13%, list=4%, signal=14%
GOBP_POSITIVE_REGULATION_OF_PHOSPHATASE_ACTIVITY	GOBP_POSITIVE_REGULATION_OF_PHOSPHATASE_ACTIVITY		31	0.41651	1.33204	0.0926724	0.907583	1	5264	tags=42%, list=27%, signal=57%
GOBP_MITOCHONDRIAL_DNA_REPLICATION	GOBP_MITOCHONDRIAL_DNA_REPLICATION		15	0.508663	1.33197	0.106383	0.903678	1	570	tags=13%, list=3%, signal=14%
GOBP_NEUROMUSCULAR_PROCESS_CONTROLLING_BALANCE	GOBP_NEUROMUSCULAR_PROCESS_CONTROLLING_BALANCE		67	0.355367	1.33125	0.0527426	0.903317	1	2360	tags=19%, list=12%, signal=22%
GOBP_REGULATION_OF_FLAGELLATED_SPERM_MOTILITY	GOBP_REGULATION_OF_FLAGELLATED_SPERM_MOTILITY		21	0.459309	1.32879	0.114407	0.912553	1	1988	tags=29%, list=10%, signal=32%
GOBP_REGULATION_OF_GLUCOSE_IMPORT	GOBP_REGULATION_OF_GLUCOSE_IMPORT		64	0.356903	1.32776	0.0475207	0.913984	1	2494	tags=25%, list=13%, signal=29%
GOBP_TRANSPOSITION	GOBP_TRANSPOSITION		22	0.456221	1.32738	0.0921053	0.911818	1	1598	tags=23%, list=8%, signal=25%
GOBP_NEGATIVE_REGULATION_OF_GLYCOLYTIC_PROCESS	GOBP_NEGATIVE_REGULATION_OF_GLYCOLYTIC_PROCESS		20	0.458528	1.32729	0.122917	0.908053	1	3129	tags=30%, list=16%, signal=36%
GOBP_HISTONE_H3_K4_METHYLATION	GOBP_HISTONE_H3_K4_METHYLATION		49	0.379267	1.32718	0.0858283	0.904415	1	3071	tags=24%, list=16%, signal=29%
GOBP_PROTEIN_TRIMERIZATION	GOBP_PROTEIN_TRIMERIZATION		17	0.475938	1.3269	0.130526	0.901924	1	4475	tags=35%, list=23%, signal=46%
GOMF_LONG_CHAIN_FATTY_ACID_TRANSPORTER_ACTIVITY	GOMF_LONG_CHAIN_FATTY_ACID_TRANSPORTER_ACTIVITY		18	0.469187	1.32683	0.114053	0.898086	1	396	tags=11%, list=2%, signal=11%
GOBP_POSITIVE_REGULATION_OF_DENDRITIC_SPINE_MORPHOGENESIS	GOBP_POSITIVE_REGULATION_OF_DENDRITIC_SPINE_MORPHOGENESIS		28	0.425121	1.32647	0.0991903	0.895845	1	4380	tags=36%, list=22%, signal=46%
GOBP_MIDDLE_EAR_MORPHOGENESIS	GOBP_MIDDLE_EAR_MORPHOGENESIS		25	0.433997	1.32642	0.113095	0.891992	1	3759	tags=44%, list=19%, signal=54%
GOBP_DORSAL_SPINAL_CORD_DEVELOPMENT	GOBP_DORSAL_SPINAL_CORD_DEVELOPMENT		19	0.463299	1.32551	0.112705	0.892951	1	3226	tags=42%, list=16%, signal=50%
GOBP_POSITIVE_CHEMOTAXIS	GOBP_POSITIVE_CHEMOTAXIS		43	0.388434	1.32443	0.0934959	0.894757	1	2377	tags=28%, list=12%, signal=32%
GOBP_NEGATIVE_REGULATION_OF_MRNA_PROCESSING	GOBP_NEGATIVE_REGULATION_OF_MRNA_PROCESSING		24	0.444219	1.32385	0.0955285	0.894094	1	1564	tags=21%, list=8%, signal=23%
GOBP_ENDONUCLEOLYTIC_CLEAVAGE_INVOLVED_IN_RRNA_PROCESSING	GOBP_ENDONUCLEOLYTIC_CLEAVAGE_INVOLVED_IN_RRNA_PROCESSING		15	0.495393	1.32279	0.143133	0.895617	1	3913	tags=47%, list=20%, signal=58%
GOBP_TRANSCRIPTION_BY_RNA_POLYMERASE_I	GOBP_TRANSCRIPTION_BY_RNA_POLYMERASE_I		55	0.369892	1.32268	0.0799136	0.892248	1	2288	tags=22%, list=12%, signal=25%
GOBP_SUBSTRATE_DEPENDENT_CELL_MIGRATION	GOBP_SUBSTRATE_DEPENDENT_CELL_MIGRATION		27	0.429106	1.3225	0.106509	0.889358	1	1287	tags=19%, list=7%, signal=20%
GOBP_CELLULAR_RESPONSE_TO_LIPOPROTEIN_PARTICLE_STIMULUS	GOBP_CELLULAR_RESPONSE_TO_LIPOPROTEIN_PARTICLE_STIMULUS		35	0.401742	1.32215	0.105042	0.887315	1	4074	tags=31%, list=21%, signal=40%
GOCC_ER_TO_GOLGI_TRANSPORT_VESICLE_MEMBRANE	GOCC_ER_TO_GOLGI_TRANSPORT_VESICLE_MEMBRANE		21	0.454885	1.32212	0.111111	0.883548	1	1720	tags=24%, list=9%, signal=26%
GOBP_REGULATION_OF_CELL_CYCLE_G1_S_PHASE_TRANSITION	GOBP_REGULATION_OF_CELL_CYCLE_G1_S_PHASE_TRANSITION		181	0.306643	1.32178	0.015625	0.881324	1	4071	tags=27%, list=21%, signal=33%
GOBP_T_CELL_MEDIATED_CYTOTOXICITY	GOBP_T_CELL_MEDIATED_CYTOTOXICITY		67	0.349462	1.32145	0.0675381	0.879214	1	3582	tags=28%, list=18%, signal=35%
GOBP_THYROID_HORMONE_GENERATION	GOBP_THYROID_HORMONE_GENERATION		18	0.477513	1.32124	0.12449	0.876405	1	3418	tags=33%, list=17%, signal=40%
GOBP_REGULATION_OF_ESTABLISHMENT_OF_CELL_POLARITY	GOBP_REGULATION_OF_ESTABLISHMENT_OF_CELL_POLARITY		18	0.466141	1.32093	0.11499	0.874241	1	3418	tags=28%, list=17%, signal=34%
GOBP_REGULATION_OF_DNA_TEMPLATED_TRANSCRIPTION_INITIATION	GOBP_REGULATION_OF_DNA_TEMPLATED_TRANSCRIPTION_INITIATION		82	0.339713	1.32048	0.0460829	0.872888	1	2141	tags=18%, list=11%, signal=20%
GOBP_RESPONSE_TO_ISOQUINOLINE_ALKALOID	GOBP_RESPONSE_TO_ISOQUINOLINE_ALKALOID		19	0.464046	1.31913	0.131466	0.876236	1	2127	tags=32%, list=11%, signal=35%
GOBP_MATERNAL_PLACENTA_DEVELOPMENT	GOBP_MATERNAL_PLACENTA_DEVELOPMENT		33	0.41169	1.319	0.105485	0.873288	1	3498	tags=30%, list=18%, signal=37%
GOBP_NEURON_PROJECTION_ARBORIZATION	GOBP_NEURON_PROJECTION_ARBORIZATION		29	0.42068	1.31861	0.10166	0.871609	1	2360	tags=17%, list=12%, signal=20%
GOBP_REGULATION_OF_GLUCONEOGENESIS	GOBP_REGULATION_OF_GLUCONEOGENESIS		50	0.372023	1.31526	0.0958606	0.886142	1	2781	tags=24%, list=14%, signal=28%
GOBP_POSITIVE_REGULATION_OF_MRNA_PROCESSING	GOBP_POSITIVE_REGULATION_OF_MRNA_PROCESSING		43	0.390474	1.31411	0.0884211	0.888629	1	3398	tags=30%, list=17%, signal=36%
GOBP_GPI_ANCHOR_METABOLIC_PROCESS	GOBP_GPI_ANCHOR_METABOLIC_PROCESS		33	0.405026	1.31377	0.123913	0.886638	1	3291	tags=27%, list=17%, signal=33%
GOBP_NUCLEOSIDE_BISPHOSPHATE_METABOLIC_PROCESS	GOBP_NUCLEOSIDE_BISPHOSPHATE_METABOLIC_PROCESS		101	0.328649	1.31359	0.0505263	0.883917	1	753	tags=12%, list=4%, signal=12%
GOBP_POSITIVE_REGULATION_OF_RNA_SPLICING	GOBP_POSITIVE_REGULATION_OF_RNA_SPLICING		50	0.373628	1.31353	0.0863158	0.880553	1	3398	tags=30%, list=17%, signal=36%
GOBP_CHONDROITIN_SULFATE_PROTEOGLYCAN_METABOLIC_PROCESS	GOBP_CHONDROITIN_SULFATE_PROTEOGLYCAN_METABOLIC_PROCESS		38	0.394552	1.3135	0.106838	0.877072	1	3793	tags=29%, list=19%, signal=36%
GOBP_MITOTIC_G1_S_TRANSITION_CHECKPOINT_SIGNALING	GOBP_MITOTIC_G1_S_TRANSITION_CHECKPOINT_SIGNALING		23	0.442017	1.31304	0.115226	0.875907	1	1506	tags=26%, list=8%, signal=28%
GOMF_MOLECULAR_SEQUESTERING_ACTIVITY	GOMF_MOLECULAR_SEQUESTERING_ACTIVITY		16	0.495444	1.31266	0.145228	0.874281	1	4986	tags=44%, list=25%, signal=59%
GOBP_POLYSACCHARIDE_BIOSYNTHETIC_PROCESS	GOBP_POLYSACCHARIDE_BIOSYNTHETIC_PROCESS		70	0.348549	1.31197	0.0619469	0.874441	1	2804	tags=23%, list=14%, signal=27%
GOMF_CALCIUM_ION_TRANSMEMBRANE_TRANSPORTER_ACTIVITY	GOMF_CALCIUM_ION_TRANSMEMBRANE_TRANSPORTER_ACTIVITY		120	0.318944	1.31129	0.0451467	0.87447	1	3510	tags=28%, list=18%, signal=33%
GOBP_NEGATIVE_REGULATION_OF_CYTOKINE_PRODUCTION_INVOLVED_IN_INFLAMMATORY_RESPONSE	GOBP_NEGATIVE_REGULATION_OF_CYTOKINE_PRODUCTION_INVOLVED_IN_INFLAMMATORY_RESPONSE		19	0.46062	1.31095	0.119247	0.872779	1	3851	tags=32%, list=20%, signal=39%
GOMF_EPHRIN_RECEPTOR_ACTIVITY	GOMF_EPHRIN_RECEPTOR_ACTIVITY		15	0.491395	1.31014	0.143725	0.873516	1	6523	tags=53%, list=33%, signal=80%
GOBP_NEGATIVE_REGULATION_OF_GENE_EXPRESSION_EPIGENETIC	GOBP_NEGATIVE_REGULATION_OF_GENE_EXPRESSION_EPIGENETIC		101	0.32361	1.30997	0.0427928	0.870753	1	2281	tags=20%, list=12%, signal=22%
GOBP_DEVELOPMENT_OF_PRIMARY_MALE_SEXUAL_CHARACTERISTICS	GOBP_DEVELOPMENT_OF_PRIMARY_MALE_SEXUAL_CHARACTERISTICS		139	0.314189	1.30973	0.0406321	0.868613	1	3539	tags=25%, list=18%, signal=30%
GOBP_POSITIVE_REGULATION_OF_DNA_REPAIR	GOBP_POSITIVE_REGULATION_OF_DNA_REPAIR		116	0.316844	1.30935	0.0458515	0.867057	1	2190	tags=20%, list=11%, signal=22%
GOBP_HETEROCHROMATIN_ORGANIZATION	GOBP_HETEROCHROMATIN_ORGANIZATION		100	0.331164	1.30859	0.0559284	0.86775	1	2281	tags=21%, list=12%, signal=24%
GOBP_POSITIVE_REGULATION_OF_OLIGODENDROCYTE_DIFFERENTIATION	GOBP_POSITIVE_REGULATION_OF_OLIGODENDROCYTE_DIFFERENTIATION		27	0.42002	1.30741	0.116773	0.8707	1	804	tags=15%, list=4%, signal=15%
GOBP_THIOESTER_METABOLIC_PROCESS	GOBP_THIOESTER_METABOLIC_PROCESS		82	0.337522	1.30675	0.0725275	0.87085	1	753	tags=13%, list=4%, signal=14%
GOMF_CAMP_RESPONSE_ELEMENT_BINDING	GOMF_CAMP_RESPONSE_ELEMENT_BINDING		16	0.480173	1.30668	0.140206	0.867816	1	4823	tags=44%, list=25%, signal=58%
GOBP_ENDOCRINE_PANCREAS_DEVELOPMENT	GOBP_ENDOCRINE_PANCREAS_DEVELOPMENT		52	0.362861	1.30603	0.0989247	0.867669	1	1847	tags=17%, list=9%, signal=19%
GOMF_PHOSPHOLIPID_TRANSPORTER_ACTIVITY	GOMF_PHOSPHOLIPID_TRANSPORTER_ACTIVITY		63	0.350397	1.30574	0.0844156	0.865935	1	1222	tags=13%, list=6%, signal=13%
GOBP_CARBOHYDRATE_TRANSPORT	GOBP_CARBOHYDRATE_TRANSPORT		144	0.303379	1.30508	0.0361174	0.866079	1	2627	tags=19%, list=13%, signal=22%
GOBP_EPIGENETIC_REGULATION_OF_GENE_EXPRESSION	GOBP_EPIGENETIC_REGULATION_OF_GENE_EXPRESSION		169	0.302878	1.3047	0.0350877	0.864834	1	2281	tags=17%, list=12%, signal=19%
GOBP_ENERGY_RESERVE_METABOLIC_PROCESS	GOBP_ENERGY_RESERVE_METABOLIC_PROCESS		91	0.332473	1.3045	0.055794	0.8625	1	2401	tags=19%, list=12%, signal=21%
GOMF_PHOSPHOPROTEIN_PHOSPHATASE_ACTIVITY	GOMF_PHOSPHOPROTEIN_PHOSPHATASE_ACTIVITY		148	0.312463	1.3043	0.0328947	0.860253	1	2177	tags=21%, list=11%, signal=23%
GOBP_REGULATION_OF_FATTY_ACID_METABOLIC_PROCESS	GOBP_REGULATION_OF_FATTY_ACID_METABOLIC_PROCESS		99	0.327081	1.30366	0.0482456	0.860289	1	2494	tags=18%, list=13%, signal=21%
GOBP_DNA_INTEGRITY_CHECKPOINT_SIGNALING	GOBP_DNA_INTEGRITY_CHECKPOINT_SIGNALING		110	0.320485	1.30328	0.0372807	0.858949	1	1871	tags=18%, list=10%, signal=20%
GOBP_POSITIVE_REGULATION_OF_FATTY_ACID_METABOLIC_PROCESS	GOBP_POSITIVE_REGULATION_OF_FATTY_ACID_METABOLIC_PROCESS		44	0.383391	1.30223	0.0910891	0.861277	1	2305	tags=18%, list=12%, signal=21%
GOBP_LEUKOCYTE_MEDIATED_IMMUNITY	GOBP_LEUKOCYTE_MEDIATED_IMMUNITY		427	0.274352	1.30133	0.00243902	0.862557	1	3674	tags=24%, list=19%, signal=29%
GOBP_PONS_DEVELOPMENT	GOBP_PONS_DEVELOPMENT		15	0.482661	1.29945	0.142574	0.868991	1	4926	tags=53%, list=25%, signal=71%
GOCC_PRERIBOSOME_LARGE_SUBUNIT_PRECURSOR	GOCC_PRERIBOSOME_LARGE_SUBUNIT_PRECURSOR		19	0.460579	1.29877	0.144898	0.869332	1	3762	tags=53%, list=19%, signal=65%
GOBP_VASOCONSTRICTION	GOBP_VASOCONSTRICTION		107	0.318784	1.2982	0.0647948	0.869231	1	4572	tags=34%, list=23%, signal=44%
GOMF_TELOMERIC_DNA_BINDING	GOMF_TELOMERIC_DNA_BINDING		37	0.39925	1.29784	0.120172	0.867686	1	2997	tags=32%, list=15%, signal=38%
GOBP_REGULATION_OF_DNA_REPAIR	GOBP_REGULATION_OF_DNA_REPAIR		186	0.29733	1.29716	0.025641	0.867956	1	2307	tags=19%, list=12%, signal=22%
GOBP_FATTY_ACID_DERIVATIVE_BIOSYNTHETIC_PROCESS	GOBP_FATTY_ACID_DERIVATIVE_BIOSYNTHETIC_PROCESS		19	0.45669	1.29593	0.12115	0.871142	1	1518	tags=26%, list=8%, signal=28%
GOBP_GLUCOSE_IMPORT	GOBP_GLUCOSE_IMPORT		79	0.336502	1.2959	0.0696721	0.868092	1	2494	tags=23%, list=13%, signal=26%
GOBP_MEMBRANE_FISSION	GOBP_MEMBRANE_FISSION		28	0.420774	1.29285	0.11329	0.880748	1	1288	tags=21%, list=7%, signal=23%
GOBP_CELLULAR_CARBOHYDRATE_METABOLIC_PROCESS	GOBP_CELLULAR_CARBOHYDRATE_METABOLIC_PROCESS		280	0.282127	1.29179	0.0275862	0.883084	1	2621	tags=19%, list=13%, signal=22%
GOMF_METAL_CLUSTER_BINDING	GOMF_METAL_CLUSTER_BINDING		65	0.350439	1.29015	0.0888889	0.888779	1	4750	tags=38%, list=24%, signal=51%
GOBP_CELL_MIGRATION_IN_HINDBRAIN	GOBP_CELL_MIGRATION_IN_HINDBRAIN		22	0.436374	1.28936	0.132924	0.889617	1	6635	tags=59%, list=34%, signal=89%
GOCC_VESICLE_COAT	GOCC_VESICLE_COAT		56	0.35255	1.28815	0.0949367	0.892946	1	2767	tags=25%, list=14%, signal=29%
GOBP_LIPOPROTEIN_BIOSYNTHETIC_PROCESS	GOBP_LIPOPROTEIN_BIOSYNTHETIC_PROCESS		99	0.321986	1.28722	0.0495868	0.894571	1	2761	tags=20%, list=14%, signal=23%
GOBP_NEGATIVE_REGULATION_OF_SMALL_MOLECULE_METABOLIC_PROCESS	GOBP_NEGATIVE_REGULATION_OF_SMALL_MOLECULE_METABOLIC_PROCESS		101	0.322555	1.2872	0.0761099	0.891444	1	2494	tags=21%, list=13%, signal=24%
GOBP_NECROPTOTIC_PROCESS	GOBP_NECROPTOTIC_PROCESS		36	0.385655	1.28696	0.110187	0.889681	1	2476	tags=31%, list=13%, signal=35%
GOBP_RESPONSE_TO_NUTRIENT	GOBP_RESPONSE_TO_NUTRIENT		66	0.341111	1.28559	0.0840164	0.893811	1	1967	tags=18%, list=10%, signal=20%
GOBP_STRIATED_MUSCLE_ADAPTATION	GOBP_STRIATED_MUSCLE_ADAPTATION		46	0.368196	1.28513	0.0961145	0.892908	1	1980	tags=17%, list=10%, signal=19%
GOBP_BLOOD_VESSEL_ENDOTHELIAL_CELL_PROLIFERATION_INVOLVED_IN_SPROUTING_ANGIOGENESIS	GOBP_BLOOD_VESSEL_ENDOTHELIAL_CELL_PROLIFERATION_INVOLVED_IN_SPROUTING_ANGIOGENESIS		20	0.448247	1.28461	0.138776	0.892519	1	1344	tags=20%, list=7%, signal=21%
GOBP_REGULATION_OF_GLUCOSE_TRANSMEMBRANE_TRANSPORT	GOBP_REGULATION_OF_GLUCOSE_TRANSMEMBRANE_TRANSPORT		83	0.329611	1.28403	0.0946237	0.892611	1	2494	tags=23%, list=13%, signal=26%
GOBP_REGULATION_OF_RECEPTOR_CLUSTERING	GOBP_REGULATION_OF_RECEPTOR_CLUSTERING		23	0.429496	1.28316	0.130526	0.894203	1	2360	tags=26%, list=12%, signal=30%
GOBP_POSITIVE_REGULATION_OF_MITOTIC_CELL_CYCLE	GOBP_POSITIVE_REGULATION_OF_MITOTIC_CELL_CYCLE		126	0.308683	1.28233	0.0488889	0.895809	1	2659	tags=22%, list=14%, signal=26%
GOBP_CALCIUM_MEDIATED_SIGNALING	GOBP_CALCIUM_MEDIATED_SIGNALING		166	0.297119	1.28088	0.0292793	0.900319	1	2591	tags=19%, list=13%, signal=22%
GOBP_NEGATIVE_REGULATION_OF_NECROTIC_CELL_DEATH	GOBP_NEGATIVE_REGULATION_OF_NECROTIC_CELL_DEATH		23	0.442059	1.28061	0.158333	0.898629	1	1654	tags=17%, list=8%, signal=19%
GOBP_POLYSACCHARIDE_METABOLIC_PROCESS	GOBP_POLYSACCHARIDE_METABOLIC_PROCESS		110	0.314268	1.27965	0.0551876	0.900393	1	2548	tags=20%, list=13%, signal=23%
GOBP_POSITIVE_REGULATION_OF_CELL_CYCLE_G2_M_PHASE_TRANSITION	GOBP_POSITIVE_REGULATION_OF_CELL_CYCLE_G2_M_PHASE_TRANSITION		31	0.393484	1.27964	0.128692	0.89734	1	2378	tags=26%, list=12%, signal=29%
GOBP_REGULATION_OF_NOTCH_SIGNALING_PATHWAY	GOBP_REGULATION_OF_NOTCH_SIGNALING_PATHWAY		82	0.327446	1.27939	0.0623701	0.895611	1	1917	tags=18%, list=10%, signal=20%
GOMF_TRANSFORMING_GROWTH_FACTOR_BETA_BINDING	GOMF_TRANSFORMING_GROWTH_FACTOR_BETA_BINDING		22	0.433682	1.27913	0.13278	0.89395	1	2631	tags=32%, list=13%, signal=37%
GOBP_NEURON_PROJECTION_GUIDANCE	GOBP_NEURON_PROJECTION_GUIDANCE		235	0.284582	1.27847	0.0260663	0.894313	1	3539	tags=25%, list=18%, signal=30%
GOBP_MEMBRANE_LIPID_BIOSYNTHETIC_PROCESS	GOBP_MEMBRANE_LIPID_BIOSYNTHETIC_PROCESS		128	0.310429	1.27815	0.0605381	0.8929	1	2741	tags=21%, list=14%, signal=24%
GOBP_MONOCARBOXYLIC_ACID_CATABOLIC_PROCESS	GOBP_MONOCARBOXYLIC_ACID_CATABOLIC_PROCESS		129	0.306039	1.27695	0.0334076	0.896592	1	2401	tags=16%, list=12%, signal=18%
GOBP_PERIPHERAL_NERVOUS_SYSTEM_DEVELOPMENT	GOBP_PERIPHERAL_NERVOUS_SYSTEM_DEVELOPMENT		73	0.331906	1.27641	0.0828026	0.896552	1	4165	tags=29%, list=21%, signal=36%
GOBP_POSITIVE_REGULATION_OF_PHOSPHOPROTEIN_PHOSPHATASE_ACTIVITY	GOBP_POSITIVE_REGULATION_OF_PHOSPHOPROTEIN_PHOSPHATASE_ACTIVITY		18	0.453461	1.27439	0.161088	0.904133	1	3732	tags=28%, list=19%, signal=34%
GOBP_TRIGLYCERIDE_METABOLIC_PROCESS	GOBP_TRIGLYCERIDE_METABOLIC_PROCESS		96	0.320987	1.27338	0.0640177	0.906674	1	2132	tags=18%, list=11%, signal=20%
GOCC_DNA_REPAIR_COMPLEX	GOCC_DNA_REPAIR_COMPLEX		20	0.453058	1.27301	0.154959	0.905575	1	3236	tags=35%, list=16%, signal=42%
GOBP_CORPUS_CALLOSUM_DEVELOPMENT	GOBP_CORPUS_CALLOSUM_DEVELOPMENT		27	0.40886	1.27228	0.140086	0.90642	1	6324	tags=59%, list=32%, signal=87%
GOMF_PATTERN_RECOGNITION_RECEPTOR_ACTIVITY	GOMF_PATTERN_RECOGNITION_RECEPTOR_ACTIVITY		28	0.406651	1.2718	0.129897	0.905928	1	4809	tags=43%, list=24%, signal=57%
GOBP_POSITIVE_REGULATION_OF_CELL_CYCLE_PHASE_TRANSITION	GOBP_POSITIVE_REGULATION_OF_CELL_CYCLE_PHASE_TRANSITION		113	0.315578	1.27155	0.05	0.904164	1	3851	tags=26%, list=20%, signal=32%
GOBP_SIGNAL_TRANSDUCTION_IN_RESPONSE_TO_DNA_DAMAGE	GOBP_SIGNAL_TRANSDUCTION_IN_RESPONSE_TO_DNA_DAMAGE		156	0.300586	1.27093	0.0511111	0.904614	1	2694	tags=20%, list=14%, signal=23%
GOBP_REGULATION_OF_TYPE_2_IMMUNE_RESPONSE	GOBP_REGULATION_OF_TYPE_2_IMMUNE_RESPONSE		33	0.394112	1.26927	0.134783	0.910859	1	5465	tags=36%, list=28%, signal=50%
GOBP_PROTEIN_INSERTION_INTO_MEMBRANE	GOBP_PROTEIN_INSERTION_INTO_MEMBRANE		48	0.361166	1.26755	0.111814	0.916921	1	4179	tags=33%, list=21%, signal=42%
GOBP_REGULATION_OF_CELL_SHAPE	GOBP_REGULATION_OF_CELL_SHAPE		127	0.303808	1.26685	0.059081	0.917656	1	3375	tags=25%, list=17%, signal=30%
GOMF_OXIDOREDUCTASE_ACTIVITY_ACTING_ON_NAD_P_H_QUINONE_OR_SIMILAR_COMPOUND_AS_ACCEPTOR	GOMF_OXIDOREDUCTASE_ACTIVITY_ACTING_ON_NAD_P_H_QUINONE_OR_SIMILAR_COMPOUND_AS_ACCEPTOR		27	0.403439	1.26551	0.140845	0.921843	1	3074	tags=33%, list=16%, signal=39%
GOMF_AROMATASE_ACTIVITY	GOMF_AROMATASE_ACTIVITY		35	0.385641	1.26527	0.121795	0.920159	1	4534	tags=40%, list=23%, signal=52%
GOBP_MATERNAL_PROCESS_INVOLVED_IN_FEMALE_PREGNANCY	GOBP_MATERNAL_PROCESS_INVOLVED_IN_FEMALE_PREGNANCY		48	0.364817	1.26483	0.129754	0.91941	1	2452	tags=21%, list=12%, signal=24%
GOBP_MRNA_SPLICE_SITE_SELECTION	GOBP_MRNA_SPLICE_SITE_SELECTION		25	0.416291	1.26465	0.152034	0.917386	1	1872	tags=24%, list=10%, signal=26%
GOBP_FATTY_ACID_BIOSYNTHETIC_PROCESS	GOBP_FATTY_ACID_BIOSYNTHETIC_PROCESS		146	0.295262	1.26452	0.055914	0.915111	1	4342	tags=27%, list=22%, signal=35%
GOMF_TRANSLATION_ELONGATION_FACTOR_ACTIVITY	GOMF_TRANSLATION_ELONGATION_FACTOR_ACTIVITY		16	0.464397	1.26325	0.178879	0.918877	1	4133	tags=31%, list=21%, signal=40%
GOMF_GTP_DEPENDENT_PROTEIN_BINDING	GOMF_GTP_DEPENDENT_PROTEIN_BINDING		23	0.426839	1.26168	0.157113	0.924197	1	1221	tags=17%, list=6%, signal=19%
GOMF_LIPID_TRANSFER_ACTIVITY	GOMF_LIPID_TRANSFER_ACTIVITY		43	0.372741	1.261	0.127932	0.92499	1	1222	tags=14%, list=6%, signal=15%
GOBP_REGULATION_OF_VIRAL_TRANSCRIPTION	GOBP_REGULATION_OF_VIRAL_TRANSCRIPTION		21	0.437593	1.25923	0.179266	0.93177	1	3161	tags=33%, list=16%, signal=40%
GOBP_POST_EMBRYONIC_ANIMAL_ORGAN_DEVELOPMENT	GOBP_POST_EMBRYONIC_ANIMAL_ORGAN_DEVELOPMENT		20	0.434309	1.25783	0.176101	0.936336	1	1654	tags=25%, list=8%, signal=27%
GOBP_G_PROTEIN_COUPLED_RECEPTOR_SIGNALING_PATHWAY_INVOLVED_IN_HEART_PROCESS	GOBP_G_PROTEIN_COUPLED_RECEPTOR_SIGNALING_PATHWAY_INVOLVED_IN_HEART_PROCESS		16	0.459547	1.25713	0.195918	0.937192	1	961	tags=19%, list=5%, signal=20%
GOCC_RESPIRATORY_CHAIN_COMPLEX_IV	GOCC_RESPIRATORY_CHAIN_COMPLEX_IV		24	0.414651	1.25625	0.178279	0.93893	1	4060	tags=38%, list=21%, signal=47%
GOMF_STEROID_HYDROXYLASE_ACTIVITY	GOMF_STEROID_HYDROXYLASE_ACTIVITY		38	0.379666	1.25587	0.135802	0.938129	1	3179	tags=34%, list=16%, signal=41%
GOBP_CRANIAL_NERVE_DEVELOPMENT	GOBP_CRANIAL_NERVE_DEVELOPMENT		55	0.351455	1.25586	0.112069	0.935232	1	6227	tags=42%, list=32%, signal=61%
GOBP_GABAERGIC_NEURON_DIFFERENTIATION	GOBP_GABAERGIC_NEURON_DIFFERENTIATION		20	0.440256	1.25569	0.178054	0.933158	1	728	tags=15%, list=4%, signal=16%
GOBP_INOSITOL_TRISPHOSPHATE_METABOLIC_PROCESS	GOBP_INOSITOL_TRISPHOSPHATE_METABOLIC_PROCESS		16	0.467057	1.25565	0.181996	0.930425	1	2832	tags=31%, list=14%, signal=36%
GOCC_PARALLEL_FIBER_TO_PURKINJE_CELL_SYNAPSE	GOCC_PARALLEL_FIBER_TO_PURKINJE_CELL_SYNAPSE		36	0.378339	1.25378	0.128821	0.937665	1	2000	tags=17%, list=10%, signal=19%
GOBP_POSITIVE_REGULATION_OF_GLUCOSE_IMPORT	GOBP_POSITIVE_REGULATION_OF_GLUCOSE_IMPORT		42	0.367185	1.25356	0.121704	0.935949	1	2401	tags=24%, list=12%, signal=27%
GOBP_T_CELL_CYTOKINE_PRODUCTION	GOBP_T_CELL_CYTOKINE_PRODUCTION		44	0.363273	1.25345	0.131148	0.933604	1	3620	tags=30%, list=18%, signal=36%
GOBP_ADAPTIVE_IMMUNE_RESPONSE_BASED_ON_SOMATIC_RECOMBINATION_OF_IMMUNE_RECEPTORS_BUILT_FROM_IMMUNOGLOBULIN_SUPERFAMILY_DOMAINS	GOBP_ADAPTIVE_IMMUNE_RESPONSE_BASED_ON_SOMATIC_RECOMBINATION_OF_IMMUNE_RECEPTORS_BUILT_FROM_IMMUNOGLOBULIN_SUPERFAMILY_DOMAINS		328	0.270137	1.25267	0.026699	0.934775	1	3720	tags=25%, list=19%, signal=31%
GOBP_PHAGOCYTOSIS_ENGULFMENT	GOBP_PHAGOCYTOSIS_ENGULFMENT		57	0.346821	1.25069	0.108844	0.942564	1	3968	tags=25%, list=20%, signal=31%
GOCC_ENDOCYTIC_VESICLE_MEMBRANE	GOCC_ENDOCYTIC_VESICLE_MEMBRANE		40	0.37295	1.24957	0.147679	0.945719	1	3612	tags=33%, list=18%, signal=40%
GOBP_POSITIVE_REGULATION_OF_GLUCOSE_TRANSMEMBRANE_TRANSPORT	GOBP_POSITIVE_REGULATION_OF_GLUCOSE_TRANSMEMBRANE_TRANSPORT		50	0.346816	1.2493	0.147303	0.944253	1	2401	tags=22%, list=12%, signal=25%
GOBP_AUTONOMIC_NERVOUS_SYSTEM_DEVELOPMENT	GOBP_AUTONOMIC_NERVOUS_SYSTEM_DEVELOPMENT		49	0.352452	1.24926	0.145299	0.941645	1	5015	tags=39%, list=25%, signal=52%
GOMF_RETINAL_BINDING	GOMF_RETINAL_BINDING		18	0.450694	1.24819	0.190669	0.944354	1	5587	tags=44%, list=28%, signal=62%
GOMF_OXIDOREDUCTASE_ACTIVITY_ACTING_ON_CH_OR_CH2_GROUPS	GOMF_OXIDOREDUCTASE_ACTIVITY_ACTING_ON_CH_OR_CH2_GROUPS		16	0.45949	1.24776	0.199601	0.94398	1	3179	tags=38%, list=16%, signal=45%
GOMF_ISOPRENOID_BINDING	GOMF_ISOPRENOID_BINDING		35	0.381262	1.24732	0.123431	0.943385	1	4092	tags=29%, list=21%, signal=36%
GOBP_NEGATIVE_REGULATION_OF_MEMBRANE_PERMEABILITY	GOBP_NEGATIVE_REGULATION_OF_MEMBRANE_PERMEABILITY		21	0.436531	1.24726	0.185859	0.940895	1	1871	tags=24%, list=10%, signal=26%
GOBP_NEUROMUSCULAR_JUNCTION_DEVELOPMENT	GOBP_NEUROMUSCULAR_JUNCTION_DEVELOPMENT		55	0.347559	1.24647	0.118712	0.942422	1	2285	tags=20%, list=12%, signal=23%
GOBP_ENDODERMAL_CELL_FATE_COMMITMENT	GOBP_ENDODERMAL_CELL_FATE_COMMITMENT		15	0.472217	1.24645	0.201735	0.939708	1	813	tags=20%, list=4%, signal=21%
GOBP_REGULATION_OF_CARBOHYDRATE_BIOSYNTHETIC_PROCESS	GOBP_REGULATION_OF_CARBOHYDRATE_BIOSYNTHETIC_PROCESS		106	0.309401	1.24402	0.0801782	0.949633	1	2804	tags=21%, list=14%, signal=24%
GOBP_NUCLEOSIDE_DIPHOSPHATE_METABOLIC_PROCESS	GOBP_NUCLEOSIDE_DIPHOSPHATE_METABOLIC_PROCESS		130	0.303374	1.24346	0.0637813	0.950003	1	4143	tags=28%, list=21%, signal=35%
GOMF_RNA_ENDONUCLEASE_ACTIVITY_PRODUCING_5_PHOSPHOMONOESTERS	GOMF_RNA_ENDONUCLEASE_ACTIVITY_PRODUCING_5_PHOSPHOMONOESTERS		27	0.40779	1.24234	0.172888	0.953178	1	2725	tags=30%, list=14%, signal=34%
GOBP_INNATE_IMMUNE_RESPONSE_ACTIVATING_CELL_SURFACE_RECEPTOR_SIGNALING_PATHWAY	GOBP_INNATE_IMMUNE_RESPONSE_ACTIVATING_CELL_SURFACE_RECEPTOR_SIGNALING_PATHWAY		70	0.328975	1.24208	0.0989247	0.951717	1	5377	tags=37%, list=27%, signal=51%
GOMF_TRANSFERASE_ACTIVITY_TRANSFERRING_SULPHUR_CONTAINING_GROUPS	GOMF_TRANSFERASE_ACTIVITY_TRANSFERRING_SULPHUR_CONTAINING_GROUPS		73	0.331851	1.24176	0.10917	0.950561	1	3569	tags=23%, list=18%, signal=28%
GOBP_INTESTINAL_EPITHELIAL_CELL_DIFFERENTIATION	GOBP_INTESTINAL_EPITHELIAL_CELL_DIFFERENTIATION		25	0.411139	1.24128	0.143451	0.950425	1	1870	tags=24%, list=10%, signal=26%
GOBP_GLYCEROLIPID_BIOSYNTHETIC_PROCESS	GOBP_GLYCEROLIPID_BIOSYNTHETIC_PROCESS		191	0.282651	1.24077	0.0516432	0.950566	1	2290	tags=16%, list=12%, signal=18%
GOMF_CADHERIN_BINDING	GOMF_CADHERIN_BINDING		68	0.330618	1.23987	0.12766	0.952663	1	2513	tags=19%, list=13%, signal=22%
GOCC_COPI_COATED_VESICLE	GOCC_COPI_COATED_VESICLE		28	0.400182	1.23952	0.158898	0.95185	1	5592	tags=43%, list=28%, signal=60%
GOCC_REPLISOME	GOCC_REPLISOME		22	0.428863	1.23935	0.167665	0.949981	1	2444	tags=27%, list=12%, signal=31%
GOCC_HISTONE_DEACETYLASE_COMPLEX	GOCC_HISTONE_DEACETYLASE_COMPLEX		73	0.324626	1.23935	0.106855	0.947235	1	2281	tags=21%, list=12%, signal=23%
GOBP_REGULATION_OF_MRNA_SPLICING_VIA_SPLICEOSOME	GOBP_REGULATION_OF_MRNA_SPLICING_VIA_SPLICEOSOME		105	0.303783	1.23933	0.0654628	0.94465	1	3532	tags=23%, list=18%, signal=28%
GOBP_REGULATION_OF_NUCLEOTIDE_METABOLIC_PROCESS	GOBP_REGULATION_OF_NUCLEOTIDE_METABOLIC_PROCESS		87	0.318684	1.23884	0.0983264	0.944738	1	2334	tags=22%, list=12%, signal=25%
GOMF_HISTONE_LYSINE_N_METHYLTRANSFERASE_ACTIVITY	GOMF_HISTONE_LYSINE_N_METHYLTRANSFERASE_ACTIVITY		35	0.381337	1.23859	0.137652	0.943367	1	1292	tags=17%, list=7%, signal=18%
GOBP_FACE_DEVELOPMENT	GOBP_FACE_DEVELOPMENT		60	0.335678	1.23822	0.134172	0.942639	1	4234	tags=32%, list=22%, signal=40%
GOBP_RNA_PHOSPHODIESTER_BOND_HYDROLYSIS_ENDONUCLEOLYTIC	GOBP_RNA_PHOSPHODIESTER_BOND_HYDROLYSIS_ENDONUCLEOLYTIC		31	0.394709	1.23782	0.170588	0.942146	1	3913	tags=29%, list=20%, signal=36%
GOBP_CHONDROCYTE_DEVELOPMENT	GOBP_CHONDROCYTE_DEVELOPMENT		31	0.389316	1.23764	0.147117	0.940507	1	3863	tags=39%, list=20%, signal=48%
GOBP_NEGATIVE_REGULATION_OF_MUSCLE_HYPERTROPHY	GOBP_NEGATIVE_REGULATION_OF_MUSCLE_HYPERTROPHY		37	0.375298	1.23754	0.142	0.938398	1	2918	tags=27%, list=15%, signal=32%
GOBP_HEPATOCYTE_APOPTOTIC_PROCESS	GOBP_HEPATOCYTE_APOPTOTIC_PROCESS		21	0.422934	1.23699	0.181275	0.938747	1	3983	tags=33%, list=20%, signal=42%
GOMF_ENDONUCLEASE_ACTIVITY_ACTIVE_WITH_EITHER_RIBO_OR_DEOXYRIBONUCLEIC_ACIDS_AND_PRODUCING_5_PHOSPHOMONOESTERS	GOMF_ENDONUCLEASE_ACTIVITY_ACTIVE_WITH_EITHER_RIBO_OR_DEOXYRIBONUCLEIC_ACIDS_AND_PRODUCING_5_PHOSPHOMONOESTERS		34	0.378338	1.23669	0.156379	0.937698	1	2725	tags=32%, list=14%, signal=37%
GOMF_CALCIUM_DEPENDENT_PHOSPHOLIPID_BINDING	GOMF_CALCIUM_DEPENDENT_PHOSPHOLIPID_BINDING		53	0.348474	1.2359	0.128668	0.939543	1	4710	tags=34%, list=24%, signal=45%
GOMF_SINGLE_STRANDED_DNA_HELICASE_ACTIVITY	GOMF_SINGLE_STRANDED_DNA_HELICASE_ACTIVITY		22	0.424721	1.23532	0.204301	0.940118	1	1855	tags=18%, list=9%, signal=20%
GOBP_LONG_CHAIN_FATTY_ACID_BIOSYNTHETIC_PROCESS	GOBP_LONG_CHAIN_FATTY_ACID_BIOSYNTHETIC_PROCESS		22	0.41056	1.23445	0.188017	0.942091	1	1954	tags=27%, list=10%, signal=30%
GOCC_SPERM_PRINCIPAL_PIECE	GOCC_SPERM_PRINCIPAL_PIECE		33	0.38577	1.23442	0.17759	0.939575	1	2811	tags=27%, list=14%, signal=32%
GOBP_REGULATION_OF_OLIGODENDROCYTE_DIFFERENTIATION	GOBP_REGULATION_OF_OLIGODENDROCYTE_DIFFERENTIATION		50	0.349465	1.23429	0.130977	0.937699	1	2132	tags=18%, list=11%, signal=20%
GOBP_CELL_CYCLE_G1_S_PHASE_TRANSITION	GOBP_CELL_CYCLE_G1_S_PHASE_TRANSITION		245	0.272881	1.23308	0.0564334	0.941573	1	4101	tags=27%, list=21%, signal=33%
GOBP_POSITIVE_REGULATION_OF_CHEMOTAXIS	GOBP_POSITIVE_REGULATION_OF_CHEMOTAXIS		147	0.29153	1.23151	0.0772947	0.947358	1	2464	tags=20%, list=13%, signal=22%
GOBP_NEUTROPHIL_MEDIATED_CYTOTOXICITY	GOBP_NEUTROPHIL_MEDIATED_CYTOTOXICITY		16	0.468644	1.23146	0.209677	0.945037	1	3040	tags=44%, list=15%, signal=52%
GOBP_MOTOR_NEURON_MIGRATION	GOBP_MOTOR_NEURON_MIGRATION		15	0.464696	1.23119	0.224066	0.943814	1	728	tags=20%, list=4%, signal=21%
GOBP_PIRNA_PROCESSING	GOBP_PIRNA_PROCESSING		19	0.43306	1.22978	0.19833	0.94887	1	2070	tags=26%, list=11%, signal=29%
GOCC_90S_PRERIBOSOME	GOCC_90S_PRERIBOSOME		27	0.395893	1.2295	0.194861	0.947799	1	4737	tags=52%, list=24%, signal=68%
GOBP_CARBOHYDRATE_CATABOLIC_PROCESS	GOBP_CARBOHYDRATE_CATABOLIC_PROCESS		157	0.290268	1.22901	0.0734967	0.948058	1	2334	tags=18%, list=12%, signal=21%
GOBP_CELL_SURFACE_PATTERN_RECOGNITION_RECEPTOR_SIGNALING_PATHWAY	GOBP_CELL_SURFACE_PATTERN_RECOGNITION_RECEPTOR_SIGNALING_PATHWAY		59	0.339712	1.22882	0.147436	0.946467	1	5952	tags=41%, list=30%, signal=58%
GOBP_PROTEIN_HETEROOLIGOMERIZATION	GOBP_PROTEIN_HETEROOLIGOMERIZATION		25	0.403262	1.22777	0.206316	0.949665	1	5675	tags=44%, list=29%, signal=62%
GOBP_NEGATIVE_REGULATION_OF_TELOMERE_MAINTENANCE	GOBP_NEGATIVE_REGULATION_OF_TELOMERE_MAINTENANCE		33	0.373682	1.22751	0.165984	0.948415	1	3236	tags=33%, list=16%, signal=40%
GOMF_HISTONE_H3_METHYLTRANSFERASE_ACTIVITY	GOMF_HISTONE_H3_METHYLTRANSFERASE_ACTIVITY		36	0.369977	1.22691	0.16849	0.949021	1	1292	tags=17%, list=7%, signal=18%
GOBP_RESPIRATORY_SYSTEM_PROCESS	GOBP_RESPIRATORY_SYSTEM_PROCESS		40	0.366464	1.22652	0.142566	0.948464	1	5839	tags=43%, list=30%, signal=60%
GOBP_RESPONSE_TO_COLD	GOBP_RESPONSE_TO_COLD		46	0.353583	1.2262	0.153527	0.947615	1	4787	tags=37%, list=24%, signal=49%
GOBP_LYMPHOCYTE_ACTIVATION_INVOLVED_IN_IMMUNE_RESPONSE	GOBP_LYMPHOCYTE_ACTIVATION_INVOLVED_IN_IMMUNE_RESPONSE		202	0.277174	1.22604	0.049676	0.94597	1	1994	tags=16%, list=10%, signal=17%
GOBP_REGULATION_OF_PLATELET_AGGREGATION	GOBP_REGULATION_OF_PLATELET_AGGREGATION		29	0.391708	1.22569	0.179104	0.945359	1	3720	tags=31%, list=19%, signal=38%
GOMF_PROTEIN_TYROSINE_PHOSPHATASE_ACTIVITY	GOMF_PROTEIN_TYROSINE_PHOSPHATASE_ACTIVITY		85	0.309643	1.22487	0.0960699	0.947098	1	2177	tags=22%, list=11%, signal=25%
GOBP_REGULATION_OF_T_CELL_MEDIATED_CYTOTOXICITY	GOBP_REGULATION_OF_T_CELL_MEDIATED_CYTOTOXICITY		55	0.342888	1.2243	0.130342	0.947534	1	3582	tags=27%, list=18%, signal=33%
GOBP_SUBPALLIUM_DEVELOPMENT	GOBP_SUBPALLIUM_DEVELOPMENT		24	0.408392	1.2231	0.212982	0.951521	1	2507	tags=33%, list=13%, signal=38%
GOCC_EXTRINSIC_COMPONENT_OF_POSTSYNAPTIC_MEMBRANE	GOCC_EXTRINSIC_COMPONENT_OF_POSTSYNAPTIC_MEMBRANE		18	0.434693	1.22245	0.210309	0.952486	1	5636	tags=44%, list=29%, signal=62%
GOBP_REGULATION_OF_CHROMOSOME_ORGANIZATION	GOBP_REGULATION_OF_CHROMOSOME_ORGANIZATION		224	0.273804	1.22187	0.0601336	0.952921	1	2997	tags=23%, list=15%, signal=27%
GOBP_RECEPTOR_CLUSTERING	GOBP_RECEPTOR_CLUSTERING		68	0.32391	1.22138	0.137421	0.952929	1	3585	tags=26%, list=18%, signal=32%
GOBP_MESENCHYMAL_CELL_APOPTOTIC_PROCESS	GOBP_MESENCHYMAL_CELL_APOPTOTIC_PROCESS		17	0.446	1.22118	0.209979	0.951514	1	4497	tags=35%, list=23%, signal=46%
GOBP_HUMORAL_IMMUNE_RESPONSE_MEDIATED_BY_CIRCULATING_IMMUNOGLOBULIN	GOBP_HUMORAL_IMMUNE_RESPONSE_MEDIATED_BY_CIRCULATING_IMMUNOGLOBULIN		45	0.35279	1.22105	0.144958	0.949712	1	2165	tags=20%, list=11%, signal=22%
GOBP_OSTEOBLAST_PROLIFERATION	GOBP_OSTEOBLAST_PROLIFERATION		36	0.372109	1.22054	0.148077	0.949912	1	6581	tags=47%, list=33%, signal=71%
GOCC_PRERIBOSOME	GOCC_PRERIBOSOME		69	0.327203	1.22038	0.125265	0.948223	1	4737	tags=43%, list=24%, signal=57%
GOBP_DNA_DAMAGE_RESPONSE_SIGNAL_TRANSDUCTION_BY_P53_CLASS_MEDIATOR	GOBP_DNA_DAMAGE_RESPONSE_SIGNAL_TRANSDUCTION_BY_P53_CLASS_MEDIATOR		61	0.331781	1.22008	0.146138	0.947437	1	2571	tags=21%, list=13%, signal=24%
GOBP_T_CELL_ACTIVATION_INVOLVED_IN_IMMUNE_RESPONSE	GOBP_T_CELL_ACTIVATION_INVOLVED_IN_IMMUNE_RESPONSE		125	0.292531	1.21965	0.0806794	0.947225	1	1994	tags=18%, list=10%, signal=20%
GOBP_COLLAGEN_ACTIVATED_SIGNALING_PATHWAY	GOBP_COLLAGEN_ACTIVATED_SIGNALING_PATHWAY		18	0.438369	1.21932	0.195021	0.946518	1	986	tags=17%, list=5%, signal=18%
GOCC_GOLGI_MEMBRANE	GOCC_GOLGI_MEMBRANE		240	0.273541	1.21906	0.0601336	0.945507	1	2796	tags=18%, list=14%, signal=21%
GOBP_CELLULAR_RESPONSE_TO_OXYGEN_RADICAL	GOBP_CELLULAR_RESPONSE_TO_OXYGEN_RADICAL		19	0.429732	1.219	0.205508	0.943364	1	5280	tags=42%, list=27%, signal=57%
GOBP_REGULATION_OF_DNA_METHYLATION	GOBP_REGULATION_OF_DNA_METHYLATION		23	0.410801	1.21889	0.175365	0.941566	1	2286	tags=22%, list=12%, signal=25%
GOBP_STRIATUM_DEVELOPMENT	GOBP_STRIATUM_DEVELOPMENT		19	0.431473	1.21789	0.199195	0.944635	1	4747	tags=47%, list=24%, signal=62%
GOBP_LAMELLIPODIUM_ORGANIZATION	GOBP_LAMELLIPODIUM_ORGANIZATION		82	0.319248	1.2178	0.117521	0.942722	1	2951	tags=23%, list=15%, signal=27%
GOBP_POSITIVE_REGULATION_OF_NOTCH_SIGNALING_PATHWAY	GOBP_POSITIVE_REGULATION_OF_NOTCH_SIGNALING_PATHWAY		40	0.365317	1.21768	0.174442	0.940922	1	1917	tags=23%, list=10%, signal=25%
GOBP_REGULATION_OF_ESTABLISHMENT_OR_MAINTENANCE_OF_CELL_POLARITY	GOBP_REGULATION_OF_ESTABLISHMENT_OR_MAINTENANCE_OF_CELL_POLARITY		23	0.407992	1.21736	0.184049	0.940133	1	3418	tags=22%, list=17%, signal=26%
GOMF_BH_DOMAIN_BINDING	GOMF_BH_DOMAIN_BINDING		17	0.444886	1.21668	0.194093	0.941317	1	3844	tags=35%, list=20%, signal=44%
GOBP_TRANSCRIPTION_INITIATION_AT_RNA_POLYMERASE_II_PROMOTER	GOBP_TRANSCRIPTION_INITIATION_AT_RNA_POLYMERASE_II_PROMOTER		90	0.309443	1.21543	0.103139	0.945493	1	2167	tags=18%, list=11%, signal=20%
GOBP_ERYTHROCYTE_DEVELOPMENT	GOBP_ERYTHROCYTE_DEVELOPMENT		44	0.353038	1.21539	0.175403	0.943302	1	2946	tags=25%, list=15%, signal=29%
GOBP_RRNA_MODIFICATION	GOBP_RRNA_MODIFICATION		27	0.394491	1.21521	0.179872	0.941874	1	1820	tags=22%, list=9%, signal=24%
GOBP_LINOLEIC_ACID_METABOLIC_PROCESS	GOBP_LINOLEIC_ACID_METABOLIC_PROCESS		30	0.385725	1.21439	0.183633	0.943885	1	1518	tags=20%, list=8%, signal=22%
GOBP_NEGATIVE_REGULATION_OF_DNA_TEMPLATED_TRANSCRIPTION_ELONGATION	GOBP_NEGATIVE_REGULATION_OF_DNA_TEMPLATED_TRANSCRIPTION_ELONGATION		17	0.439988	1.21401	0.210736	0.943538	1	968	tags=18%, list=5%, signal=19%
MP_INCREASED_SARCOMA_INCIDENCE	MP_INCREASED_SARCOMA_INCIDENCE		54	0.333538	1.21356	0.165692	0.943572	1	2523	tags=26%, list=13%, signal=30%
GOBP_HEMOGLOBIN_METABOLIC_PROCESS	GOBP_HEMOGLOBIN_METABOLIC_PROCESS		20	0.425933	1.21319	0.208247	0.943191	1	2347	tags=15%, list=12%, signal=17%
GOMF_NUCLEOSOME_BINDING	GOMF_NUCLEOSOME_BINDING		36	0.37557	1.21313	0.18239	0.94119	1	3855	tags=33%, list=20%, signal=41%
GOBP_ENDOCHONDRAL_BONE_MORPHOGENESIS	GOBP_ENDOCHONDRAL_BONE_MORPHOGENESIS		66	0.329857	1.2129	0.155702	0.940158	1	2832	tags=20%, list=14%, signal=23%
GOBP_COLUMNAR_CUBOIDAL_EPITHELIAL_CELL_DIFFERENTIATION	GOBP_COLUMNAR_CUBOIDAL_EPITHELIAL_CELL_DIFFERENTIATION		133	0.292793	1.21285	0.10793	0.938088	1	4192	tags=29%, list=21%, signal=36%
GOBP_MULTICELLULAR_ORGANISMAL_MOVEMENT	GOBP_MULTICELLULAR_ORGANISMAL_MOVEMENT		59	0.334583	1.21279	0.161638	0.936133	1	1837	tags=19%, list=9%, signal=21%
GOBP_LIPID_MODIFICATION	GOBP_LIPID_MODIFICATION		184	0.279573	1.21269	0.0793651	0.934367	1	2832	tags=19%, list=14%, signal=22%
GOBP_ADAPTIVE_IMMUNE_RESPONSE	GOBP_ADAPTIVE_IMMUNE_RESPONSE		452	0.253024	1.21211	0.0231959	0.935117	1	2398	tags=18%, list=12%, signal=20%
GOBP_FATTY_ACID_CATABOLIC_PROCESS	GOBP_FATTY_ACID_CATABOLIC_PROCESS		101	0.300415	1.21211	0.114407	0.932836	1	1786	tags=12%, list=9%, signal=13%
GOBP_POSITIVE_REGULATION_OF_DNA_RECOMBINATION	GOBP_POSITIVE_REGULATION_OF_DNA_RECOMBINATION		65	0.328356	1.21194	0.145833	0.931427	1	1950	tags=20%, list=10%, signal=22%
GOBP_MITOTIC_CYTOKINETIC_PROCESS	GOBP_MITOTIC_CYTOKINETIC_PROCESS		21	0.404794	1.21002	0.202335	0.939162	1	715	tags=19%, list=4%, signal=20%
GOCC_GOLGI_CIS_CISTERNA	GOCC_GOLGI_CIS_CISTERNA		15	0.458398	1.20891	0.208511	0.942685	1	658	tags=13%, list=3%, signal=14%
GOBP_POSITIVE_REGULATION_OF_TRANSCRIPTION_ELONGATION_BY_RNA_POLYMERASE_II	GOBP_POSITIVE_REGULATION_OF_TRANSCRIPTION_ELONGATION_BY_RNA_POLYMERASE_II		50	0.34155	1.20865	0.145349	0.941759	1	2039	tags=18%, list=10%, signal=20%
GOBP_POSITIVE_REGULATION_OF_RESPONSE_TO_DNA_DAMAGE_STIMULUS	GOBP_POSITIVE_REGULATION_OF_RESPONSE_TO_DNA_DAMAGE_STIMULUS		151	0.281299	1.20856	0.0843091	0.940026	1	2456	tags=19%, list=12%, signal=22%
GOMF_MONOCARBOXYLIC_ACID_TRANSMEMBRANE_TRANSPORTER_ACTIVITY	GOMF_MONOCARBOXYLIC_ACID_TRANSMEMBRANE_TRANSPORTER_ACTIVITY		63	0.326884	1.20813	0.145923	0.939932	1	2608	tags=17%, list=13%, signal=20%
GOBP_NUCLEIC_ACID_PHOSPHODIESTER_BOND_HYDROLYSIS	GOBP_NUCLEIC_ACID_PHOSPHODIESTER_BOND_HYDROLYSIS		88	0.306387	1.2078	0.127083	0.939467	1	2203	tags=17%, list=11%, signal=19%
GOBP_SPONGIOTROPHOBLAST_LAYER_DEVELOPMENT	GOBP_SPONGIOTROPHOBLAST_LAYER_DEVELOPMENT		17	0.437116	1.20679	0.228106	0.942499	1	5259	tags=47%, list=27%, signal=64%
GOBP_INNER_EAR_MORPHOGENESIS	GOBP_INNER_EAR_MORPHOGENESIS		114	0.296419	1.20657	0.113248	0.941345	1	3223	tags=23%, list=16%, signal=27%
GOMF_MICROTUBULE_MOTOR_ACTIVITY	GOMF_MICROTUBULE_MOTOR_ACTIVITY		62	0.329704	1.20645	0.137555	0.939781	1	3666	tags=27%, list=19%, signal=34%
GOBP_ERYTHROCYTE_MATURATION	GOBP_ERYTHROCYTE_MATURATION		17	0.444555	1.20595	0.221766	0.940182	1	2903	tags=29%, list=15%, signal=34%
GOBP_RIBOSOMAL_SMALL_SUBUNIT_ASSEMBLY	GOBP_RIBOSOMAL_SMALL_SUBUNIT_ASSEMBLY		20	0.423804	1.20554	0.207343	0.940166	1	4726	tags=45%, list=24%, signal=59%
GOBP_AMMONIUM_ION_METABOLIC_PROCESS	GOBP_AMMONIUM_ION_METABOLIC_PROCESS		26	0.391219	1.20538	0.195876	0.938734	1	4048	tags=38%, list=21%, signal=48%
GOBP_NICOTINAMIDE_NUCLEOTIDE_BIOSYNTHETIC_PROCESS	GOBP_NICOTINAMIDE_NUCLEOTIDE_BIOSYNTHETIC_PROCESS		15	0.452994	1.20535	0.221532	0.936719	1	4336	tags=40%, list=22%, signal=51%
GOBP_NEGATIVE_REGULATION_OF_RHO_PROTEIN_SIGNAL_TRANSDUCTION	GOBP_NEGATIVE_REGULATION_OF_RHO_PROTEIN_SIGNAL_TRANSDUCTION		22	0.407603	1.20443	0.213178	0.939382	1	2944	tags=27%, list=15%, signal=32%
GOBP_IMMUNE_SYSTEM_DEVELOPMENT	GOBP_IMMUNE_SYSTEM_DEVELOPMENT		203	0.272149	1.20434	0.0683962	0.937679	1	2390	tags=18%, list=12%, signal=21%
GOBP_RETINAL_ROD_CELL_DIFFERENTIATION	GOBP_RETINAL_ROD_CELL_DIFFERENTIATION		20	0.416737	1.20424	0.219298	0.935922	1	3756	tags=35%, list=19%, signal=43%
GOBP_GLYCEROPHOSPHOLIPID_BIOSYNTHETIC_PROCESS	GOBP_GLYCEROPHOSPHOLIPID_BIOSYNTHETIC_PROCESS		149	0.284432	1.20417	0.0995475	0.934208	1	3552	tags=22%, list=18%, signal=27%
GOBP_NEGATIVE_REGULATION_OF_ENDOTHELIAL_CELL_APOPTOTIC_PROCESS	GOBP_NEGATIVE_REGULATION_OF_ENDOTHELIAL_CELL_APOPTOTIC_PROCESS		31	0.374414	1.20317	0.185501	0.937178	1	5786	tags=42%, list=29%, signal=59%
GOBP_REGULATION_OF_CELL_MORPHOGENESIS	GOBP_REGULATION_OF_CELL_MORPHOGENESIS		255	0.268329	1.20281	0.0545906	0.936868	1	3619	tags=24%, list=18%, signal=29%
GOBP_CEREBRAL_CORTEX_NEURON_DIFFERENTIATION	GOBP_CEREBRAL_CORTEX_NEURON_DIFFERENTIATION		28	0.38692	1.20238	0.203125	0.936859	1	2281	tags=29%, list=12%, signal=32%
GOBP_SULFATION	GOBP_SULFATION		25	0.397965	1.20207	0.200418	0.936228	1	1670	tags=12%, list=8%, signal=13%
GOBP_REGULATION_OF_CARBOHYDRATE_CATABOLIC_PROCESS	GOBP_REGULATION_OF_CARBOHYDRATE_CATABOLIC_PROCESS		64	0.32577	1.20125	0.138365	0.93832	1	2334	tags=22%, list=12%, signal=25%
GOCC_CLATHRIN_COATED_ENDOCYTIC_VESICLE	GOCC_CLATHRIN_COATED_ENDOCYTIC_VESICLE		26	0.388714	1.20013	0.195695	0.941921	1	3016	tags=35%, list=15%, signal=41%
GOBP_MUCOPOLYSACCHARIDE_METABOLIC_PROCESS	GOBP_MUCOPOLYSACCHARIDE_METABOLIC_PROCESS		83	0.307597	1.19983	0.151139	0.941271	1	2740	tags=23%, list=14%, signal=26%
GOBP_GLYCEROLIPID_METABOLIC_PROCESS	GOBP_GLYCEROLIPID_METABOLIC_PROCESS		339	0.259609	1.19965	0.0548926	0.940043	1	2294	tags=15%, list=12%, signal=17%
GOBP_BINDING_OF_SPERM_TO_ZONA_PELLUCIDA	GOBP_BINDING_OF_SPERM_TO_ZONA_PELLUCIDA		44	0.34795	1.19881	0.169851	0.942305	1	5803	tags=41%, list=29%, signal=58%
GOBP_PEPTIDYL_THREONINE_DEPHOSPHORYLATION	GOBP_PEPTIDYL_THREONINE_DEPHOSPHORYLATION		16	0.442062	1.19865	0.227626	0.940945	1	3048	tags=25%, list=15%, signal=30%
GOBP_MODIFICATION_OF_POSTSYNAPTIC_ACTIN_CYTOSKELETON	GOBP_MODIFICATION_OF_POSTSYNAPTIC_ACTIN_CYTOSKELETON		19	0.422504	1.19835	0.209393	0.940354	1	6103	tags=53%, list=31%, signal=76%
GOBP_INTESTINAL_EPITHELIAL_CELL_DEVELOPMENT	GOBP_INTESTINAL_EPITHELIAL_CELL_DEVELOPMENT		17	0.426728	1.19786	0.258929	0.940896	1	1870	tags=24%, list=10%, signal=26%
GOBP_REGULATION_OF_GLUCAN_BIOSYNTHETIC_PROCESS	GOBP_REGULATION_OF_GLUCAN_BIOSYNTHETIC_PROCESS		31	0.37595	1.19771	0.202479	0.939492	1	2804	tags=23%, list=14%, signal=26%
GOBP_ACTIVATION_OF_INNATE_IMMUNE_RESPONSE	GOBP_ACTIVATION_OF_INNATE_IMMUNE_RESPONSE		209	0.272148	1.19717	0.0868545	0.940172	1	5240	tags=34%, list=27%, signal=46%
GOBP_RESPONSE_TO_ESTROGEN	GOBP_RESPONSE_TO_ESTROGEN		52	0.3375	1.19627	0.168467	0.942736	1	1766	tags=13%, list=9%, signal=15%
GOBP_REGULATION_OF_CILIUM_DEPENDENT_CELL_MOTILITY	GOBP_REGULATION_OF_CILIUM_DEPENDENT_CELL_MOTILITY		30	0.377719	1.19618	0.201629	0.941031	1	5598	tags=50%, list=28%, signal=70%
GOBP_FATTY_ACID_DERIVATIVE_METABOLIC_PROCESS	GOBP_FATTY_ACID_DERIVATIVE_METABOLIC_PROCESS		43	0.344252	1.19575	0.188912	0.941094	1	1979	tags=16%, list=10%, signal=18%
GOBP_SERTOLI_CELL_DIFFERENTIATION	GOBP_SERTOLI_CELL_DIFFERENTIATION		29	0.37706	1.19528	0.202991	0.941444	1	1534	tags=17%, list=8%, signal=19%
GOBP_CYTOSOLIC_PATTERN_RECOGNITION_RECEPTOR_SIGNALING_PATHWAY	GOBP_CYTOSOLIC_PATTERN_RECOGNITION_RECEPTOR_SIGNALING_PATHWAY		85	0.305048	1.19525	0.109015	0.939549	1	4315	tags=32%, list=22%, signal=41%
GOBP_NEGATIVE_REGULATION_OF_PLASMA_MEMBRANE_BOUNDED_CELL_PROJECTION_ASSEMBLY	GOBP_NEGATIVE_REGULATION_OF_PLASMA_MEMBRANE_BOUNDED_CELL_PROJECTION_ASSEMBLY		34	0.371108	1.19521	0.202929	0.93767	1	5247	tags=50%, list=27%, signal=68%
GOBP_CELLULAR_RESPONSE_TO_CHOLESTEROL	GOBP_CELLULAR_RESPONSE_TO_CHOLESTEROL		19	0.419198	1.19484	0.220202	0.937533	1	7804	tags=63%, list=40%, signal=105%
GOBP_REGULATION_OF_DNA_RECOMBINATION	GOBP_REGULATION_OF_DNA_RECOMBINATION		110	0.292374	1.19482	0.147651	0.935574	1	1950	tags=17%, list=10%, signal=19%
MP_INCREASED_TUMOR_NECROSIS_FACTOR_SECRETION	MP_INCREASED_TUMOR_NECROSIS_FACTOR_SECRETION		114	0.29248	1.19374	0.133038	0.938879	1	3228	tags=28%, list=16%, signal=33%
GOBP_ACUTE_INFLAMMATORY_RESPONSE	GOBP_ACUTE_INFLAMMATORY_RESPONSE		104	0.297187	1.19301	0.124731	0.940475	1	3085	tags=27%, list=16%, signal=32%
GOBP_BLASTODERM_SEGMENTATION	GOBP_BLASTODERM_SEGMENTATION		24	0.4061	1.19199	0.225	0.943717	1	2283	tags=17%, list=12%, signal=19%
GOBP_SENSORY_ORGAN_MORPHOGENESIS	GOBP_SENSORY_ORGAN_MORPHOGENESIS		300	0.2597	1.19139	0.0489511	0.944814	1	3418	tags=22%, list=17%, signal=27%
GOBP_TOOTH_MINERALIZATION	GOBP_TOOTH_MINERALIZATION		29	0.381783	1.19101	0.191321	0.944703	1	1155	tags=17%, list=6%, signal=18%
GOBP_REFLEX	GOBP_REFLEX		29	0.382916	1.19051	0.222222	0.945246	1	2305	tags=24%, list=12%, signal=27%
GOBP_PROTEIN_K63_LINKED_UBIQUITINATION	GOBP_PROTEIN_K63_LINKED_UBIQUITINATION		61	0.324912	1.19048	0.145263	0.943319	1	4869	tags=39%, list=25%, signal=52%
GOBP_PROTEIN_DNA_COMPLEX_SUBUNIT_ORGANIZATION	GOBP_PROTEIN_DNA_COMPLEX_SUBUNIT_ORGANIZATION		171	0.27578	1.19006	0.0818859	0.943372	1	2250	tags=18%, list=11%, signal=20%
GOBP_PYRIDINE_NUCLEOTIDE_BIOSYNTHETIC_PROCESS	GOBP_PYRIDINE_NUCLEOTIDE_BIOSYNTHETIC_PROCESS		18	0.425736	1.19002	0.228145	0.941496	1	4336	tags=39%, list=22%, signal=50%
GOBP_ASYMMETRIC_CELL_DIVISION	GOBP_ASYMMETRIC_CELL_DIVISION		19	0.430646	1.19001	0.222458	0.939486	1	1279	tags=16%, list=7%, signal=17%
GOBP_REGULATION_OF_LIPID_BIOSYNTHETIC_PROCESS	GOBP_REGULATION_OF_LIPID_BIOSYNTHETIC_PROCESS		194	0.270591	1.18989	0.0950226	0.938093	1	2723	tags=16%, list=14%, signal=19%
GOBP_REGULATION_OF_TRANSLATION_IN_RESPONSE_TO_STRESS	GOBP_REGULATION_OF_TRANSLATION_IN_RESPONSE_TO_STRESS		20	0.41707	1.18954	0.231237	0.937935	1	3732	tags=30%, list=19%, signal=37%
GOBP_REGULATION_OF_BLOOD_VESSEL_ENDOTHELIAL_CELL_MIGRATION	GOBP_REGULATION_OF_BLOOD_VESSEL_ENDOTHELIAL_CELL_MIGRATION		88	0.305636	1.18834	0.152809	0.942087	1	2668	tags=23%, list=14%, signal=26%
GOBP_POSITIVE_REGULATION_OF_HORMONE_SECRETION	GOBP_POSITIVE_REGULATION_OF_HORMONE_SECRETION		183	0.272732	1.18789	0.0973872	0.94245	1	4205	tags=25%, list=21%, signal=31%
GOMF_P53_BINDING	GOMF_P53_BINDING		69	0.315319	1.18608	0.149254	0.949742	1	1927	tags=17%, list=10%, signal=19%
GOBP_NEGATIVE_REGULATION_OF_OXIDOREDUCTASE_ACTIVITY	GOBP_NEGATIVE_REGULATION_OF_OXIDOREDUCTASE_ACTIVITY		24	0.391887	1.18592	0.202105	0.948563	1	1568	tags=17%, list=8%, signal=18%
GOCC_ACETYLTRANSFERASE_COMPLEX	GOCC_ACETYLTRANSFERASE_COMPLEX		94	0.299647	1.18579	0.136268	0.947159	1	3646	tags=27%, list=19%, signal=32%
GOBP_NEURON_RECOGNITION	GOBP_NEURON_RECOGNITION		46	0.341017	1.18536	0.191268	0.947354	1	1921	tags=15%, list=10%, signal=17%
GOBP_SKELETAL_MUSCLE_ADAPTATION	GOBP_SKELETAL_MUSCLE_ADAPTATION		22	0.404099	1.18533	0.221766	0.945486	1	1980	tags=23%, list=10%, signal=25%
GOBP_POSITIVE_REGULATION_OF_DNA_TEMPLATED_TRANSCRIPTION_INITIATION	GOBP_POSITIVE_REGULATION_OF_DNA_TEMPLATED_TRANSCRIPTION_INITIATION		71	0.313816	1.18439	0.1875	0.948338	1	2141	tags=17%, list=11%, signal=19%
GOBP_REGULATION_OF_DEFENSE_RESPONSE_TO_BACTERIUM	GOBP_REGULATION_OF_DEFENSE_RESPONSE_TO_BACTERIUM		22	0.410559	1.18384	0.237603	0.949201	1	6054	tags=55%, list=31%, signal=79%
GOBP_NEGATIVE_REGULATION_OF_GLIOGENESIS	GOBP_NEGATIVE_REGULATION_OF_GLIOGENESIS		55	0.325674	1.18345	0.18896	0.949198	1	2314	tags=22%, list=12%, signal=25%
GOBP_NEGATIVE_REGULATION_OF_TRANSCRIPTION_REGULATORY_REGION_DNA_BINDING	GOBP_NEGATIVE_REGULATION_OF_TRANSCRIPTION_REGULATORY_REGION_DNA_BINDING		17	0.441314	1.1833	0.244589	0.947962	1	5698	tags=53%, list=29%, signal=74%
GOBP_NEGATIVE_REGULATION_OF_TUMOR_NECROSIS_FACTOR_MEDIATED_SIGNALING_PATHWAY	GOBP_NEGATIVE_REGULATION_OF_TUMOR_NECROSIS_FACTOR_MEDIATED_SIGNALING_PATHWAY		19	0.421459	1.18316	0.234801	0.946662	1	1608	tags=21%, list=8%, signal=23%
GOMF_COMPLEMENT_BINDING	GOMF_COMPLEMENT_BINDING		26	0.385105	1.18307	0.217039	0.945128	1	3594	tags=27%, list=18%, signal=33%
GOBP_ECTOPIC_GERM_CELL_PROGRAMMED_CELL_DEATH	GOBP_ECTOPIC_GERM_CELL_PROGRAMMED_CELL_DEATH		18	0.425895	1.18306	0.231084	0.943202	1	2070	tags=22%, list=11%, signal=25%
GOBP_REGULATION_OF_GENE_EXPRESSION_BY_GENOMIC_IMPRINTING	GOBP_REGULATION_OF_GENE_EXPRESSION_BY_GENOMIC_IMPRINTING		17	0.433346	1.18302	0.214429	0.941417	1	3523	tags=29%, list=18%, signal=36%
GOBP_REGULATION_OF_CILIUM_MOVEMENT	GOBP_REGULATION_OF_CILIUM_MOVEMENT		37	0.35995	1.18284	0.215447	0.940384	1	5598	tags=49%, list=28%, signal=68%
GOBP_POSITIVE_REGULATION_OF_CELL_KILLING	GOBP_POSITIVE_REGULATION_OF_CELL_KILLING		93	0.300386	1.18251	0.141949	0.940043	1	3674	tags=27%, list=19%, signal=33%
GOBP_GLYCEROPHOSPHOLIPID_METABOLIC_PROCESS	GOBP_GLYCEROPHOSPHOLIPID_METABOLIC_PROCESS		248	0.260833	1.18244	0.0765661	0.938492	1	2294	tags=15%, list=12%, signal=17%
GOBP_REGULATION_OF_BROWN_FAT_CELL_DIFFERENTIATION	GOBP_REGULATION_OF_BROWN_FAT_CELL_DIFFERENTIATION		26	0.389216	1.18213	0.22549	0.938176	1	3864	tags=31%, list=20%, signal=38%
GOBP_REGULATION_OF_TELOMERE_MAINTENANCE_VIA_TELOMERE_LENGTHENING	GOBP_REGULATION_OF_TELOMERE_MAINTENANCE_VIA_TELOMERE_LENGTHENING		54	0.32867	1.18113	0.169133	0.941064	1	2888	tags=24%, list=15%, signal=28%
GOBP_RESPONSE_TO_PURINE_CONTAINING_COMPOUND	GOBP_RESPONSE_TO_PURINE_CONTAINING_COMPOUND		108	0.290979	1.18113	0.14023	0.939144	1	2086	tags=19%, list=11%, signal=21%
GOBP_MITOTIC_DNA_INTEGRITY_CHECKPOINT_SIGNALING	GOBP_MITOTIC_DNA_INTEGRITY_CHECKPOINT_SIGNALING		73	0.311493	1.18098	0.163265	0.937952	1	2190	tags=21%, list=11%, signal=23%
[truncated: 625 more rows]

## Sheet: Brca2 Trp53 Pten
NAME	GS<br> follow link to MSigDB	GS DETAILS	SIZE	ES	NES	NOM p-val	FDR q-val	FWER p-val	RANK AT MAX	LEADING EDGE
[truncated: 519 more rows]
